# Supplementary material for: Evolutionary mechanisms underlying the diversification of nuclear factor of activated T cells across vertebrates
Source: Sci Rep. 2023 May 8;13:6468. doi: 10.1038/s41598-023-33751-6 (PMC10167247; doi:10.1038/s41598-023-33751-6)
Supplement: Supplementary file 1 — Supplementary Information 1. [file 41598_2023_33751_MOESM1_ESM.xlsx]

## Sheet: Protein-data
access ID	organisms	common name	taxa	NFATs	ape isoforms	notes
XP_030067781.1	Microcaecilia unicolor	amphibian	amphibian	1
XP_030067772.1	Microcaecilia unicolor	amphibian	amphibian	1
XP_030067763.1	Microcaecilia unicolor	amphibian	amphibian	1
XP_029446695.1	Rhinatrema bivittatum	amphibian	amphibian	1
XP_029446694.1	Rhinatrema bivittatum	amphibian	amphibian	1
XP_029446693.1	Rhinatrema bivittatum	amphibian	amphibian	1
XP_029446692.1	Rhinatrema bivittatum	amphibian	amphibian	1
XP_029446690.1	Rhinatrema bivittatum	amphibian	amphibian	1
XP_029446689.1	Rhinatrema bivittatum	amphibian	amphibian	1
NP_001072740.1	Xenopus laevis	frog	amphibian	1
NP_001085919.1	Xenopus laevis	frog	amphibian	1
XP_012820380.2	Xenopus tropicalis	frog	amphibian	1
XP_012820386.1	Xenopus tropicalis	frog	amphibian	1
XP_012820381.1	Xenopus tropicalis	frog	amphibian	1
KAE8598161.1	Xenopus tropicalis	frog	amphibian	1
KAE8598160.1	Xenopus tropicalis	frog	amphibian	1
KAE8598159.1	Xenopus tropicalis	frog	amphibian	1
KAE8598158.1	Xenopus tropicalis	frog	amphibian	1
KAE8598157.1	Xenopus tropicalis	frog	amphibian	1
KAE8598156.1	Xenopus tropicalis	frog	amphibian	1
KAE8598155.1	Xenopus tropicalis	frog	amphibian	1
KAE8598154.1	Xenopus tropicalis	frog	amphibian	1
KAE8598153.1	Xenopus tropicalis	frog	amphibian	1
KAE8598152.1	Xenopus tropicalis	frog	amphibian	1
KAE8598151.1	Xenopus tropicalis	frog	amphibian	1
AAI25727.1	Xenopus tropicalis	frog	amphibian	1
KQK82919.1	Amazona aestiva	bird	bird	1
EOB00079.1	Anas platyrhynchos	bird	bird	1
XP_013040216.1	Anser cygnoides domesticus	bird	bird	1
XP_013040215.1	Anser cygnoides domesticus	bird	bird	1
XP_013040214.1	Anser cygnoides domesticus	bird	bird	1
XP_013040213.1	Anser cygnoides domesticus	bird	bird	1
XP_025935573.1	Apteryx rowi	bird	bird	1
XP_025935572.1	Apteryx rowi	bird	bird	1
XP_025935571.1	Apteryx rowi	bird	bird	1
XP_025935570.1	Apteryx rowi	bird	bird	1
XP_029897922.1	Aquila chrysaetos chrysaetos	bird	bird	1
XP_029897921.1	Aquila chrysaetos chrysaetos	bird	bird	1
XP_029897920.1	Aquila chrysaetos chrysaetos	bird	bird	1
XP_029897919.1	Aquila chrysaetos chrysaetos	bird	bird	1
XP_029897918.1	Aquila chrysaetos chrysaetos	bird	bird	1
XP_029897917.1	Aquila chrysaetos chrysaetos	bird	bird	1
XP_026699012.1	Athene cunicularia	bird	bird	1
XP_026699011.1	Athene cunicularia	bird	bird	1
XP_026699010.1	Athene cunicularia	bird	bird	1
XP_010305699.1	Balearica regulorum gibbericeps	bird	bird	1
KFO13328.1	Balearica regulorum gibbericeps	bird	bird	1
XP_014796557.1	Calidris pugnax	bird	bird	1
XP_014796556.1	Calidris pugnax	bird	bird	1
XP_014796555.1	Calidris pugnax	bird	bird	1
XP_030301309.1	Calypte anna	bird	bird	1
KFP07536.1	Calypte anna	bird	bird	1
XP_030826093.1	Camarhynchus parvulus	bird	bird	1
XP_030826087.1	Camarhynchus parvulus	bird	bird	1
XP_030826080.1	Camarhynchus parvulus	bird	bird	1
XP_030826072.1	Camarhynchus parvulus	bird	bird	1
XP_030826064.1	Camarhynchus parvulus	bird	bird	1
XP_010007008.1	Chaetura pelagica	bird	bird	1
KFU85962.1	Chaetura pelagica	bird	bird	1
XP_009891095.1	Charadrius vociferus	bird	bird	1
KGL99490.1	Charadrius vociferus	bird	bird	1
KFP41528.1	Chlamydotis macqueenii	bird	bird	1
XP_010117849.1	Chlamydotis macqueenii	bird	bird	1
KFP34497.1	Colius striatus	bird	bird	1
XP_021153329.1	Columba ivia	bird	bird	1
XP_005509867.1	Columba ivia	bird	bird	1
XP_005509866.1	Columba ivia	bird	bird	1
XP_005509865.1	Columba ivia	bird	bird	1
PKK20516.1	Columba livia	bird	bird	1
PKK20515.1	Columba livia	bird	bird	1
PKK20514.1	Columba livia	bird	bird	1
XP_008635356.2	Corvus brachyrhynchos	bird	bird	1
KFO61767.1	Corvus brachyrhynchos	bird	bird	1
XP_015710281.1	Coturnix japonica	bird	bird	1
XP_015710280.1	Coturnix japonica	bird	bird	1
XP_015710279.1	Coturnix japonica	bird	bird	1
XP_015710278.1	Coturnix japonica	bird	bird	1
XP_015710277.1	Coturnix japonica	bird	bird	1
XP_015710275.1	Coturnix japonica	bird	bird	1
XP_015710273.1	Coturnix japonica	bird	bird	1
XP_009555241.1	Cuculus canorus	bird	bird	1
KFO73243.1	Cuculus canorus	bird	bird	1
XP_023775645.1	Cyanistes caeruleus	bird	bird	1
XP_025971459.1	Dromaius novaehollandiae	bird	bird	1
XP_025971458.1	Dromaius novaehollandiae	bird	bird	1
XP_025971456.1	Dromaius novaehollandiae	bird	bird	1
XP_025971455.1	Dromaius novaehollandiae	bird	bird	1
KFP15152.1	Egretta garzetta	bird	bird	1
XP_005041506.1	Ficedula albicollis	bird	bird	1
XP_005041505.1	Ficedula albicollis	bird	bird	1
XP_005041504.1	Ficedula albicollis	bird	bird	1
XP_005041503.1	Ficedula albicollis	bird	bird	1
XP_005041501.1	Ficedula albicollis	bird	bird	1
XP_025003404.1	Gallus gallus	bird	bird	1
XP_025003403.1	Gallus gallus	bird	bird	1
XP_015131427.1	Gallus gallus	bird	bird	1
XP_015131426.1	Gallus gallus	bird	bird	1
XP_015131425.1	Gallus gallus	bird	bird	1
XP_015131424.1	Gallus gallus	bird	bird	1
XP_015131423.1	Gallus gallus	bird	bird	1
XP_015131422.1	Gallus gallus	bird	bird	1
XP_030912833.1	Geospiza fortis	bird	bird	1
XP_030912832.1	Geospiza fortis	bird	bird	1
XP_030912831.1	Geospiza fortis	bird	bird	1
XP_010575351.1	Haliaeetus leucocephalus	bird	bird	1
RMC16281.1	Hirundo rustica rustica	bird	bird	1
TMS10853.1	Larimichthys crocea	fish	bird	1
XP_021409088.1	Lonchura striata domestica	bird	bird	1
OWK59179.1	Lonchura striata domestica	bird	bird	1
KFW78265.1	Manacus vitellinus	bird	bird	1
XP_019469239.1	Meleagris gallopavo	bird	bird	1
XP_019469238.1	Meleagris gallopavo	bird	bird	1
XP_019469237.1	Meleagris gallopavo	bird	bird	1
XP_010706586.2	Meleagris gallopavo	bird	bird	1
XP_010706584.2	Meleagris gallopavo	bird	bird	1
XP_010706583.2	Meleagris gallopavo	bird	bird	1
XP_010706585.2	Meleagris gallopavo	bird	bird	1
XP_010020528.1	Nestor notabilis	bird	bird	1
KFQ56675.1	Nestor notabilis	bird	bird	1
XP_009473770.1	Nipponia nippon	bird	bird	1
KFR09151.1	Nipponia nippon	bird	bird	1
XP_025890689.1	Nothoprocta perdicaria	bird	bird	1
XP_025890688.1	Nothoprocta perdicaria	bird	bird	1
XP_025890687.1	Nothoprocta perdicaria	bird	bird	1
XP_025890686.1	Nothoprocta perdicaria	bird	bird	1
XP_021242203.1	Numida meleagris	bird	bird	1
XP_021242202.1	Numida meleagris	bird	bird	1
XP_021242201.1	Numida meleagris	bird	bird	1
XP_021242199.1	Numida meleagris	bird	bird	1
XP_021242198.1	Numida meleagris	bird	bird	1
XP_021242197.1	Numida meleagris	bird	bird	1
XP_021242196.1	Numida meleagris	bird	bird	1
XP_021242195.1	Numida meleagris	bird	bird	1
XP_009930368.1	Opisthocomus hoazin	bird	bird	1
KFR07461.1	Opisthocomus hoazin	bird	bird	1
XP_015475094.1	Parus major	bird	bird	1
XP_015475093.1	Parus major	bird	bird	1
XP_015475092.1	Parus major	bird	bird	1
XP_015475091.1	Parus major	bird	bird	1
OPJ82792.1	Patagioenas fasciata monilis	bird	bird	1
OPJ82791.1	Patagioenas fasciata monilis	bird	bird	1
XP_009505984.1	Phalacrocorax carbo	bird	bird	1
KFW92632.1	Phalacrocorax carbo	bird	bird	1
XP_031465772.1	Phasianus colchicus	bird	bird	1
XP_031465762.1	Phasianus colchicus	bird	bird	1
XP_031465754.1	Phasianus colchicus	bird	bird	1
XP_031465749.1	Phasianus colchicus	bird	bird	1
XP_031465740.1	Phasianus colchicus	bird	bird	1
XP_031465732.1	Phasianus colchicus	bird	bird	1
XP_031465724.1	Phasianus colchicus	bird	bird	1
XP_014110041.1	Pseudopodoces humilis	bird	bird	1
XP_014110040.1	Pseudopodoces humilis	bird	bird	1
XP_014110039.1	Pseudopodoces humilis	bird	bird	1
XP_014110038.1	Pseudopodoces humilis	bird	bird	1
XP_014110037.1	Pseudopodoces humilis	bird	bird	1
XP_014110036.1	Pseudopodoces humilis	bird	bird	1
XP_010081540.1	Pterocles gutturalis	bird	bird	1
KFV15094.1	Pterocles gutturalis	bird	bird	1
XP_018773822.1	Serinus canaria	bird	bird	1
XP_018773821.1	Serinus canaria	bird	bird	1
XP_018773820.1	Serinus canaria	bird	bird	1
XP_030361091.1	Strigops habroptila	bird	bird	1
XP_030361085.1	Strigops habroptila	bird	bird	1
XP_030361082.1	Strigops habroptila	bird	bird	1
XP_009686991.1	Struthio camelus australis	bird	bird	1
XP_009686990.1	Struthio camelus australis	bird	bird	1
XP_009686989.1	Struthio camelus australis	bird	bird	1
XP_009686988.1	Struthio camelus australis	bird	bird	1
KFV88377.1	Struthio camelus australis	bird	bird	1
XP_014733224.1	Sturnus vulgaris	bird	bird	1
XP_014733216.1	Sturnus vulgaris	bird	bird	1
XP_014733208.1	Sturnus vulgaris	bird	bird	1
XP_014733199.1	Sturnus vulgaris	bird	bird	1
XP_030121462.1	Taeniopygia guttata	bird	bird	1
XP_010212142.1	Tinamus guttatus	bird	bird	1
XP_010212141.1	Tinamus guttatus	bird	bird	1
XP_010212139.1	Tinamus guttatus	bird	bird	1
XP_010212138.1	Tinamus guttatus	bird	bird	1
KGL76698.1	Tinamus guttatus	bird	bird	1
XP_026646056.1	Zonotrichia albicollis	bird	bird	1
XP_022066845.1	Acanthochromis polyacanthus	fish	fish	1
XP_022063538.1	Acanthochromis polyacanthus	fish	fish	1
XP_023136017.1	Amphiprion ocellaris	fish	fish	1
XP_023120491.1	Amphiprion ocellaris	fish	fish	1
ROL45859.1	Anabarilius grahami	fish	fish	1
XP_030606078.1	Archocentrus centrarchus	fish	fish	1
XP_030597289.1	Archocentrus centrarchus	fish	fish	1
XP_022535102.1	Astyanax mexicanus	fish	fish	1
XP_007229272.2	Astyanax mexicanus	fish	fish	1
XP_013880263.1	Austrofundulus limnaeus	fish	fish	1
XP_013874564.1	Austrofundulus limnaeus	fish	fish	1
TSO05384.1	Bagarius yarrelli	fish	fish	1
XP_028985556.1	Betta splendens	fish	fish	1
XP_029023244.1	Betta splendens	fish	fish	1
XP_020794980.1	Boleophthalmus pectinirostris	fish	fish	1
XP_020793084.1	Boleophthalmus pectinirostris	fish	fish	1
AFO94345	Callorhinchus milii	shark	fish	1
XP_007898768.1	Callorhinchus milii	shark	fish	1
BAM62633.1	Carassius auratus	fish	fish	1
XP_041045649.1	Carcharodon carcharias	shark	fish	1
XP_041045648.1	Carcharodon carcharias	shark	fish	1
XP_041045647.1	Carcharodon carcharias	shark	fish	1
XP_030638992.1	Chanos chanos	fish	fish	1
XP_030645058.1	Chanos chanos	fish	fish	1
XP_031432432.1	Clupea harengus	fish	fish	1
XP_012688814.2	Clupea harengus	fish	fish	1
TKS88731.1	Collichthys lucidus	fish	fish	1
XP_029308494.1	Cottoperca gobio	fish	fish	1
XP_029299629.1	Cottoperca gobio	fish	fish	1
XP_029299628.1	Cottoperca gobio	fish	fish	1
XP_029299627.1	Cottoperca gobio	fish	fish	1
XP_029299626.1	Cottoperca gobio	fish	fish	1
XP_029299625.1	Cottoperca gobio	fish	fish	1
XP_024920839.1	Cynoglossus semilaevis	fish	fish	1
XP_024917504.1	Cynoglossus semilaevis	fish	fish	1
XP_008329321.1	Cynoglossus semilaevis	fish	fish	1
XP_008321967.1	Cynoglossus semilaevis	fish	fish	1
XP_015239908.1	Cyprinodon variegatus	fish	fish	1
XP_015238472.1	Cyprinodon variegatus	fish	fish	1
NP_001038624.1	Danio rerio	fish	fish	1
ABF71984.1	Danio rerio	fish	fish	1
XP_028819453.1	Denticeps clupeoides	fish	fish	1
XP_028835300.1	Denticeps clupeoides	fish	fish	1
XP_028835299.1	Denticeps clupeoides	fish	fish	1
XP_028835298.1	Denticeps clupeoides	fish	fish	1
XP_029360660.1	Echeneis naucrates	shark	fish	1
XP_029360659.1	Echeneis naucrates	shark	fish	1
XP_029370556.1	Echeneis naucrates	shark	fish	1
XP_029370555.1	Echeneis naucrates	shark	fish	1
XP_028317666.1	Gouania willdenowi	fish	fish	1
XP_028326404.1	Gouania willdenowi	fish	fish	1
XP_028326403.1	Gouania willdenowi	fish	fish	1
XP_028326402.1	Gouania willdenowi	fish	fish	1
XP_014195978.1	Haplochromis burtoni	fish	fish	1
XP_005944212.1	Haplochromis burtoni	fish	fish	1
XP_005943598.1	Haplochromis burtoni	fish	fish	1
XP_005943597.1	Haplochromis burtoni	fish	fish	1
XP_005943596.1	Haplochromis burtoni	fish	fish	1
XP_020497900.1	Labrus bergylta	fish	fish	1
XP_020489439.1	Labrus bergylta	fish	fish	1
TMS18555.1	Larimichthys crocea	fish	fish	1
KAE8288470.1	Larimichthys crocea	fish	fish	1
KAE8282463.1	Larimichthys crocea	fish	fish	1
XP_015213219.1	Lepisosteus oculatus	fish	fish	1
XP_015213218.1	Lepisosteus oculatus	fish	fish	1
XP_015213217.1	Lepisosteus oculatus	fish	fish	1
XP_026155962.1	Mastacembelus armatus	eel	fish	1
XP_026155961.1	Mastacembelus armatus	eel	fish	1
XP_026155960.1	Mastacembelus armatus	eel	fish	1
XP_026155959.1	Mastacembelus armatus	eel	fish	1
XP_026155958.1	Mastacembelus armatus	eel	fish	1
XP_026155957.1	Mastacembelus armatus	eel	fish	1
XP_026155956.1	Mastacembelus armatus	eel	fish	1
XP_026150132.1	Mastacembelus armatus	eel	fish	1
XP_026150130.1	Mastacembelus armatus	eel	fish	1
XP_004569296.2	Maylandia zebra	fish	fish	1
XP_004569295.2	Maylandia zebra	fish	fish	1
XP_004566846.1	Maylandia zebra	fish	fish	1
XP_004566845.1	Maylandia zebra	fish	fish	1
XP_020453324.1	Monopterus albus	eel	fish	1
XP_020453323.1	Monopterus albus	eel	fish	1
XP_020452891.1	Monopterus albus	eel	fish	1
XP_029929320.1	Myripristis murdjan	fish	fish	1
XP_029920310.1	Myripristis murdjan	fish	fish	1
XP_006794928.1	Neolamprologus brichardi	fish	fish	1
XP_006794469.1	Neolamprologus brichardi	fish	fish	1
XP_015829576.1	Nothobranchius furzeri	fish	fish	1
XP_015804905.1	Nothobranchius furzeri	fish	fish	1
XP_010770855.1	Notothenia coriiceps	fish	fish	1
XP_010767041.1	Notothenia coriiceps	fish	fish	1
XP_010767039.1	Notothenia coriiceps	fish	fish	1
XP_031644359.1	Oncorhynchus kisutch	fish	fish	1
XP_020353947.2	Oncorhynchus kisutch	fish	fish	1
XP_020353946.2	Oncorhynchus kisutch	fish	fish	1
XP_031647982.1	Oncorhynchus kisutch	fish	fish	1
XP_031647972.1	Oncorhynchus kisutch	fish	fish	1
XP_020361316.1	Oncorhynchus kisutch	fish	fish	1
XP_020355340.1	Oncorhynchus kisutch	fish	fish	1
XP_029519693.1	Oncorhynchus nerka	fish	fish	1
XP_029513807.1	Oncorhynchus nerka	fish	fish	1
XP_029484618.1	Oncorhynchus nerka	fish	fish	1
XP_029484609.1	Oncorhynchus nerka	fish	fish	1
XP_029536033.1	Oncorhynchus nerka	fish	fish	1
XP_029536032.1	Oncorhynchus nerka	fish	fish	1
XP_024252028.1	Oncorhynchus tshawytscha	fish	fish	1
XP_024252027.1	Oncorhynchus tshawytscha	fish	fish	1
XP_024252026.1	Oncorhynchus tshawytscha	fish	fish	1
XP_024241889.1	Oncorhynchus tshawytscha	fish	fish	1
XP_024297636.1	Oncorhynchus tshawytscha	fish	fish	1
XP_024256403.1	Oncorhynchus tshawytscha	fish	fish	1
XP_024256393.1	Oncorhynchus tshawytscha	fish	fish	1
XP_024255106.1	Oncorhynchus tshawytscha	fish	fish	1
XP_024255101.1	Oncorhynchus tshawytscha	fish	fish	1
XP_024255094.1	Oncorhynchus tshawytscha	fish	fish	1
XP_031589475.1	Oreochromis aureus	fish	fish	1
XP_005450723.1	Oreochromis niloticus	fish	fish	1
XP_003443689.2	Oreochromis niloticus	fish	fish	1
XP_003447313.1	Oreochromis niloticus	fish	fish	1
XP_023815929.1	Oryzias latipes	fish	fish	1
XP_004086703.1	Oryzias latipes	fish	fish	1
XP_004074340.1	Oryzias latipes	fish	fish	1
XP_024119206.1	Oryzias mekastigma	fish	fish	1
XP_024116727.1	Oryzias mekastigma	fish	fish	1
XP_026785836.2	Pangasianodon hypophthalmus	fish	fish	1
XP_026797087.1	Pangasianodon hypophthalmus	fish	fish	1
XP_026797086.1	Pangasianodon hypophthalmus	fish	fish	1
XP_019946602.1	Paralichthys olivaceus	fish	fish	1
XP_019946601.1	Paralichthys olivaceus	fish	fish	1
XP_028277327.1	Parambassis ranga	fish	fish	1
XP_028277318.1	Parambassis ranga	fish	fish	1
XP_028277310.1	Parambassis ranga	fish	fish	1
XP_028282147.1	Parambassis ranga	fish	fish	1
XP_028282146.1	Parambassis ranga	fish	fish	1
XP_028436394.1	Perca flavescens	fish	fish	1
XP_028453637.1	Perca flavescens	fish	fish	1
XP_028453636.1	Perca flavescens	fish	fish	1
TDH12085.1	Perca flavescens	fish	fish	1
TDH03860.1	Perca flavescens	fish	fish	1
XP_007541344.1	Poecilia formosa	fish	fish	1
XP_007561384.1	Poecilia formosa	fish	fish	1
XP_007561225.1	Poecilia formosa	fish	fish	1
XP_014875686.1	Poecilia latipinna	fish	fish	1
XP_014875685.1	Poecilia latipinna	fish	fish	1
XP_014914310.1	Poecilia latipinna	fish	fish	1
XP_014914309.1	Poecilia latipinna	fish	fish	1
XP_014851940.1	Poecilia mexicana	fish	fish	1
XP_014851939.1	Poecilia mexicana	fish	fish	1
XP_005739825.1	Pundamilia nyererei	fish	fish	1
XP_005739824.1	Pundamilia nyererei	fish	fish	1
XP_005739823.1	Pundamilia nyererei	fish	fish	1
XP_029976727.1	Salarias fasciatus	fish	fish	1
XP_014032512.1	Salmo salar	fish	fish	1
XP_014032511.1	Salmo salar	fish	fish	1
XP_013996861.1	Salmo salar	fish	fish	1
XP_013996860.1	Salmo salar	fish	fish	1
XP_013996859.1	Salmo salar	fish	fish	1
XP_013996858.1	Salmo salar	fish	fish	1
XP_013996857.1	Salmo salar	fish	fish	1
XP_014055808.1	Salmo salar	fish	fish	1
XP_014055807.1	Salmo salar	fish	fish	1
XP_014055806.1	Salmo salar	fish	fish	1
XP_014055805.1	Salmo salar	fish	fish	1
XP_014023468.1	Salmo salar	fish	fish	1
XP_014023457.1	Salmo salar	fish	fish	1
XP_029591800.1	Salmo trutta	fish	fish	1
XP_029587256.1	Salmo trutta	fish	fish	1
XP_029593848.1	Salmo trutta	fish	fish	1
XP_029593847.1	Salmo trutta	fish	fish	1
XP_029591823.1	Salmo trutta	fish	fish	1
XP_029591818.1	Salmo trutta	fish	fish	1
XP_023832322.1	Salvelinus alpinus	fish	fish	1
XP_023845114.1	Salvelinus alpinus	fish	fish	1
XP_031134218.1	Sander lucioperca	fish	fish	1
XP_031134217.1	Sander lucioperca	fish	fish	1
XP_031151587.1	Sander lucioperca	fish	fish	1
XP_031151586.1	Sander lucioperca	fish	fish	1
XP_029104022.1	Scleropages formosus	fish	fish	1
XP_029104021.1	Scleropages formosus	fish	fish	1
XP_022609307.1	Seriola dumerili	fish	fish	1
XP_022599875.1	Seriola dumerili	fish	fish	1
XP_023250658.1	Seriola lalandi dorsalis	fish	fish	1
XP_023266291.1	Seriola lalandi dorsalis	fish	fish	1
XP_023266290.1	Seriola lalandi dorsalis	fish	fish	1
XP_030248365.1	Sparus aurata	fish	fish	1
XP_030248364.1	Sparus aurata	fish	fish	1
XP_030248363.1	Sparus aurata	fish	fish	1
XP_030266418.1	Sparus aurata	fish	fish	1
XP_030004010.1	Sphaeramia orbicularis	fish	fish	1
XP_030015129.1	Sphaeramia orbicularis	fish	fish	1
XP_030015128.1	Sphaeramia orbicularis	fish	fish	1
XP_008297897.1	Stegastes partitus	fish	fish	1
XP_008296002.1	Stegastes partitus	fish	fish	1
XP_008296001.1	Stegastes partitus	fish	fish	1
TWW79590.1	Takifugu flavidus	fish	fish	1
XP_029701397.1	Takifugu rubripes	fish	fish	1
XP_029701396.1	Takifugu rubripes	fish	fish	1
XP_003965985.2	Takifugu rubripes	fish	fish	1
XP_011603667.1	Takifugu rubripes	fish	fish	1
XP_011603666.1	Takifugu rubripes	fish	fish	1
XP_027874697.1	Xiphophorus couchianus	fish	fish	1
XP_027874696.1	Xiphophorus couchianus	fish	fish	1
XP_027874694.1	Xiphophorus couchianus	fish	fish	1
XP_027874693.1	Xiphophorus couchianus	fish	fish	1
XP_023185375.1	Xiphophorus maculatus	fish	fish	1
XP_005799109.2	Xiphophorus maculatus	fish	fish	1
XP_023200757.1	Xiphophorus maculatus	fish	fish	1
XP_026925028.1	Acinonyx jubatus	cheetah	mammal	1
XP_026925027.1	Acinonyx jubatus	cheetah	mammal	1
XP_026925025.1	Acinonyx jubatus	cheetah	mammal	1
XP_026925024.1	Acinonyx jubatus	cheetah	mammal	1
XP_026925023.1	Acinonyx jubatus	cheetah	mammal	1
XP_026925022.1	Acinonyx jubatus	cheetah	mammal	1
XP_026925021.1	Acinonyx jubatus	cheetah	mammal	1
XP_026925020.1	Acinonyx jubatus	cheetah	mammal	1
XP_026925019.1	Acinonyx jubatus	cheetah	mammal	1
XP_011224700.1	Ailuropoda melanoleuca	panda	mammal	1
EFB24818.1	Ailuropoda melanoleuca	bat	mammal	1
XP_021528663.1	Aotus nacymaae	monkey	mammal	1
XP_021528660.1	Aotus nacymaae	monkey	mammal	1
XP_012328920.1	Aotus nacymaae	monkey	mammal	1
XP_009275462.1	Aptenodytes forsteri	penguin	mammal	1
XP_009275460.1	Aptenodytes forsteri	penguin	mammal	1
KFM06091.1	Aptenodytes forsteri	penguin	mammal	1
XP_010853399.1	Bison bison bison	bison	mammal	1
XP_019842085.1	Bos indicus	cattle	mammal	1
XP_019842084.1	Bos indicus	cattle	mammal	1
NP-001160087	Bos taurus	cattle	mammal	1
XP_024840001	Bos taurus	cattle	mammal	1
XP_024840000	Bos taurus	cattle	mammal	1
XP_005223982	Bos taurus	cattle	mammal	1
DAA16022.1	Bos taurus	cattle	mammal	1
XP_025129031.1	Bubalus bubalis	buffalo	mammal	1
XP_006079648.2	Bubalus bubalis	buffalo	mammal	1
XP_006079647.2	Bubalus bubalis	buffalo	mammal	1
XP_025129030.1	Bubalus bubalis	buffalo	mammal	1
XP_025129029.1	Bubalus bubalis	buffalo	mammal	1
XP_025129028.1	Bubalus bubalis	buffalo	mammal	1
XP_025716025.1	Callorhinus ursinus	seal	mammal	1
XP_025716024.1	Callorhinus ursinus	seal	mammal	1
XP_025716023.1	Callorhinus ursinus	seal	mammal	1
XP_025716022.1	Callorhinus ursinus	seal	mammal	1
XP_010953356.1	Camelus bactrianus	camel	mammal	1
XP_031297571.1	Camelus dromedarius	camel	mammal	1
XP_025277729.1	Canis lupus dingo	dog	mammal	1
XP_025277728.1	Canis lupus dingo	dog	mammal	1
XP_025277727.1	Canis lupus dingo	dog	mammal	1
XP_025277725.1	Canis lupus dingo	dog	mammal	1
XP_013975909.1	Canis lupus familiaris	dog	mammal	1
XP_005615347.1	Canis lupus familiaris	dog	mammal	1
XP_005615344.1	Canis lupus familiaris	dog	mammal	1
BBD96231.1	Carassius auratus	seal	mammal	1
XP_008062501.1	Carlito syrichta	tarsier	mammal	1
XP_020019330.1	Castor canadensis	beaver	mammal	1
XP_020019329.1	Castor canadensis	beaver	mammal	1
XP_003463367.2	Cavia porcellus	rodent	mammal	1
XP_003463368.2	Cavia porcellus	rodent	mammal	1
XP_013000653.1	Cavia porcellus	rodent	mammal	1
XP_013000652.1	Cavia porcellus	rodent	mammal	1
XP_014636999.1	Ceratotherium simum simum	rhino	mammal	1
XP_014636998.1	Ceratotherium simum simum	rhino	mammal	1
XP_014636997.1	Ceratotherium simum simum	rhino	mammal	1
XP_014636996.1	Ceratotherium simum simum	rhino	mammal	1
XP_011938960.1	Cercocebus atys	monkey	mammal	1
XP_011938959.1	Cercocebus atys	monkey	mammal	1
XP_011938958.1	Cercocebus atys	monkey	mammal	1
XP_011938957.1	Cercocebus atys	monkey	mammal	1
XP_011938956.1	Cercocebus atys	monkey	mammal	1
XP_013367078.1	Chinchilla lanigera	rodent	mammal	1
XP_013367066.1	Chinchilla lanigera	rodent	mammal	1
XP_005373170.1	Chinchilla lanigera	rodent	mammal	1
XP_005373169.1	Chinchilla lanigera	rodent	mammal	1
XP_005373167.1	Chinchilla lanigera	rodent	mammal	1
XP_005373166.1	Chinchilla lanigera	rodent	mammal	1
XP_005373165.1	Chinchilla lanigera	rodent	mammal	1
XP_006875952.1	Chrysochloris asiatica	mole	mammal	1
XP_006875951.1	Chrysochloris asiatica	mole	mammal	1
XP_011789783.1	Colobus angolensis palliatus	monkey	mammal	1
ERE84773.1	Cricetulus griseus	hamster	mammal	1
XP_012382389.1	Dasypus novemcinctus	armadillo	mammal	1
XP_022415680.1	Delphinapterus leucas	whale	mammal	1
XP_022415679.1	Delphinapterus leucas	whale	mammal	1
XP_022415678.1	Delphinapterus leucas	whale	mammal	1
XP_024435982.1	Desmodus rotundus	bat	mammal	1
XP_012881573.1	Dipodomys ordii	rodent	mammal	1
XP_030743174.1	Echinops telfairi	hedgehog	mammal	1
XP_030743173.1	Echinops telfairi	hedgehog	mammal	1
XP_006897305.1	Elephantulus edwardii	shrew	mammal	1
XP_022369374.1	Enhydra lutris kenyoni	otter	mammal	1
XP_022369373.1	Enhydra lutris kenyoni	otter	mammal	1
XP_022369372.1	Enhydra lutris kenyoni	otter	mammal	1
XP_022369371.1	Enhydra lutris kenyoni	otter	mammal	1
XP_022369370.1	Enhydra lutris kenyoni	otter	mammal	1
XP_022369369.1	Enhydra lutris kenyoni	otter	mammal	1
XP_022369368.1	Enhydra lutris kenyoni	otter	mammal	1
XP_022369367.1	Enhydra lutris kenyoni	otter	mammal	1
XP_027995112.1	Eptesicus fuscus	bat	mammal	1
XP_027995111.1	Eptesicus fuscus	bat	mammal	1
XP_027995110.1	Eptesicus fuscus	bat	mammal	1
XP_027995109.1	Eptesicus fuscus	bat	mammal	1
XP_027995108.1	Eptesicus fuscus	bat	mammal	1
XP_027995107.1	Eptesicus fuscus	bat	mammal	1
XP_027995106.1	Eptesicus fuscus	bat	mammal	1
XP_027995105.1	Eptesicus fuscus	bat	mammal	1
XP_027995104.1	Eptesicus fuscus	bat	mammal	1
XP_027995103.1	Eptesicus fuscus	bat	mammal	1
XP_027995102.1	Eptesicus fuscus	bat	mammal	1
XP_027995100.1	Eptesicus fuscus	bat	mammal	1
XP_014702426.1	Equus asinus	donkey	mammal	1
XP_023503795.1	Equus caballus	horse	mammal	1
XP_023503794.1	Equus caballus	horse	mammal	1
XP_023503793.1	Equus caballus	horse	mammal	1
XP_023503792.1	Equus caballus	horse	mammal	1
XP_023503791.1	Equus caballus	horse	mammal	1
XP_023503790.1	Equus caballus	horse	mammal	1
XP_008537418.1	Equus przewalskii	horse	mammal	1
XP_027951436.1	Eumetopias jubatus	sealion	mammal	1
XP_027951435.1	Eumetopias jubatus	sealion	mammal	1
XP_027951434.1	Eumetopias jubatus	sealion	mammal	1
XP_023097901.1	Felis catus	cat	mammal	1
XP_023097900.1	Felis catus	cat	mammal	1
XP_023097899.1	Felis catus	cat	mammal	1
XP_023097898.1	Felis catus	cat	mammal	1
XP_023097897.1	Felis catus	cat	mammal	1
XP_006939043.2	Felis catus	cat	mammal	1
KFO23012.1	Fukomys damarensis	mole-rat	mammal	1
XP_008564136.1	Galeopterus variegatus	lemur	mammal	1
XP_030724106.1	Globicephala melas	whale	mammal	1
XP_030724105.1	Globicephala melas	whale	mammal	1
XP_030724104.1	Globicephala melas	whale	mammal	1
XP_030724103.1	Globicephala melas	whale	mammal	1
XP_030724102.1	Globicephala melas	whale	mammal	1
XP_030724101.1	Globicephala melas	whale	mammal	1
XP_028624810.1	Grammomys surdaster	rodent	mammal	1
XP_028624809.1	Grammomys surdaster	rodent	mammal	1
XP_028624808.1	Grammomys surdaster	rodent	mammal	1
XP_028624807.1	Grammomys surdaster	rodent	mammal	1
XP_021097800.1	Heterocehalus glaber	mole-rat	mammal	1
XP_021097799.1	Heterocehalus glaber	mole-rat	mammal	1
XP_004861975.1	Heterocehalus glaber	mole-rat	mammal	1
XP_004861974.1	Heterocehalus glaber	mole-rat	mammal	1
XP_004861973.1	Heterocehalus glaber	mole-rat	mammal	1
JAO00505.1	Heterocephalus glaber	mole-rat	mammal	1
EHA98769.1	Heterocephalus glaber	mole-rat	mammal	1
XP_019748657.1	Hippocampus comes	seahorse	mammal	1
XP_019748656.1	Hippocampus comes	seahorse	mammal	1
XP_019748655.1	Hippocampus comes	seahorse	mammal	1
XP_019748654.1	Hippocampus comes	seahorse	mammal	1
XP_019748653.1	Hippocampus comes	seahorse	mammal	1
O95644.3	Homo sapiens	human	mammal	1	2
NP_001265604	Homo sapiens	human	mammal	1	1
NP_001265601	Homo sapiens	human	mammal	1	1
NP_001265599	Homo sapiens	human	mammal	1	2
NP_001265598.1	Homo sapiens	human	mammal	1	2
NP_765978.1	Homo sapiens	human	mammal	1	2
NP_765977.1	Homo sapiens	human	mammal	1	1
NP_765975.1	Homo sapiens	human	mammal	1	1
NP_006153.2	Homo sapiens	human	mammal	1	2
NP_001265602.1	Homo sapiens	human	mammal	1	1
AAC50869.1	Homo sapiens	human	mammal	1	1
ACG55586.1	Homo sapiens	human	mammal	1	1
ACG55585.1	Homo sapiens	human	mammal	1	2
ACG55584.1	Homo sapiens	human	mammal	1	1
ACG55583.1	Homo sapiens	human	mammal	1	2
ACG55582.1	Homo sapiens	human	mammal	1	1
ACG55581.1	Homo sapiens	human	mammal	1	2
ACG55580.1	Homo sapiens	human	mammal	1	1
ACG55579.1	Homo sapiens	human	mammal	1	2
EAW66622.1	Homo sapiens	human	mammal	1	2
EAW66621.1	Homo sapiens	human	mammal	1	2
EAW66620.1	Homo sapiens	human	mammal	1	1
EAW66618.1	Homo sapiens	human	mammal	1	1
AAI12244.1	Homo sapiens	human	mammal	1	2
AAI04754.1	Homo sapiens	human	mammal	1	2
AAD00450.1	Homo sapiens	human	mammal	1	2
prf2013343A	Homo sapiens	human	mammal	1	2
XP_005334428.1	Ictidomys tridecemlineatus	squirrel	mammal	1
XP_004662692.1	Jaculus jaculus	rodent	mammal	1
XP_004662691.1	Jaculus jaculus	rodent	mammal	1
XP_026974618.1	Lagenorhynchus obliquidens	dolphin	mammal	1
XP_026974617.1	Lagenorhynchus obliquidens	dolphin	mammal	1
XP_026974616.1	Lagenorhynchus obliquidens	dolphin	mammal	1
XP_026974615.1	Lagenorhynchus obliquidens	dolphin	mammal	1
XP_026974614.1	Lagenorhynchus obliquidens	dolphin	mammal	1
XP_007450023.1	Lipotes vexillifer	dolphin	mammal	1
XP_023399486.1	Loxodonta africana	elephant	mammal	1
XP_023399485.1	Loxodonta africana	elephant	mammal	1
XP_010585391.1	Loxodonta africana	elephant	mammal	1
VFV32939.1	Lynx pardinus	lynx	mammal	1
VFV32938.1	Lynx pardinus	lynx	mammal	1
VFV32937.1	Lynx pardinus	lynx	mammal	1
XP_005586431.1	Macaca fascicularis	monkey	mammal	1
XP_005586430.1	Macaca fascicularis	monkey	mammal	1
XP_028694064.1	Macaca mulatta	monkey	mammal	1
XP_028694063.1	Macaca mulatta	monkey	mammal	1
XP_028694062.1	Macaca mulatta	monkey	mammal	1
XP_028694061.1	Macaca mulatta	monkey	mammal	1
XP_001088166.2	Macaca mulatta	monkey	mammal	1
XP_001088054.2	Macaca mulatta	monkey	mammal	1
XP_024651005.1	Macaca nemestrina	monkey	mammal	1
XP_011831293.1	Mandrillus leucophaeus	monkey	mammal	1
XP_015355082.1	Marmota marmota marmota	groundhog	mammal	1
XP_015355081.1	Marmota marmota marmota	groundhog	mammal	1
XP_015355080.1	Marmota marmota marmota	groundhog	mammal	1
XP_031222000.1	Mastomys coucha	rodent	mammal	1
XP_031221999.1	Mastomys coucha	rodent	mammal	1
XP_031221998.1	Mastomys coucha	rodent	mammal	1
XP_031221997.1	Mastomys coucha	rodent	mammal	1
XP_031221996.1	Mastomys coucha	rodent	mammal	1
XP_031221995.1	Mastomys coucha	rodent	mammal	1
XP_021495726.1	Meriones unguiculatus	rodent	mammal	1
XP_021495724.1	Meriones unguiculatus	rodent	mammal	1
XP_020137687.1	Microcebs murinus	lemur	mammal	1
XP_020137686.1	Microcebs murinus	lemur	mammal	1
XP_020137685.1	Microcebs murinus	lemur	mammal	1
XP_026639415.1	Microtus ochrogaster	rodent	mammal	1
XP_005356367.1	Microtus ochrogaster	rodent	mammal	1
XP_016074150.1	Miniopterus natalensis	bat	mammal	1
XP_016287217.1	Monodelphis domestica	opossum	mammal	1
XP_007487883.1	Monodelphis domestica	opossum	mammal	1
XP_007487882.1	Monodelphis domestica	opossum	mammal	1
XP_007487881.1	Monodelphis domestica	opossum	mammal	1
XP_007487880.1	Monodelphis domestica	opossum	mammal	1
XP_029088538.1	Monodon monoceros	whale	mammal	1
XP_029088531.1	Monodon monoceros	whale	mammal	1
XP_029088524.1	Monodon monoceros	whale	mammal	1
XP_029088516.1	Monodon monoceros	whale	mammal	1
XP_029327731.1	Mus caroli	rodent	mammal	1
XP_029327730.1	Mus caroli	rodent	mammal	1
XP_021006292.1	Mus caroli	rodent	mammal	1
NP_001157584.1	Mus musculus	mouse	mammal	1
NP_001157583.1	Mus musculus	mouse	mammal	1
NP_001157582.1	Mus musculus	mouse	mammal	1
NP_001157581.1	Mus musculus	mouse	mammal	1
NP_940821.1	Mus musculus	mouse	mammal	1
NP_058071.2	Mus musculus	mouse	mammal	1
O88942.1	Mus musculus	mouse	mammal	1
ACG55592.1	Mus musculus	mouse	mammal	1
ACG55591.1	Mus musculus	mouse	mammal	1
ACG55590.1	Mus musculus	mouse	mammal	1
ACG55589.1	Mus musculus	mouse	mammal	1
ACG55588.1	Mus musculus	mouse	mammal	1
ACG55587.1	Mus musculus	mouse	mammal	1
EDL09401.1	Mus musculus	mouse	mammal	1
AAH61509.1	Mus musculus	mouse	mammal	1
AAF40225.1	Mus musculus	mouse	mammal	1
AAC36725.1	Mus musculus	mouse	mammal	1
AAC05505.1	Mus musculus	mouse	mammal	1
XP_021070032.1	Mus pahari	rodent	mammal	1
XP_021070031.1	Mus pahari	rodent	mammal	1
XP_021070030.1	Mus pahari	rodent	mammal	1
XP_021070029.1	Mus pahari	rodent	mammal	1
XP_012908284.1	Mustela putorius furo	ferret	mammal	1
XP_012908283.1	Mustela putorius furo	ferret	mammal	1
XP_015418235.1	Myotis davidii	bat	mammal	1
XP_015418234.1	Myotis davidii	bat	mammal	1
XP_015418233.1	Myotis davidii	bat	mammal	1
XP_015418232.1	Myotis davidii	bat	mammal	1
XP_015418231.1	Myotis davidii	bat	mammal	1
XP_015418230.1	Myotis davidii	bat	mammal	1
XP_015418229.1	Myotis davidii	bat	mammal	1
XP_015418228.1	Myotis davidii	bat	mammal	1
XP_006761962.2	Myotis davidii	bat	mammal	1
XP_023616941.1	Myotis lucifugus	bat	mammal	1
XP_029410685.1	Nannospalax galili	mole-rat	mammal	1
XP_029410684.1	Nannospalax galili	mole-rat	mammal	1
XP_029410683.1	Nannospalax galili	mole-rat	mammal	1
XP_017658096.2	Nannospalax galili	mole-rat	mammal	1
XP_021541846.1	Neomonachus schauinslandi	seal	mammal	1
XP_021541845.1	Neomonachus schauinslandi	seal	mammal	1
XP_024610602.1	Neophocaena asiaeorientalis asiaeorientalis	dolphin	mammal	1
XP_030666103.1	Nomascus leucogenys	monkey	mammal	1
XP_030666102.1	Nomascus leucogenys	monkey	mammal	1
XP_030666101.1	Nomascus leucogenys	monkey	mammal	1
XP_030666100.1	Nomascus leucogenys	monkey	mammal	1
XP_004579703.1	Ochotona princeps	pika	mammal	1
XP_004640260.2	Octodon degus	rodent	mammal	1
XP_023555822.1	Octodon degus	rodent	mammal	1
XP_023555821.1	Octodon degus	rodent	mammal	1
XP_004640261.2	Octodon degus	rodent	mammal	1
XP_023555819.1	Octodon degus	rodent	mammal	1
XP_004413169.1	Odobenus rosmarus divergens	walrus	mammal	1
XP_020731277.1	Odocoileus virginianus texanus	deer	mammal	1
XP_004280068.1	Orcinus orca	whale	mammal	1
XP_028908749.1	Ornithorhynchus anatinus	ornithorhynchus	mammal	1
XP_007951501.1	Orycteropus afer afer	aardvak	mammal	1
XP_008250563.1	Oryctolagus cuniculus	rabbit	mammal	1
XP_012659764.2	Otolemur garnettii	galago	mammal	1
XP_012659763.2	Otolemur garnettii	galago	mammal	1
XP_024206715.1	Pan troglodytes	chimpanzee	mammal	1	2
XP_024206714.1	Pan troglodytes	chimpanzee	mammal	1	1
XP_024206713.1	Pan troglodytes	chimpanzee	mammal	1	2
XP_016789441.2	Pan troglodytes	chimpanzee	mammal	1	1
XP_024206712.1	Pan troglodytes	chimpanzee	mammal	1	2
PNI19264.1	Pan troglodytes	chimpanzee	mammal	1	1
PNI19263.1	Pan troglodytes	chimpanzee	mammal	1	2
PNI19262.1	Pan troglodytes	chimpanzee	mammal	1	2
PNI19261.1	Pan troglodytes	chimpanzee	mammal	1	1
PNI19260.1	Pan troglodytes	chimpanzee	mammal	1	2
PNI19258.1	Pan troglodytes	chimpanzee	mammal	1	1
PNI19256.1	Pan troglodytes	chimpanzee	mammal	1	1
PNI19254.1	Pan troglodytes	chimpanzee	mammal	1	2
JAA40711.1	Pan troglodytes	chimpanzee	mammal	1	2
JAA27097.1	Pan troglodytes	chimpanzee	mammal	1	2
JAA27096.1	Pan troglodytes	chimpanzee	mammal	1	1
JAA18090.1	Pan troglodytes	chimpanzee	mammal	1	1
JAA08325.1	Pan troglodytes	chimpanzee	mammal	1	1
XP_028727846.1	Peromyscus leucopus	rodent	mammal	1
XP_028727845.1	Peromyscus leucopus	rodent	mammal	1
XP_028727844.1	Peromyscus leucopus	rodent	mammal	1
XP_006973940.1	Peromyscus maniculatus bairdii	rodent	mammal	1
XP_006973939.1	Peromyscus maniculatus bairdii	rodent	mammal	1
XP_006973938.1	Peromyscus maniculatus bairdii	rodent	mammal	1
XP_020842570.1	Phascolactos cinereus	koala	mammal	1
XP_020842569.1	Phascolactos cinereus	koala	mammal	1
XP_020842568.1	Phascolactos cinereus	koala	mammal	1
XP_024091587.1	Pongo abelii	orangutan	mammal	1	1
XP_024091586.1	Pongo abelii	orangutan	mammal	1	2
XP_024091585.1	Pongo abelii	orangutan	mammal	1	1
XP_024091584.1	Pongo abelii	orangutan	mammal	1	1
XP_024091583.1	Pongo abelii	orangutan	mammal	1	2
PNJ28986.1	Pongo abelii	orangutan	mammal	1	1
PNJ28985.1	Pongo abelii	orangutan	mammal	1	1
PNJ28984.1	Pongo abelii	orangutan	mammal	1	2
PNJ28983.1	Pongo abelii	orangutan	mammal	1	1
PNJ28982.1	Pongo abelii	orangutan	mammal	1	2
PNJ28979.1	Pongo abelii	orangutan	mammal	1	1
PNJ28978.1	Pongo abelii	orangutan	mammal	1	1
PNJ28976.1	Pongo abelii	orangutan	mammal	1	1
XP_012513275.1	Propithecus coquereli	monkey	mammal	1
XP_012513274.1	Propithecus coquereli	monkey	mammal	1
XP_015446317.1	Pteropus alecto	bat	mammal	1
XP_006913802.2	Pteropus alecto	bat	mammal	1
ELK11147.1	Pteropus alecto	bat	mammal	1
XP_023376894.1	Pteropus vampyrus	bat	mammal	1
XP_009322749.1	Pygoscelis adeliae	penguin	mammal	1
XP_009322748.1	Pygoscelis adeliae	penguin	mammal	1
XP_009322747.1	Pygoscelis adeliae	penguin	mammal	1
KFW67411.1	Pygoscelis adeliae	penguin	mammal	1
NP_001231862.1	Rattus norvegicus	rat	mammal	1
XP_020366016.1	Rhincodon typus	whale	mammal	1
XP_030781638.1	Rhinopithecus roxellana	monkey	mammal	1
XP_012397047.1	Sarcophilus harrisii	tasmanian	mammal	1
XP_012397046.1	Sarcophilus harrisii	tasmanian	mammal	1
XP_003760162.1	Sarcophilus harrisii	tasmanian	mammal	1
TEA35867.1	Sousa chinensis	dolphin	mammal	1
XP_029778613.1	Suricata suricatta	suricata	mammal	1
NP_999326.1	Sus scrofa	boar	mammal	1
XP_023596986.1	Trichechus manatus latirostris	manatee	mammal	1
XP_023596985.1	Trichechus manatus latirostris	manatee	mammal	1
XP_012414053.2	Trichechus manatus latirostris	manatee	mammal	1
XP_026268237.1	Urocitellus parryii	squirrel	mammal	1
XP_026268235.1	Urocitellus parryii	squirrel	mammal	1
XP_026268234.1	Urocitellus parryii	squirrel	mammal	1
XP_026268233.1	Urocitellus parryii	squirrel	mammal	1
XP_026268232.1	Urocitellus parryii	squirrel	mammal	1
XP_008684163.1	Ursus maritimus	bear	mammal	1
XP_031528219.1	Vicugna pacos	alpaca	mammal	1
XP_025853562.1	Vulpes vulpes	fox	mammal	1
XP_025853561.1	Vulpes vulpes	fox	mammal	1
spO77638.2	Sus scrofa	pig	mammal	1
spP98201.2	Bos taurus	cattle	mammal	1
KYO35418.1	Alligator mississippiensis	alligator	reptile	1
KYO35417.1	Alligator mississippiensis	alligator	reptile	1
KYO35416.1	Alligator mississippiensis	alligator	reptile	1
KYO35415.1	Alligator mississippiensis	alligator	reptile	1
XP_014382731.2	Alligator sinensis	alligator	reptile	1
XP_008106975.1	Anolis carolinensis	lizard	reptile	1
XP_008106973.1	Anolis carolinensis	lizard	reptile	1
XP_008106972.1	Anolis carolinensis	lizard	reptile	1
EMP35208.1	Chelonia mydas	turtle	reptile	1
XP_008162663.1	Chrysemys picta bellii	turtle	reptile	1
XP_008162662.1	Chrysemys picta bellii	turtle	reptile	1
XP_008162660.1	Chrysemys picta bellii	turtle	reptile	1
XP_005281500.1	Chrysemys picta bellii	turtle	reptile	1
XP_005281499.1	Chrysemys picta bellii	turtle	reptile	1
XP_015267975.1	Gekko japonicus	lizard	reptile	1
XP_015267974.1	Gekko japonicus	lizard	reptile	1
XP_030408460.1	Gopherus evgoodei	turtle	reptile	1
XP_030408459.1	Gopherus evgoodei	turtle	reptile	1
XP_030408458.1	Gopherus evgoodei	turtle	reptile	1
ETE70665.1	Ophiophagus hannah	snake	reptile	1
GCF47471.1	Paroedura picta	lizard	reptile	1
XP_025043416.1	Pelodiscus sinensis	turtle	reptile	1
XP_014431884.1	Pelodiscus sinensis	turtle	reptile	1
XP_006128932.1	Pelodiscus sinensis	turtle	reptile	1
XP_006128931.1	Pelodiscus sinensis	turtle	reptile	1
XP_028593345.1	Podarcis muralis	lizard	reptile	1
XP_028593344.1	Podarcis muralis	lizard	reptile	1
XP_028593343.1	Podarcis muralis	lizard	reptile	1
XP_020637288.1	Pogona vitticeps	lizard	reptile	1
XP_020637287.1	Pogona vitticeps	lizard	reptile	1
XP_020637286.1	Pogona vitticeps	lizard	reptile	1
XP_020637285.1	Pogona vitticeps	lizard	reptile	1
XP_020637284.1	Pogona vitticeps	lizard	reptile	1
XP_015671410.1	Protobothrops mucrosquamatus	snake	reptile	1
XP_026555260.1	Pseudonaja textilis	snake	reptile	1
XP_026555259.1	Pseudonaja textilis	snake	reptile	1
XP_026555258.1	Pseudonaja textilis	snake	reptile	1
XP_025023665.1	Python bivittatus	snake	reptile	1
XP_007430237.1	Python bivittatus	snake	reptile	1
XP_007430236.1	Python bivittatus	snake	reptile	1
XP_024062589.2	Terrapene carolina triunguis	turtle	reptile	1
XP_024062588.2	Terrapene carolina triunguis	turtle	reptile	1
XP_030068926.1	Microcaecilia unicolor	amphibian	amphibian	2
XP_030068925.1	Microcaecilia unicolor	amphibian	amphibian	2
XP_030068924.1	Microcaecilia unicolor	amphibian	amphibian	2
XP_029467564.1	Rhinatrema bivittatum	amphibian	amphibian	2
XP_029467563.1	Rhinatrema bivittatum	amphibian	amphibian	2
XP_029467562.1	Rhinatrema bivittatum	amphibian	amphibian	2
XP_029467561.1	Rhinatrema bivittatum	amphibian	amphibian	2
XP_031750167.1	Xenopus tropicalis	frog	amphibian	2
XP_031750165.1	Xenopus tropicalis	frog	amphibian	2
XP_004918614.1	Xenopus tropicalis	frog	amphibian	2
XP_004918613.1	Xenopus tropicalis	frog	amphibian	2
XP_002933215.2	Xenopus tropicalis	frog	amphibian	2
KAE8576263.1	Xenopus tropicalis	frog	amphibian	2
KAE8576262.1	Xenopus tropicalis	frog	amphibian	2
KAE8576261.1	Xenopus tropicalis	frog	amphibian	2
KAE8576260.1	Xenopus tropicalis	frog	amphibian	2
KAE8576259.1	Xenopus tropicalis	frog	amphibian	2
KAE8576258.1	Xenopus tropicalis	frog	amphibian	2
KAE8576257.1	Xenopus tropicalis	frog	amphibian	2
KAE8576256.1	Xenopus tropicalis	frog	amphibian	2
KAE8576255.1	Xenopus tropicalis	frog	amphibian	2
KAE8576254.1	Xenopus tropicalis	frog	amphibian	2
XP_009071688.1	Acanthisitta chloris	bird	bird	2
KFP79172.1	Acanthisitta chloris	bird	bird	2
EOB08017.1	Anas platyrhynchos	bird	bird	2
XP_013045554.1	Anser cygnoides domesticus	bird	bird	2
XP_013045549.1	Anser cygnoides domesticus	bird	bird	2
XP_013045541.1	Anser cygnoides domesticus	bird	bird	2
XP_013045534.1	Anser cygnoides domesticus	bird	bird	2
XP_013045526.1	Anser cygnoides domesticus	bird	bird	2
XP_013045522.1	Anser cygnoides domesticus	bird	bird	2
XP_013045517.1	Anser cygnoides domesticus	bird	bird	2
XP_028942228.1	Antrostomus carolinensis	bird	bird	2
KFZ63798.1	Antrostomus carolinensis	bird	bird	2
XP_009862953.1	Apaloderma vittatum	bird	bird	2
KFP84299.1	Apaloderma vittatum	bird	bird	2
XP_013806873.1	Apteryx mantelli mantelli	bird	bird	2
XP_025944542.1	Apteryx rowi	kiwi	bird	2
XP_025944460.1	Apteryx rowi	kiwi	bird	2
XP_029865972.1	Aquila chrysaetos chrysaetos	bird	bird	2
XP_026718018.1	Athene cunicularia	bird	bird	2
XP_010137816.1	Buceros rhinoceros silvestris	bird	bird	2
KFO91846.1	Buceros rhinoceros silvestris	bird	bird	2
XP_014799354.1	Calidris pugnax	bird	bird	2
OXB62021.1	Callipepla squamata	bird	bird	2
XP_030319153.1	Calypte anna	bird	bird	2
KFP04100.1	Calypte anna	bird	bird	2
XP_030819332.1	Camarhynchus parvulus	bird	bird	2
XP_030819331.1	Camarhynchus parvulus	bird	bird	2
XP_030819330.1	Camarhynchus parvulus	bird	bird	2
XP_009696693.1	Cariama cristata	bird	bird	2
KFP64176.1	Cariama cristata	bird	bird	2
KFP54429.1	Cathartes aura	bird	bird	2
XP_009997063.1	Chaetura pelagica	bird	bird	2
KFU90425.1	Chaetura pelagica	bird	bird	2
XP_009891794.1	Charadrius vociferus	bird	bird	2
KGL99933.1	Charadrius vociferus	bird	bird	2
KFP41260.1	Chlamydotis macqueenii	bird	bird	2
XP_010117264.1	Chlamydotis macqueenii	bird	bird	2
OXB79240.1	Colinus virginianus	bird	bird	2
XP_010200696.1	Colius striatus	bird	bird	2
KFP31916.1	Colius striatus	bird	bird	2
XP_021139441.1	Columba livia	bird	bird	2
XP_017590530.1	Corvus brachyrhynchos	bird	bird	2
KFO53345.1	Corvus brachyrhynchos	bird	bird	2
XP_031982790.1	Corvus moneduloides	bird	bird	2
XP_031982789.1	Corvus moneduloides	bird	bird	2
XP_009557051.1	Cuculus canorus	bird	bird	2
KFO74555.1	Cuculus canorus	bird	bird	2
XP_023795940.1	Cyanistes caeruleus	bird	bird	2
XP_025955421.1	Dromaius novaehollandiae	emu	bird	2
XP_025955420.1	Dromaius novaehollandiae	emu	bird	2
XP_025955419.1	Dromaius novaehollandiae	emu	bird	2
XP_009901528.1	Dryobates pubescens	bird	bird	2
KFV69408.1	Dryobates pubescens	bird	bird	2
KFP21414.1	Egretta garzetta	bird	bird	2
XP_010159702.1	Eurypyga helias	bird	bird	2
KFV99656.1	Eurypyga helias	bird	bird	2
XP_024998095.1	Gallus gallus	bird	bird	2
XP_015152003.1	Gallus gallus	bird	bird	2
XP_004947316.1	Gallus gallus	bird	bird	2
XP_004947313.1	Gallus gallus	bird	bird	2
XP_004947312.1	Gallus gallus	bird	bird	2
XP_417509.3	Gallus gallus	bird	bird	2
XP_030914968.1	Geospiza fortis	bird	bird	2
XP_014163546.2	Geospiza fortis	bird	bird	2
XP_009928082.1	Haliaeetus albicilla	bird	bird	2
KFP95822.1	Haliaeetus albicilla	bird	bird	2
XP_010568087.1	Haliaeetus leucocephalus	bird	bird	2
XP_009958675.1	Leptosomus discolor	bird	bird	2
KFQ03986.1	Leptosomus discolor	bird	bird	2
PKU39784.1	Limosa lapponica baueri	bird	bird	2
XP_021389708.2	Lonchura striata domestica	bird	bird	2
KFW74531.1	Manacus vitellinus	bird	bird	2
XP_031412415.1	Meleagris gallopavo	bird	bird	2
XP_010178642.1	Mesitornis unicolor	bird	bird	2
KFQ31721.1	Mesitornis unicolor	bird	bird	2
XP_010012483.1	Nestor notabilis	bird	bird	2
KFQ49209.1	Nestor notabilis	bird	bird	2
XP_009463830.1	Nipponia nippon	bird	bird	2
KFQ97317.1	Nipponia nippon	bird	bird	2
XP_025897858.1	Nothoprocta perdicaria	bird	bird	2
XP_025897857.1	Nothoprocta perdicaria	bird	bird	2
XP_021271940.1	Numida meleagris	bird	bird	2
XP_021271939.1	Numida meleagris	bird	bird	2
XP_021271938.1	Numida meleagris	bird	bird	2
XP_021271937.1	Numida meleagris	bird	bird	2
XP_021271936.1	Numida meleagris	bird	bird	2
XP_021271935.1	Numida meleagris	bird	bird	2
XP_021271934.1	Numida meleagris	bird	bird	2
XP_021271933.1	Numida meleagris	bird	bird	2
XP_009932211.1	Opisthocomus hoazin	bird	bird	2
KFR10110.1	Opisthocomus hoazin	bird	bird	2
OPJ82693.1	Patagioenas fasciata monilis	bird	bird	2
OPJ82692.1	Patagioenas fasciata monilis	bird	bird	2
XP_010294674.1	Phaethon lepturus	bird	bird	2
KFQ70263.1	Phaethon lepturus	bird	bird	2
XP_031471890.1	Phasianus colchicus	bird	bird	2
XP_031471880.1	Phasianus colchicus	bird	bird	2
XP_031471869.1	Phasianus colchicus	bird	bird	2
KFZ67095.1	Podiceps cristatus	bird	bird	2
XP_014109666.1	Pseudopodoces humilis	bird	bird	2
XP_014109665.1	Pseudopodoces humilis	bird	bird	2
XP_014109664.1	Pseudopodoces humilis	bird	bird	2
XP_014109663.1	Pseudopodoces humilis	bird	bird	2
XP_010081411.1	Pterocles gutturalis	bird	bird	2
KFV14987.1	Pterocles gutturalis	bird	bird	2
XP_030089125.1	Serinus canaria	bird	bird	2
XP_030089124.1	Serinus canaria	bird	bird	2
XP_030089123.1	Serinus canaria	bird	bird	2
XP_030089122.1	Serinus canaria	bird	bird	2
XP_018772966.1	Serinus canaria	bird	bird	2
XP_030359248.1	Strigops habroptila	bird	bird	2
XP_030359247.1	Strigops habroptila	bird	bird	2
XP_030359246.1	Strigops habroptila	bird	bird	2
XP_030359245.1	Strigops habroptila	bird	bird	2
XP_009682319.1	Struthio camelus australis	bird	bird	2
XP_009682318.1	Struthio camelus australis	bird	bird	2
KFV86037.1	Struthio camelus australis	bird	bird	2
XP_014731607.1	Sturnus vulgaris	bird	bird	2
XP_014731605.1	Sturnus vulgaris	bird	bird	2
XP_014731604.1	Sturnus vulgaris	bird	bird	2
XP_014731603.1	Sturnus vulgaris	bird	bird	2
XP_009977195.1	Tauraco erythrolophus	bird	bird	2
KFV10054.1	Tauraco erythrolophus	bird	bird	2
XP_010217706.1	Tinamus guttatus	bird	bird	2
KGL80581.1	Tinamus guttatus	bird	bird	2
KFV48519.1	Tyto alba	bird	bird	2
XP_026652247.1	Zonotrichia albicollis	bird	bird	2
XP_026652246.1	Zonotrichia albicollis	bird	bird	2
TRZ17959.1	Zosterops borbonicus	bird	bird	2
XP_022045500.1	Acanthochromis polyacanthus	fish	fish	2
XP_023122487.1	Amphiprion ocellaris	fish	fish	2
XP_023122486.1	Amphiprion ocellaris	fish	fish	2
XP_023122485.1	Amphiprion ocellaris	fish	fish	2
XP_030585484.1	Archocentrus centrarchus	fish	fish	2
XP_030585483.1	Archocentrus centrarchus	fish	fish	2
XP_030585482.1	Archocentrus centrarchus	fish	fish	2
XP_030590317.1	Archocentrus centrarchus	fish	fish	2
XP_030590316.1	Archocentrus centrarchus	fish	fish	2
XP_030590315.1	Archocentrus centrarchus	fish	fish	2
XP_030590314.1	Archocentrus centrarchus	fish	fish	2
XP_030590313.1	Archocentrus centrarchus	fish	fish	2
XP_030590311.1	Archocentrus centrarchus	fish	fish	2
XP_030590310.1	Archocentrus centrarchus	fish	fish	2
XP_022532937.1	Astyanax mexicanus	fish	fish	2
XP_022532936.1	Astyanax mexicanus	fish	fish	2
XP_013883877.1	Austrofundulus limnaeus	fish	fish	2
TSS48105.1	Bagarius yarrelli	fish	fish	2
XP_029012800.1	Betta splendens	fish	fish	2
XP_029012799.1	Betta splendens	fish	fish	2
XP_029012798.1	Betta splendens	fish	fish	2
XP_020776166.1	Boleophthalmus pectinirostris	fish	fish	2
XP_041060398.1	Carcharodon carcharias	shark	fish	2
XP_041060397.1	Carcharodon carcharias	shark	fish	2
XP_041060396.1	Carcharodon carcharias	shark	fish	2
XP_007910151.1	Callorhinchus milii	shark	fish	2
XP_007910143.1	Callorhinchus milii	shark	fish	2
XP_012689942.2	Clupea harengus	fish	fish	2
XP_029286549.1	Cottoperca gobio	fish	fish	2
XP_015228648.1	Cyprinodon variegatus	fish	fish	2
XP_015228647.1	Cyprinodon variegatus	fish	fish	2
XP_028854879.1	Denticeps clupeoides	fish	fish	2
XP_028854878.1	Denticeps clupeoides	fish	fish	2
XP_028854877.1	Denticeps clupeoides	fish	fish	2
CBN80770.1	Dicentrarchus labrax	fish	fish	2
XP_029362236.1	Echeneis naucrates	fish	fish	2
XP_029362235.1	Echeneis naucrates	fish	fish	2
XP_010873460.1	Esox lucius	fish	fish	2
XP_010873459.1	Esox lucius	fish	fish	2
XP_010873458.1	Esox lucius	fish	fish	2
XP_028309311.1	Gouania willdenowi	fish	fish	2
XP_028309310.1	Gouania willdenowi	fish	fish	2
XP_028309309.1	Gouania willdenowi	fish	fish	2
XP_005918871.1	Haplochromis burtoni	fish	fish	2
XP_005918870.1	Haplochromis burtoni	fish	fish	2
XP_005918869.1	Haplochromis burtoni	fish	fish	2
XP_005918868.1	Haplochromis burtoni	fish	fish	2
XP_005918867.1	Haplochromis burtoni	fish	fish	2
XP_020506553.2	Labrus bergylta	fish	fish	2
XP_020506552.1	Labrus bergylta	fish	fish	2
XP_020506551.1	Labrus bergylta	fish	fish	2
TMS16072.1	Larimichthys crocea	fish	fish	2
KAE8292759.1	Larimichthys crocea	fish	fish	2
XP_006002427.1	Latimeria chalumnae	fish	fish	2
XP_015220064.1	Lepisosteus oculatus	fish	fish	2
XP_015220063.1	Lepisosteus oculatus	fish	fish	2
XP_026163296.1	Mastacembelus armatus	eel	fish	2
XP_026188522.1	Mastacembelus armatus	eel	fish	2
XP_026188521.1	Mastacembelus armatus	eel	fish	2
XP_026188518.1	Mastacembelus armatus	eel	fish	2
XP_026188517.1	Mastacembelus armatus	eel	fish	2
XP_004560371.2	Maylandia zebra	fish	fish	2
XP_004560370.2	Maylandia zebra	fish	fish	2
XP_004560369.2	Maylandia zebra	fish	fish	2
XP_004560368.2	Maylandia zebra	fish	fish	2
XP_020474680.1	Monopterus albus	eel	fish	2
XP_020474679.1	Monopterus albus	eel	fish	2
XP_020474678.1	Monopterus albus	eel	fish	2
XP_020474677.1	Monopterus albus	eel	fish	2
XP_020474676.1	Monopterus albus	eel	fish	2
XP_029911346.1	Myripristis murdjan	fish	fish	2
XP_029911345.1	Myripristis murdjan	fish	fish	2
XP_015822656.1	Nothobranchius furzeri	fish	fish	2
XP_015822655.1	Nothobranchius furzeri	fish	fish	2
XP_015822654.1	Nothobranchius furzeri	fish	fish	2
XP_010780184.1	Notothenia coriiceps	fish	fish	2
XP_010780183.1	Notothenia coriiceps	fish	fish	2
XP_010780182.1	Notothenia coriiceps	fish	fish	2
XP_031597843.1	Oreochromis aureus	fish	fish	2
XP_031597842.1	Oreochromis aureus	fish	fish	2
XP_031597841.1	Oreochromis aureus	fish	fish	2
XP_013131716.1	Oreochromis niloticus	fish	fish	2
XP_013131711.1	Oreochromis niloticus	fish	fish	2
XP_013131710.1	Oreochromis niloticus	fish	fish	2
XP_005448429.1	Oreochromis niloticus	fish	fish	2
XP_020560556.1	Oryzias latipes	fish	fish	2
XP_011475901.1	Oryzias latipes	fish	fish	2
XP_011475899.1	Oryzias latipes	fish	fish	2
XP_004071074.1	Oryzias latipes	fish	fish	2
XP_024147929.1	Oryzias melastigma	fish	fish	2
XP_024147928.1	Oryzias melastigma	fish	fish	2
XP_026776937.2	Pangasianodon hypophthalmus	shark	fish	2
XP_028265782.1	Parambassis ranga	fish	fish	2
XP_028265781.1	Parambassis ranga	fish	fish	2
XP_028265780.1	Parambassis ranga	fish	fish	2
XP_028438914.1	Perca flavescens	fish	fish	2
XP_028438913.1	Perca flavescens	fish	fish	2
XP_028438911.1	Perca flavescens	fish	fish	2
XP_028431495.1	Perca flavescens	fish	fish	2
TDH13589.1	Perca flavescens	fish	fish	2
TDH10163.1	Perca flavescens	fish	fish	2
XP_007573047.1	Poecilia formosa	fish	fish	2
XP_007573046.1	Poecilia formosa	fish	fish	2
XP_007573044.1	Poecilia formosa	fish	fish	2
XP_014910127.1	Poecilia latipinna	fish	fish	2
XP_014899771.1	Poecilia latipinna	fish	fish	2
XP_014899770.1	Poecilia latipinna	fish	fish	2
XP_014899769.1	Poecilia latipinna	fish	fish	2
XP_014858875.1	Poecilia mexicana	fish	fish	2
XP_014858874.1	Poecilia mexicana	fish	fish	2
XP_014858873.1	Poecilia mexicana	fish	fish	2
XP_014835158.1	Poecilia mexicana	fish	fish	2
XP_008412791.1	Poecilia reticulata	fish	fish	2
XP_008412790.1	Poecilia reticulata	fish	fish	2
XP_008412789.1	Poecilia reticulata	fish	fish	2
XP_005741045.1	Pundamilia nyererei	fish	fish	2
XP_005741044.1	Pundamilia nyererei	fish	fish	2
XP_005741043.1	Pundamilia nyererei	fish	fish	2
XP_005741042.1	Pundamilia nyererei	fish	fish	2
XP_005741041.1	Pundamilia nyererei	fish	fish	2
XP_005741040.1	Pundamilia nyererei	fish	fish	2
XP_029975236.1	Salarias fasciatus	fish	fish	2
XP_029975234.1	Salarias fasciatus	fish	fish	2
XP_029975233.1	Salarias fasciatus	fish	fish	2
XP_031146429.1	Sander lucioperca	fish	fish	2
XP_031157886.1	Sander lucioperca	fish	fish	2
XP_031157885.1	Sander lucioperca	fish	fish	2
AWP10102.1	Scophthalmus maximus	fish	fish	2
XP_022618866.1	Seriola dumerili	fish	fish	2
XP_023248789.1	Seriola lalandi dorsalis	fish	fish	2
XP_023248788.1	Seriola lalandi dorsalis	fish	fish	2
XP_023248787.1	Seriola lalandi dorsalis	fish	fish	2
XP_023248786.1	Seriola lalandi dorsalis	fish	fish	2
XP_023248785.1	Seriola lalandi dorsalis	fish	fish	2
XP_030280217.1	Sparus aurata	fish	fish	2
XP_030280216.1	Sparus aurata	fish	fish	2
XP_030280215.1	Sparus aurata	fish	fish	2
XP_030277218.1	Sparus aurata	fish	fish	2
XP_008285951.1	Stegastes partitus	fish	fish	2
XP_008285950.1	Stegastes partitus	fish	fish	2
XP_008285946.1	Stegastes partitus	fish	fish	2
XP_027866993.1	Xiphophorus couchianus	fish	fish	2
XP_027866992.1	Xiphophorus couchianus	fish	fish	2
XP_027866991.1	Xiphophorus couchianus	fish	fish	2
XP_023196910.1	Xiphophorus maculatus	fish	fish	2
XP_023196902.1	Xiphophorus maculatus	fish	fish	2
XP_014330390.1	Xiphophorus maculatus	fish	fish	2
XP_026902441.1	Acinonyx jubatus	cheetah	mammal	2
XP_026902440.1	Acinonyx jubatus	cheetah	mammal	2
XP_026902439.1	Acinonyx jubatus	cheetah	mammal	2
XP_026902438.1	Acinonyx jubatus	cheetah	mammal	2
XP_026902437.1	Acinonyx jubatus	cheetah	mammal	2
XP_026902436.1	Acinonyx jubatus	cheetah	mammal	2
XP_026902435.1	Acinonyx jubatus	cheetah	mammal	2
EFB26668.1	Ailuropoda melanoleuca	panda	mammal	2
KQL61349.1	Amazona aestiva	bird	mammal	2
XP_012322889.1	Aotus nancymaae	monkey	mammal	2
XP_012322888.1	Aotus nancymaae	monkey	mammal	2
XP_012322887.1	Aotus nancymaae	monkey	mammal	2
XP_012322886.1	Aotus nancymaae	monkey	mammal	2
XP_012322885.1	Aotus nancymaae	monkey	mammal	2
XP_012322884.1	Aotus nancymaae	monkey	mammal	2
XP_009272336.1	Aptenodytes forsteri	penguin	mammal	2
KFM04026.1	Aptenodytes forsteri	penguin	mammal	2
XP_028023102.1	Balaenoptera acutorostrata scammoni	whale	mammal	2
XP_028023101.1	Balaenoptera acutorostrata scammoni	whale	mammal	2
XP_028023100.1	Balaenoptera acutorostrata scammoni	whale	mammal	2
XP_005899698.1	Bos mutus	cattle	mammal	2
XP_005215123.2	Bos taurus	cattle	mammal	2
XP_005215124.2	Bos taurus	cattle	mammal	2
XP_005215121.2	Bos taurus	cattle	mammal	2
XP_002692403.3	Bos taurus	cattle	mammal	2
DAA22972.1	Bos taurus	cattle	mammal	2
XP_025119063.1	Bubalus bubalis	buffalo	mammal	2
XP_025709060.1	Callorhinus ursinus	seal	mammal	2
XP_025709059.1	Callorhinus ursinus	seal	mammal	2
XP_025709058.1	Callorhinus ursinus	seal	mammal	2
XP_025709057.1	Callorhinus ursinus	seal	mammal	2
XP_025709056.1	Callorhinus ursinus	seal	mammal	2
XP_010956909.1	Camelus bactrianus	camel	mammal	2
XP_031289474.1	Camelus dromedarius	camel	mammal	2
XP_031289473.1	Camelus dromedarius	camel	mammal	2
XP_031289472.1	Camelus dromedarius	camel	mammal	2
XP_010997148.1	Camelus dromedarius	camel	mammal	2
XP_010997146.1	Camelus dromedarius	camel	mammal	2
XP_027479163.1	Canis lupus dingo	dog	mammal	2
XP_025326207.1	Canis lupus dingo	dog	mammal	2
XP_025326206.1	Canis lupus dingo	dog	mammal	2
XP_025326205.1	Canis lupus dingo	dog	mammal	2
XP_025326204.1	Canis lupus dingo	dog	mammal	2
XP_021562343.1	Carlito syrichta	tarsier	mammal	2
XP_008071648.1	Carlito syrichta	tarsier	mammal	2
XP_008071647.1	Carlito syrichta	tarsier	mammal	2
XP_008071646.1	Carlito syrichta	tarsier	mammal	2
XP_020030742.1	Castor canadensis	beaver	mammal	2
XP_023418101.1	Cavia porcellus	pig	mammal	2
XP_014642823.1	Ceratotherium simum simum	rhino	mammal	2
XP_014642822.1	Ceratotherium simum simum	rhino	mammal	2
XP_014642821.1	Ceratotherium simum simum	rhino	mammal	2
XP_004430326.1	Ceratotherium simum simum	rhino	mammal	2
XP_004430325.1	Ceratotherium simum simum	rhino	mammal	2
XP_004430324.1	Ceratotherium simum simum	rhino	mammal	2
XP_004430323.1	Ceratotherium simum simum	rhino	mammal	2
XP_004430322.1	Ceratotherium simum simum	rhino	mammal	2
XP_014642825.1	Ceratotherium simum simum	rhino	mammal	2
XP_014642824.1	Ceratotherium simum simum	rhino	mammal	2
XP_011914397.1	Cercocebus atys	monkey	mammal	2
XP_011914396.1	Cercocebus atys	monkey	mammal	2
XP_011914395.1	Cercocebus atys	monkey	mammal	2
XP_011914394.1	Cercocebus atys	monkey	mammal	2
XP_011914393.1	Cercocebus atys	monkey	mammal	2
XP_011914392.1	Cercocebus atys	monkey	mammal	2
XP_011914390.1	Cercocebus atys	monkey	mammal	2
XP_011914389.1	Cercocebus atys	monkey	mammal	2
XP_005392351.1	Chinchilla lanigera	rodent	mammal	2
XP_008012188.1	Chlorocebus sabaeus	monkey	mammal	2
XP_008012180.1	Chlorocebus sabaeus	monkey	mammal	2
XP_008012163.1	Chlorocebus sabaeus	monkey	mammal	2
XP_008012157.1	Chlorocebus sabaeus	monkey	mammal	2
XP_006839241.1	Chrysochloris asiatica	mole	mammal	2
XP_011806750.1	Colobus angolensis palliatus	monkey	mammal	2
XP_011806749.1	Colobus angolensis palliatus	monkey	mammal	2
XP_011806748.1	Colobus angolensis palliatus	monkey	mammal	2
XP_011806747.1	Colobus angolensis palliatus	monkey	mammal	2
XP_011806746.1	Colobus angolensis palliatus	monkey	mammal	2
XP_011806745.1	Colobus angolensis palliatus	monkey	mammal	2
XP_011806744.1	Colobus angolensis palliatus	monkey	mammal	2
XP_011806743.1	Colobus angolensis palliatus	monkey	mammal	2
XP_004687543.1	Condylura cristata	mole	mammal	2
XP_004687542.1	Condylura cristata	mole	mammal	2
XP_004687541.1	Condylura cristata	mole	mammal	2
XP_004687540.1	Condylura cristata	mole	mammal	2
ERE70328.1	Cricetulus griseus	hamster	mammal	2
XP_023445902.1	Dasypus novemcinctus	armadillo	mammal	2
XP_012382482.1	Dasypus novemcinctus	armadillo	mammal	2
XP_012382481.1	Dasypus novemcinctus	armadillo	mammal	2
XP_004463189.1	Dasypus novemcinctus	armadillo	mammal	2
XP_004463188.1	Dasypus novemcinctus	armadillo	mammal	2
XP_022453377.1	Delphinapterus leucas	whale	mammal	2
XP_022453376.1	Delphinapterus leucas	whale	mammal	2
XP_022453375.1	Delphinapterus leucas	whale	mammal	2
XP_022453374.1	Delphinapterus leucas	whale	mammal	2
XP_022453373.1	Delphinapterus leucas	whale	mammal	2
XP_024415341.1	Desmodus rotundus	bat	mammal	2
XP_012879820.1	Dipodomys ordii	rodent	mammal	2
XP_012879819.1	Dipodomys ordii	rodent	mammal	2
XP_004698119.1	Echinops telfairi	hedgehog	mammal	2
XP_004698118.1	Echinops telfairi	hedgehog	mammal	2
XP_006881705.1	Elephantulus edwardii	shrew	mammal	2
XP_006881704.1	Elephantulus edwardii	shrew	mammal	2
XP_006881703.1	Elephantulus edwardii	shrew	mammal	2
XP_022349955.1	Enhydra lutris kenyoni	seaotter	mammal	2
XP_028000824.1	Eptesicus fuscus	bat	mammal	2
XP_028000822.1	Eptesicus fuscus	bat	mammal	2
XP_028000821.1	Eptesicus fuscus	bat	mammal	2
XP_028000820.1	Eptesicus fuscus	bat	mammal	2
XP_008139408.1	Eptesicus fuscus	bat	mammal	2
XP_014687955.1	Equus asinus	donkey	mammal	2
XP_014687945.1	Equus asinus	donkey	mammal	2
XP_014687937.1	Equus asinus	donkey	mammal	2
XP_014687929.1	Equus asinus	donkey	mammal	2
XP_014687919.1	Equus asinus	donkey	mammal	2
XP_014687911.1	Equus asinus	donkey	mammal	2
XP_014687901.1	Equus asinus	donkey	mammal	2
XP_023482524.1	Equus caballus	horse	mammal	2
XP_023482523.1	Equus caballus	horse	mammal	2
XP_023482522.1	Equus caballus	horse	mammal	2
XP_014590771.2	Equus caballus	horse	mammal	2
XP_005604844.1	Equus caballus	horse	mammal	2
XP_005604843.1	Equus caballus	horse	mammal	2
XP_005604840.1	Equus caballus	horse	mammal	2
XP_008524382.1	Equus przewalskii	horse	mammal	2
XP_008524381.1	Equus przewalskii	horse	mammal	2
XP_008524380.1	Equus przewalskii	horse	mammal	2
XP_008524383.1	Equus przewalskii	horse	mammal	2
XP_007533376.1	Erinaceus europaeus	hedgehog	mammal	2
XP_027980996.1	Eumetopias jubatus	sealion	mammal	2
XP_027980995.1	Eumetopias jubatus	sealion	mammal	2
XP_027980994.1	Eumetopias jubatus	sealion	mammal	2
XP_027980993.1	Eumetopias jubatus	sealion	mammal	2
XP_027980992.1	Eumetopias jubatus	sealion	mammal	2
XP_023106870.1	Felis catus	cat	mammal	2
XP_023106869.1	Felis catus	cat	mammal	2
XP_023106868.1	Felis catus	cat	mammal	2
XP_023106867.1	Felis catus	cat	mammal	2
XP_023106866.1	Felis catus	cat	mammal	2
XP_023106864.1	Felis catus	cat	mammal	2
XP_023106863.1	Felis catus	cat	mammal	2
XP_023106862.1	Felis catus	cat	mammal	2
XP_023106861.1	Felis catus	cat	mammal	2
KFO35865.1	Fukomys damarensis	mole-rat	mammal	2
XP_008580460.1	Galeopterus variegatus	lemur	mammal	2
XP_008580459.1	Galeopterus variegatus	lemur	mammal	2
XP_008580458.1	Galeopterus variegatus	lemur	mammal	2
XP_008580457.1	Galeopterus variegatus	lemur	mammal	2
XP_008580456.1	Galeopterus variegatus	lemur	mammal	2
XP_008580455.1	Galeopterus variegatus	lemur	mammal	2
XP_008580454.1	Galeopterus variegatus	lemur	mammal	2
XP_008580453.1	Galeopterus variegatus	lemur	mammal	2
XP_030694966.1	Globicephala melas	whale	mammal	2
XP_030694965.1	Globicephala melas	whale	mammal	2
XP_030694964.1	Globicephala melas	whale	mammal	2
XP_030694962.1	Globicephala melas	whale	mammal	2
XP_030694961.1	Globicephala melas	whale	mammal	2
XP_030694960.1	Globicephala melas	whale	mammal	2
XP_018873117.1	Gorilla gorilla gorilla	gorilla	mammal	2	1
XP_018873116.1	Gorilla gorilla gorilla	gorilla	mammal	2	2
XP_028625415.1	Grammomys surdaster	rat	mammal	2
XP_028625414.1	Grammomys surdaster	rat	mammal	2
XP_028625413.1	Grammomys surdaster	rat	mammal	2
XP_028625420.1	Grammomys surdaster	rodent	mammal	2
XP_028625419.1	Grammomys surdaster	rodent	mammal	2
XP_028625418.1	Grammomys surdaster	rodent	mammal	2
XP_028625416.1	Grammomys surdaster	rodent	mammal	2
XP_021094598.1	Heterocephalus glaber	rat	mammal	2
XP_021094597.1	Heterocephalus glaber	rat	mammal	2
XP_012932632.1	Heterocephalus glaber	rat	mammal	2
XP_004858100.1	Heterocephalus glaber	rat	mammal	2
EHB02255.1	Heterocephalus glaber	rat	mammal	2
pdb2AS5M	Homo sapiens	human	mammal	2	1
pdb2O93O	Homo sapiens	human	mammal	2	1
pdb2O93L	Homo sapiens	human	mammal	2	1
NP_001245226	Homo sapiens	human	mammal	2	2
NP_001245225	Homo sapiens	human	mammal	2	2
NP_001245224	Homo sapiens	human	mammal	2	2
NP_001245223	Homo sapiens	human	mammal	2	1
NP_001245221	Homo sapiens	human	mammal	2	2
NP_001129493	Homo sapiens	human	mammal	2	1
NP_775114	Homo sapiens	human	mammal	2	2
NP_036472.2	Homo sapiens	human	mammal	2	1
Q13469.2	Homo sapiens	human	mammal	2	2
AAC50887.1	Homo sapiens	human	mammal	2	2
ACG55600.1	Homo sapiens	human	mammal	2	2
ACG55599.1	Homo sapiens	human	mammal	2	2
ACG55598.1	Homo sapiens	human	mammal	2	2
ACG55597.1	Homo sapiens	human	mammal	2	2
ACG55596.1	Homo sapiens	human	mammal	2	1
ACG55595.1	Homo sapiens	human	mammal	2	1
ACG55594.1	Homo sapiens	human	mammal	2	1
ACG55593.1	Homo sapiens	human	mammal	2	1
XP_016883339.1	Homo sapiens	human	mammal	2	1
XP_011527128.1	Homo sapiens	human	mammal	2	1
XP_011527127.1	Homo sapiens	human	mammal	2	1
XP_011527126.1	Homo sapiens	human	mammal	2	1
EAW75603.1	Homo sapiens	human	mammal	2	2
EAW75602.1	Homo sapiens	human	mammal	2	1
AAI36419.1	Homo sapiens	human	mammal	2	2
AAI44075.1	Homo sapiens	human	mammal	2	1
AAC50886.1	Homo sapiens	human	mammal	2	1
XP_004663916.1	Jaculus jaculus	rodent	mammal	2
XP_026942786.1	Lagenorhynchus obliquidens	dolphin	mammal	2
XP_026942784.1	Lagenorhynchus obliquidens	dolphin	mammal	2
XP_026942783.1	Lagenorhynchus obliquidens	dolphin	mammal	2
XP_026942782.1	Lagenorhynchus obliquidens	dolphin	mammal	2
XP_026942781.1	Lagenorhynchus obliquidens	dolphin	mammal	2
XP_026942780.1	Lagenorhynchus obliquidens	dolphin	mammal	2
XP_007446433.1	Lipotes vexillifer	dolphin	mammal	2
XP_007446432.1	Lipotes vexillifer	dolphin	mammal	2
XP_007446431.1	Lipotes vexillifer	dolphin	mammal	2
XP_007446430.1	Lipotes vexillifer	dolphin	mammal	2
XP_007446429.1	Lipotes vexillifer	dolphin	mammal	2
XP_023394496.1	Loxodonta africana	elephant	mammal	2
XP_023394495.1	Loxodonta africana	elephant	mammal	2
XP_010597739.1	Loxodonta africana	elephant	mammal	2
XP_010597738.1	Loxodonta africana	elephant	mammal	2
VFV34559.1	Lynx pardinus	lynx	mammal	2
VFV34558.1	Lynx pardinus	lynx	mammal	2
VFV34557.1	Lynx pardinus	lynx	mammal	2
XP_005569413.1	Macaca fascicularis	monkey	mammal	2
XP_005569412.1	Macaca fascicularis	monkey	mammal	2
EHH65240.1	Macaca fascicularis	monkey	mammal	2
XP_028684345.1	Macaca mulatta	monkey	mammal	2
XP_028684344.1	Macaca mulatta	monkey	mammal	2
XP_015004266.1	Macaca mulatta	monkey	mammal	2
XP_015004264.1	Macaca mulatta	monkey	mammal	2
EHH19592.1	Macaca mulatta	monkey	mammal	2
XP_011721155.1	Macaca nemestrina	monkey	mammal	2
XP_011721154.1	Macaca nemestrina	monkey	mammal	2
XP_011721153.1	Macaca nemestrina	monkey	mammal	2
XP_011721152.1	Macaca nemestrina	monkey	mammal	2
XP_011721151.1	Macaca nemestrina	monkey	mammal	2
XP_011721150.1	Macaca nemestrina	monkey	mammal	2
XP_011721149.1	Macaca nemestrina	monkey	mammal	2
XP_011721148.1	Macaca nemestrina	monkey	mammal	2
XP_011721147.1	Macaca nemestrina	monkey	mammal	2
XP_011833502.1	Mandrillus leucophaeus	monkey	mammal	2
XP_011833501.1	Mandrillus leucophaeus	monkey	mammal	2
XP_011833500.1	Mandrillus leucophaeus	monkey	mammal	2
XP_011833499.1	Mandrillus leucophaeus	monkey	mammal	2
XP_011833498.1	Mandrillus leucophaeus	monkey	mammal	2
XP_011833497.1	Mandrillus leucophaeus	monkey	mammal	2
XP_011833496.1	Mandrillus leucophaeus	monkey	mammal	2
XP_011833494.1	Mandrillus leucophaeus	monkey	mammal	2
XP_015335115.1	Marmota marmota marmota	groundhog	mammal	2
XP_015335109.1	Marmota marmota marmota	groundhog	mammal	2
KAF7469705.1	Marmota monax	groundhog	mammal	2
VTJ69421.1	Marmota monax	groundhog	mammal	2
VTJ69420.1	Marmota monax	groundhog	mammal	2
XP_031228709.1	Mastomys coucha	mouse	mammal	2
XP_031228708.1	Mastomys coucha	mouse	mammal	2
XP_031228706.1	Mastomys coucha	mouse	mammal	2
XP_031228705.1	Mastomys coucha	mouse	mammal	2
XP_031228704.1	Mastomys coucha	mouse	mammal	2
XP_031228703.1	Mastomys coucha	mouse	mammal	2
XP_031228711.1	Mastomys coucha	mouse	mammal	2
XP_031228710.1	Mastomys coucha	rodent	mammal	2
XP_031228707.1	Mastomys coucha	rodent	mammal	2
XP_021490516.1	Meriones unguiculatus	mouse	mammal	2
XP_021490515.1	Meriones unguiculatus	mouse	mammal	2
XP_021490514.1	Meriones unguiculatus	mouse	mammal	2
XP_021490519.1	Meriones unguiculatus	rodent	mammal	2
XP_021490518.1	Meriones unguiculatus	rodent	mammal	2
XP_021085403.1	Mesocricetus auratus	hamster	mammal	2
XP_021085402.1	Mesocricetus auratus	hamster	mammal	2
XP_021085401.1	Mesocricetus auratus	hamster	mammal	2
XP_005074496.1	Mesocricetus auratus	hamster	mammal	2
XP_012621579.1	Microcebus murinus	lemur	mammal	2
XP_012621578.1	Microcebus murinus	lemur	mammal	2
XP_012621576.1	Microcebus murinus	lemur	mammal	2
XP_012621575.1	Microcebus murinus	lemur	mammal	2
XP_012621574.1	Microcebus murinus	lemur	mammal	2
XP_012621573.1	Microcebus murinus	lemur	mammal	2
XP_012621572.1	Microcebus murinus	lemur	mammal	2
XP_012621571.1	Microcebus murinus	lemur	mammal	2
XP_026642942.1	Microtus ochrogaster	rodent	mammal	2
XP_026642940.1	Microtus ochrogaster	rodent	mammal	2
XP_005362896.1	Microtus ochrogaster	rodent	mammal	2
XP_016283498.1	Monodelphis domestica	opossum	mammal	2
XP_016283497.1	Monodelphis domestica	opossum	mammal	2
XP_007475795.1	Monodelphis domestica	opossum	mammal	2
XP_007475794.1	Monodelphis domestica	opossum	mammal	2
XP_007475793.1	Monodelphis domestica	opossum	mammal	2
XP_007475792.1	Monodelphis domestica	opossum	mammal	2
XP_007475791.1	Monodelphis domestica	opossum	mammal	2
XP_007475790.1	Monodelphis domestica	opossum	mammal	2
XP_007475788.1	Monodelphis domestica	opossum	mammal	2
XP_029077468.1	Monodon monoceros	whale	mammal	2
XP_029077467.1	Monodon monoceros	whale	mammal	2
XP_029077466.1	Monodon monoceros	whale	mammal	2
XP_029077465.1	Monodon monoceros	whale	mammal	2
XP_029077464.1	Monodon monoceros	whale	mammal	2
XP_029077462.1	Monodon monoceros	whale	mammal	2
XP_029077461.1	Monodon monoceros	whale	mammal	2
XP_029077460.1	Monodon monoceros	whale	mammal	2
XP_029077459.1	Monodon monoceros	whale	mammal	2
KAB0348336.1	Muntiacus muntjak	deer	mammal	2
KAB0382399.1	Muntiacus reevesi	deer	mammal	2
XP_021036546.1	Mus caroli	mouse	mammal	2
XP_021036520.1	Mus caroli	mouse	mammal	2
XP_021036513.1	Mus caroli	mouse	mammal	2
XP_021036559.1	Mus caroli	rodent	mammal	2
XP_021036565.1	Mus caroli	rodent	mammal	2
XP_021036551.1	Mus caroli	rodent	mammal	2
Q60591.3	Mus musculus	mouse	mammal	2
NP_001278097	Mus musculus	mouse	mammal	2
NP_001278106	Mus musculus	mouse	mammal	2
NP_001278103	Mus musculus	mouse	mammal	2
NP_001278098	Mus musculus	mouse	mammal	2
NP_001278099	Mus musculus	mouse	mammal	2
NP_001278104	Mus musculus	mouse	mammal	2
NP_001129545	Mus musculus	mouse	mammal	2
NP_035029.2	Mus musculus	mouse	mammal	2
NP_001278100	Mus musculus	mouse	mammal	2
NP_001278105	Mus musculus	mouse	mammal	2
NP_001278102	Mus musculus	mouse	mammal	2
NP_001278107	Mus musculus	mouse	mammal	2
NP_001278101	Mus musculus	mouse	mammal	2
NP_001278108	Mus musculus	mouse	mammal	2
NP_001032254	Mus musculus	mouse	mammal	2
NP_001032255	Mus musculus	mouse	mammal	2
AAC52929.1	Mus musculus	mouse	mammal	2
ACG55610.1	Mus musculus	mouse	mammal	2
ACG55609.1	Mus musculus	mouse	mammal	2
ACG55608.1	Mus musculus	mouse	mammal	2
ACG55607.1	Mus musculus	mouse	mammal	2
ACG55604.1	Mus musculus	mouse	mammal	2
ACG55603.1	Mus musculus	mouse	mammal	2
ACG55602.1	Mus musculus	mouse	mammal	2
ACG55601.1	Mus musculus	mouse	mammal	2
EDL06553.1	Mus musculus	mouse	mammal	2
EDL06552.1	Mus musculus	mouse	mammal	2
ACG55622.1	Mus musculus	mouse	mammal	2
ACG55621.1	Mus musculus	mouse	mammal	2
ACG55620.1	Mus musculus	mouse	mammal	2
ACG55619.1	Mus musculus	mouse	mammal	2
AAH64006.1	Mus musculus	mouse	mammal	2
ACG55615	Mus musculus	mouse	mammal	2
ACG55614	Mus musculus	mouse	mammal	2
ACG55613	Mus musculus	mouse	mammal	2
XP_021050283.1	Mus pahari	mouse	mammal	2
XP_021050281.1	Mus pahari	mouse	mammal	2
XP_021050280.1	Mus pahari	mouse	mammal	2
XP_021050279.1	Mus pahari	mouse	mammal	2
XP_021050278.1	Mus pahari	mouse	mammal	2
XP_021050290.1	Mus pahari	rodent	mammal	2
XP_021050289.1	Mus pahari	rodent	mammal	2
XP_021050286.1	Mus pahari	rodent	mammal	2
XP_021050284.1	Mus pahari	rodent	mammal	2
XP_004746251.1	Mustela putorius furo	ferret	mammal	2
XP_004746250.1	Mustela putorius furo	ferret	mammal	2
XP_004746249.1	Mustela putorius furo	ferret	mammal	2
XP_004746248.1	Mustela putorius furo	ferret	mammal	2
XP_004746246.1	Mustela putorius furo	ferret	mammal	2
XP_004746245.1	Mustela putorius furo	ferret	mammal	2
XP_004746244.1	Mustela putorius furo	ferret	mammal	2
XP_005866284.1	Myotis brandtii	bat	mammal	2
EPQ07756.1	Myotis brandtii	bat	mammal	2
XP_006758850.1	Myotis davidii	bat	mammal	2
ELK33971.1	Myotis davidii	bat	mammal	2
XP_006098025.1	Myotis lucifugus	bat	mammal	2
XP_029420406.1	Nannospalax galili	spalax	mammal	2
XP_008833372.1	Nannospalax galili	spalax	mammal	2
XP_008833370.1	Nannospalax galili	spalax	mammal	2
XP_021541561.1	Neomonachus schauinslandi	seal	mammal	2
XP_024606068.1	Neophocaena asiaeorientalis asiaeorientalis	dolphin	mammal	2
XP_024606067.1	Neophocaena asiaeorientalis asiaeorientalis	dolphin	mammal	2
XP_024606065.1	Neophocaena asiaeorientalis asiaeorientalis	dolphin	mammal	2
XP_024606064.1	Neophocaena asiaeorientalis asiaeorientalis	dolphin	mammal	2
XP_030682282.1	Nomascus leucogenys	monkey	mammal	2
XP_030682281.1	Nomascus leucogenys	monkey	mammal	2
XP_004586150.1	Ochotona princeps	pika	mammal	2
XP_023576536.1	Octodon degus	rodent	mammal	2
XP_004415038.1	Odobenus rosmarus divergens	walrus	mammal	2
XP_004415037.1	Odobenus rosmarus divergens	walrus	mammal	2
XP_004415036.1	Odobenus rosmarus divergens	walrus	mammal	2
XP_004415035.1	Odobenus rosmarus divergens	walrus	mammal	2
XP_020744528.1	Odocoileus virginianus texanus	deer	mammal	2
XP_020744520.1	Odocoileus virginianus texanus	deer	mammal	2
XP_020744509.1	Odocoileus virginianus texanus	deer	mammal	2
XP_020744500.1	Odocoileus virginianus texanus	deer	mammal	2
XP_020744489.1	Odocoileus virginianus texanus	deer	mammal	2
XP_020744481.1	Odocoileus virginianus texanus	deer	mammal	2
ETE62272.1	Ophiophagus hannah	snake	mammal	2
XP_012393280.1	Orcinus orca	whale	mammal	2
XP_012393278.1	Orcinus orca	whale	mammal	2
XP_004282954.1	Orcinus orca	whale	mammal	2
XP_004282953.1	Orcinus orca	whale	mammal	2
XP_028926165.1	Ornithorhynchus anatinus	ornithorhynchus	mammal	2
XP_007669585.2	Ornithorhynchus anatinus	ornithorhynchus	mammal	2
XP_028926163.1	Ornithorhynchus anatinus	ornithorhynchus	mammal	2
XP_028926161.1	Ornithorhynchus anatinus	ornithorhynchus	mammal	2
XP_028926160.1	Ornithorhynchus anatinus	ornithorhynchus	mammal	2
XP_028926159.1	Ornithorhynchus anatinus	ornithorhynchus	mammal	2
XP_007669586.1	Ornithorhynchus anatinus	ornithorhynchus	mammal	2
XP_007669582.1	Ornithorhynchus anatinus	ornithorhynchus	mammal	2
XP_007936617.1	Orycteropus afer afer	aardvak	mammal	2
XP_008248645.1	Oryctolagus cuniculus	rabbit	mammal	2
XP_008248644.1	Oryctolagus cuniculus	rabbit	mammal	2
XP_008248643.1	Oryctolagus cuniculus	rabbit	mammal	2
XP_008248642.1	Oryctolagus cuniculus	rabbit	mammal	2
XP_012659301.1	Otolemur garnettii	galago	mammal	2
XP_012659300.1	Otolemur garnettii	galago	mammal	2
XP_003787751.1	Otolemur garnettii	galago	mammal	2
XP_003787750.1	Otolemur garnettii	galago	mammal	2
XP_003787749.1	Otolemur garnettii	galago	mammal	2
XP_024207994.1	Pan troglodytes	chimpanzee	mammal	2	1
XP_024207993.1	Pan troglodytes	chimpanzee	mammal	2	1
XP_003953823.1	Pan troglodytes	chimpanzee	mammal	2	2
XP_003317063.1	Pan troglodytes	chimpanzee	mammal	2	2
XP_003317062.1	Pan troglodytes	chimpanzee	mammal	2	1
XP_003317061.1	Pan troglodytes	chimpanzee	mammal	2	1
XP_525356.2	Pan troglodytes	chimpanzee	mammal	2	2
PNI59597.1	Pan troglodytes	chimpanzee	mammal	2	1
PNI59596.1	Pan troglodytes	chimpanzee	mammal	2	1
PNI59595.1	Pan troglodytes	chimpanzee	mammal	2	2
PNI59594.1	Pan troglodytes	chimpanzee	mammal	2	1
PNI59593.1	Pan troglodytes	chimpanzee	mammal	2	2
PNI59592.1	Pan troglodytes	chimpanzee	mammal	2	1
XP_015395207.1	Panthera tigris altaica	tiger	mammal	2
XP_017800179.1	Papio anubis	monkey	mammal	2
XP_017800177.1	Papio anubis	monkey	mammal	2
XP_003904654.3	Papio anubis	monkey	mammal	2
XP_003904655.3	Papio anubis	monkey	mammal	2
XP_028714854.1	Peromyscus leucopus	mouse	mammal	2
XP_028714853.1	Peromyscus leucopus	mouse	mammal	2
XP_006989314.1	Peromyscus maniculatus bairdii	mouse	mammal	2
XP_006989313.1	Peromyscus maniculatus bairdii	mouse	mammal	2
XP_006989312.1	Peromyscus maniculatus bairdii	mouse	mammal	2
XP_006989311.1	Peromyscus maniculatus bairdii	mouse	mammal	2
XP_006989310.1	Peromyscus maniculatus bairdii	mouse	mammal	2
XP_006989309.1	Peromyscus maniculatus bairdii	mouse	mammal	2
XP_006989308.1	Peromyscus maniculatus bairdii	mouse	mammal	2
XP_006989307.1	Peromyscus maniculatus bairdii	mouse	mammal	2
XP_020839892.1	Phascolarctos cinereus	koala	mammal	2
XP_020839891.1	Phascolarctos cinereus	koala	mammal	2
XP_020839890.1	Phascolarctos cinereus	koala	mammal	2
XP_020839889.1	Phascolarctos cinereus	koala	mammal	2
XP_020839888.1	Phascolarctos cinereus	koala	mammal	2
XP_020839887.1	Phascolarctos cinereus	koala	mammal	2
XP_020839886.1	Phascolarctos cinereus	koala	mammal	2
XP_020839885.1	Phascolarctos cinereus	koala	mammal	2
XP_020839884.1	Phascolarctos cinereus	koala	mammal	2
XP_020839883.1	Phascolarctos cinereus	koala	mammal	2
XP_028380655.1	Phyllostomus discolor	bat	mammal	2
XP_028354236.1	Physeter catodon	whale	mammal	2
XP_028354235.1	Physeter catodon	whale	mammal	2
XP_028354234.1	Physeter catodon	whale	mammal	2
XP_028354233.1	Physeter catodon	whale	mammal	2
XP_028354231.1	Physeter catodon	whale	mammal	2
XP_028354230.1	Physeter catodon	whale	mammal	2
XP_007129065.1	Physeter catodon	whale	mammal	2
XP_007129063.1	Physeter catodon	whale	mammal	2
XP_023039948.1	Piliocolobus tephrosceles	monkey	mammal	2
XP_023039947.1	Piliocolobus tephrosceles	monkey	mammal	2
XP_023039946.1	Piliocolobus tephrosceles	monkey	mammal	2
XP_023039945.1	Piliocolobus tephrosceles	monkey	mammal	2
XP_023039944.1	Piliocolobus tephrosceles	monkey	mammal	2
XP_023039943.1	Piliocolobus tephrosceles	monkey	mammal	2
XP_009231994.1	Pongo abelii	orangutan	mammal	2
XP_009231993.1	Pongo abelii	orangutan	mammal	2	1
XP_009231992.1	Pongo abelii	orangutan	mammal	2	1
XP_009231991.1	Pongo abelii	orangutan	mammal	2	1
XP_009231990.1	Pongo abelii	orangutan	mammal	2	1
XP_003779425.1	Pongo abelii	orangutan	mammal	2	1
XP_002830472.1	Pongo abelii	orangutan	mammal	2	2
XP_002830471.1	Pongo abelii	orangutan	mammal	2	1
XP_002830470.1	Pongo abelii	orangutan	mammal	2	2
PNJ19468.1	Pongo abelii	orangutan	mammal	2	2
PNJ19467.1	Pongo abelii	orangutan	mammal	2	2
PNJ19466.1	Pongo abelii	orangutan	mammal	2	1
PNJ19465.1	Pongo abelii	orangutan	mammal	2	2
PNJ19464.1	Pongo abelii	orangutan	mammal	2	1
PNJ19463.1	Pongo abelii	orangutan	mammal	2	2
XP_012512365.1	Propithecus coquereli	lemur	mammal	2
XP_012512364.1	Propithecus coquereli	lemur	mammal	2
XP_012512363.1	Propithecus coquereli	lemur	mammal	2
XP_012512362.1	Propithecus coquereli	lemur	mammal	2
XP_012512361.1	Propithecus coquereli	lemur	mammal	2
XP_024895750.1	Pteropus alecto	bat	mammal	2
XP_015452680.1	Pteropus alecto	bat	mammal	2
XP_015452679.1	Pteropus alecto	bat	mammal	2
XP_015452678.1	Pteropus alecto	bat	mammal	2
XP_015452677.1	Pteropus alecto	bat	mammal	2
XP_015452676.1	Pteropus alecto	bat	mammal	2
XP_015452675.1	Pteropus alecto	bat	mammal	2
XP_023389846.1	Pteropus vampyrus	bat	mammal	2
XP_023389845.1	Pteropus vampyrus	bat	mammal	2
XP_023389844.1	Pteropus vampyrus	bat	mammal	2
XP_011364268.1	Pteropus vampyrus	bat	mammal	2
XP_011364267.1	Pteropus vampyrus	bat	mammal	2
XP_011364266.1	Pteropus vampyrus	bat	mammal	2
XP_011364265.1	Pteropus vampyrus	bat	mammal	2
XP_011364264.1	Pteropus vampyrus	bat	mammal	2
XP_011364263.1	Pteropus vampyrus	bat	mammal	2
XP_011364262.1	Pteropus vampyrus	bat	mammal	2
XP_011364261.1	Pteropus vampyrus	bat	mammal	2
XP_025787961.1	Puma concolor	puma	mammal	2
XP_009325029.1	Pygoscelis adeliae	penguin	mammal	2
KFW69025.1	Pygoscelis adeliae	penguin	mammal	2
NP_001101275	Rattus norvegicus	rat	mammal	2
EDL96360.1	Rattus norvegicus	rat	mammal	2
EDL96359.1	Rattus norvegicus	rat	mammal	2
XP_006235715.1	Rattus norvegicus	rat	mammal	2
XP_017743660.1	Rhinopithecus bieti	monkey	mammal	2
XP_017743659.1	Rhinopithecus bieti	monkey	mammal	2
XP_017743658.1	Rhinopithecus bieti	monkey	mammal	2
XP_017743657.1	Rhinopithecus bieti	monkey	mammal	2
XP_017743656.1	Rhinopithecus bieti	monkey	mammal	2
XP_017743654.1	Rhinopithecus bieti	monkey	mammal	2
XP_017743653.1	Rhinopithecus bieti	monkey	mammal	2
XP_017743652.1	Rhinopithecus bieti	monkey	mammal	2
XP_017743651.1	Rhinopithecus bieti	monkey	mammal	2
XP_030770487.1	Rhinopithecus roxellana	monkey	mammal	2
XP_030770486.1	Rhinopithecus roxellana	monkey	mammal	2
XP_030770485.1	Rhinopithecus roxellana	monkey	mammal	2
XP_010361679.1	Rhinopithecus roxellana	monkey	mammal	2
XP_010361678.1	Rhinopithecus roxellana	monkey	mammal	2
XP_010361677.1	Rhinopithecus roxellana	monkey	mammal	2
XP_010361676.1	Rhinopithecus roxellana	monkey	mammal	2
XP_010361673.1	Rhinopithecus roxellana	monkey	mammal	2
XP_010361672.1	Rhinopithecus roxellana	monkey	mammal	2
XP_023350286.1	Sarcophilus harrisii	tasmanian	mammal	2
XP_012395148.1	Sarcophilus harrisii	tasmanian	mammal	2
TEA32727.1	Sousa chinensis	dolphin	mammal	2
XP_029772475.1	Suricata suricatta	suricata	mammal	2
XP_029772474.1	Suricata suricatta	suricata	mammal	2
XP_029772473.1	Suricata suricatta	suricata	mammal	2
XP_029772472.1	Suricata suricatta	suricata	mammal	2
NP_001106923.1	Sus scrofa	boar	mammal	2
XP_020932859.1	Sus scrofa	boar	mammal	2
XP_020932857.1	Sus scrofa	boar	mammal	2
XP_013840916.1	Sus scrofa	boar	mammal	2
XP_013840915.1	Sus scrofa	boar	mammal	2
XP_005673070.1	Sus scrofa	boar	mammal	2
XP_005673069.1	Sus scrofa	boar	mammal	2
CAN13188.1	Sus scrofa	boar	mammal	2
CAN13187.1	Sus scrofa	boar	mammal	2
CAN13221.1	Sus scrofa	boar	mammal	2
CAN13220.1	Sus scrofa	boar	mammal	2
XP_025254815.1	Theropithecus gelada	monkey	mammal	2
XP_025254814.1	Theropithecus gelada	monkey	mammal	2
XP_025254813.1	Theropithecus gelada	monkey	mammal	2
XP_025254811.1	Theropithecus gelada	monkey	mammal	2
XP_025254810.1	Theropithecus gelada	monkey	mammal	2
XP_025254809.1	Theropithecus gelada	monkey	mammal	2
XP_025254808.1	Theropithecus gelada	monkey	mammal	2
XP_025254807.1	Theropithecus gelada	monkey	mammal	2
XP_023598679.1	Trichechus manatus latirostris	manatee	mammal	2
XP_023598668.1	Trichechus manatus latirostris	manatee	mammal	2
XP_004370296.1	Trichechus manatus latirostris	manatee	mammal	2
XP_004370295.1	Trichechus manatus latirostris	manatee	mammal	2
XP_004370294.1	Trichechus manatus latirostris	manatee	mammal	2
XP_004370293.1	Trichechus manatus latirostris	manatee	mammal	2
XP_004370292.1	Trichechus manatus latirostris	manatee	mammal	2
XP_004370291.1	Trichechus manatus latirostris	manatee	mammal	2
XP_006141323.2	Tupaia chinensis	shrew	mammal	2
XP_014446664.1	Tupaia chinensis	shrew	mammal	2
XP_006141324.1	Tupaia chinensis	shrew	mammal	2
XP_006141321.1	Tupaia chinensis	shrew	mammal	2
ELW71694.1	Tupaia chinensis	shrew	mammal	2
XP_019799600.1	Tursiops truncatus	dolphin	mammal	2
XP_019799598.1	Tursiops truncatus	dolphin	mammal	2
XP_026246780.1	Urocitellus parryii	squirrel	mammal	2
XP_026246779.1	Urocitellus parryii	squirrel	mammal	2
XP_026246778.1	Urocitellus parryii	squirrel	mammal	2
XP_026246777.1	Urocitellus parryii	squirrel	mammal	2
XP_026246776.1	Urocitellus parryii	squirrel	mammal	2
XP_026246775.1	Urocitellus parryii	squirrel	mammal	2
XP_026246774.1	Urocitellus parryii	squirrel	mammal	2
XP_026246773.1	Urocitellus parryii	squirrel	mammal	2
XP_008696417.1	Ursus maritimus	bear	mammal	2
XP_015096741.1	Vicugna pacos	alpaca	mammal	2
XP_025870461.1	Vulpes vulpes	fox	mammal	2
XP_027479168.1	Zalophus californianus	sealion	mammal	2
XP_027479167.1	Zalophus californianus	sealion	mammal	2
XP_027479166.1	Zalophus californianus	sealion	mammal	2
XP_006266978.1	Alligator mississippiensis	alligator	reptile	2
XP_006266977.1	Alligator mississippiensis	alligator	reptile	2
XP_006266976.1	Alligator mississippiensis	alligator	reptile	2
KYO42087.1	Alligator mississippiensis	alligator	reptile	2
XP_025053152.1	Alligator sinensis	crocodillian	reptile	2
XP_025053151.1	Alligator sinensis	crocodillian	reptile	2
XP_025053150.1	Alligator sinensis	crocodillian	reptile	2
XP_025053149.1	Alligator sinensis	crocodillian	reptile	2
XP_025053148.1	Alligator sinensis	crocodillian	reptile	2
XP_025053147.1	Alligator sinensis	crocodillian	reptile	2
XP_006018232.1	Alligator sinensis	alligator	reptile	2
XP_006018231.1	Alligator sinensis	alligator	reptile	2
XP_008113807.1	Anolis carolinensis	lizard	reptile	2
XP_008113806.1	Anolis carolinensis	lizard	reptile	2
XP_003224032.2	Anolis carolinensis	lizard	reptile	2
XP_008113808.1	Anolis carolinensis	lizard	reptile	2
EMP35769.1	Chelonia mydas	turtle	reptile	2
XP_015278673.1	Gekko japonicus	lizard	reptile	2
XP_030389027.1	Gopherus evgoodei	turtle	reptile	2
XP_030389026.1	Gopherus evgoodei	turtle	reptile	2
XP_030389025.1	Gopherus evgoodei	turtle	reptile	2
XP_030389030.1	Gopherus evgoodei	turtle	reptile	2
XP_030389029.1	Gopherus evgoodei	turtle	reptile	2
XP_025043693.1	Pelodiscus sinensis	turtle	reptile	2
XP_025043692.1	Pelodiscus sinensis	turtle	reptile	2
XP_014432208.1	Pelodiscus sinensis	turtle	reptile	2
XP_014432207.1	Pelodiscus sinensis	turtle	reptile	2
XP_014432206.1	Pelodiscus sinensis	turtle	reptile	2
XP_006129499.1	Pelodiscus sinensis	turtle	reptile	2
XP_006129498.1	Pelodiscus sinensis	turtle	reptile	2
XP_006129497.1	Pelodiscus sinensis	turtle	reptile	2
XP_006129496.1	Pelodiscus sinensis	turtle	reptile	2
XP_006018233.1	Pelodiscus sinensis	turtle	reptile	2
XP_028591048.1	Podarcis muralis	lizard	reptile	2
XP_028591047.1	Podarcis muralis	lizard	reptile	2
XP_028591046.1	Podarcis muralis	lizard	reptile	2
XP_020635179.1	Pogona vitticeps	lizard	reptile	2
XP_020635178.1	Pogona vitticeps	lizard	reptile	2
XP_020635177.1	Pogona vitticeps	lizard	reptile	2
XP_020635176.1	Pogona vitticeps	lizard	reptile	2
XP_020635174.1	Pogona vitticeps	lizard	reptile	2
XP_020635173.1	Pogona vitticeps	lizard	reptile	2
XP_015669854.1	Protobothrops mucrosquamatus	snake	reptile	2
XP_026553564.1	Pseudonaja textilis	snake	reptile	2
XP_025019540.1	Python bivittatus	snake	reptile	2
XP_029767660.1	Terrapene carolina triunguis	turtle	reptile	2
XP_024061563.1	Terrapene carolina triunguis	turtle	reptile	2
XP_024061562.1	Terrapene carolina triunguis	turtle	reptile	2
XP_013913408.1	Thamnophis sirtalis	snake	reptile	2
XP_013913407.1	Thamnophis sirtalis	snake	reptile	2
XP_013913406.1	Thamnophis sirtalis	snake	reptile	2
XP_030060162.1	Microcaecilia unicolor	amphibian	amphibian	3
XP_030060163.1	Microcaecilia unicolor	amphibian	amphibian	3
XP_029464453.1	Rhinatrema bivittatum	amphibian	amphibian	3
XP_029464452.1	Rhinatrema bivittatum	amphibian	amphibian	3
NP_001082217.1	Xenopus laevis	frog	amphibian	3
AAI69734.1	Xenopus laevis	frog	amphibian	3
AAI69736.1	Xenopus laevis	frog	amphibian	3
AAI68023.1	Xenopus laevis	frog	amphibian	3
BAB85496.1	Xenopus laevis	frog	amphibian	3
KAE8607911.1	Xenopus tropicalis	frog	amphibian	3
KAE8607910.1	Xenopus tropicalis	frog	amphibian	3
KAE8607909.1	Xenopus tropicalis	frog	amphibian	3
KAE8607908.1	Xenopus tropicalis	frog	amphibian	3
NP_001135546.1	Xenopus tropicalis	frog	amphibian	3
XP_009068421.1	Acanthisitta chloris	bird	bird	3
KFP75746.1	Acanthisitta chloris	bird	bird	3
EOA96912.1	Anas platyrhynchos	bird	bird	3
XP_013047813.1	Anser cygnoides domesticus	bird	bird	3
XP_010174066.2	Antrostomus carolinensis	bird	bird	3
KFZ65923.1	Antrostomus carolinensis	bird	bird	3
XP_009876488.1	Apaloderma vittatum	bird	bird	3
KFP73335.1	Apaloderma vittatum	bird	bird	3
XP_013796645.1	Apteryx mantelli mantelli	bird	bird	3
XP_025924548.1	Apteryx rowi	kiwi	bird	3
XP_025924549.1	Apteryx rowi	bird	bird	3
XP_029881124.1	Aquila chrysaetos chrysaetos	bird	bird	3
XP_029881123.1	Aquila chrysaetos chrysaetos	bird	bird	3
XP_026712763.1	Athene cunicularia	bird	bird	3
XP_010299362.1	Balearica regulorum gibbericeps	bird	bird	3
KFO10186.1	Balearica regulorum gibbericeps	bird	bird	3
XP_010142515.1	Buceros rhinoceros silvestris	bird	bird	3
KFO94783.1	Buceros rhinoceros silvestris	bird	bird	3
XP_014797657.1	Calidris pugnax	bird	bird	3
XP_030313354.1	Calypte anna	bird	bird	3
XP_030313353.1	Calypte anna	bird	bird	3
KFP06624.1	Calypte anna	bird	bird	3
XP_030812246.1	Camarhynchus parvulus	bird	bird	3
XP_030812245.1	Camarhynchus parvulus	bird	bird	3
XP_009708061.1	Cariama cristata	bird	bird	3
KFP61816.1	Cariama cristata	bird	bird	3
KFP54983.1	Cathartes aura	bird	bird	3
XP_010002739.1	Chaetura pelagica	bird	bird	3
KFU94750.1	Chaetura pelagica	bird	bird	3
XP_009884824.1	Charadrius vociferus	bird	bird	3
KGL86632.1	Charadrius vociferus	bird	bird	3
KFP37322.1	Chlamydotis macqueenii	bird	bird	3
XP_010125659.1	Chlamydotis macqueenii	bird	bird	3
OXB76104.1	Colinus virginianus	bird	bird	3
XP_010206104.1	Colius striatus	bird	bird	3
KFP27080.1	Colius striatus	bird	bird	3
PKK25796.1	Columba livia	bird	bird	3
XP_013223986.2	Columba livia	bird	bird	3
XP_017596482.1	Corvus brachyrhynchos	bird	bird	3
KFO63122.1	Corvus brachyrhynchos	bird	bird	3
XP_015729285.1	Coturnix japonica	bird	bird	3
XP_015729284.1	Coturnix japonica	bird	bird	3
XP_009556399.1	Cuculus canorus	bird	bird	3
KFO74095.1	Cuculus canorus	bird	bird	3
XP_023790726.1	Cyanistes caeruleus	bird	bird	3
XP_025957855.1	Dromaius novaehollandiae	emu	bird	3
XP_009897462.1	Dryobates pubescens	bird	bird	3
KFV66354.1	Dryobates pubescens	bird	bird	3
KFP14943.1	Egretta garzetta	bird	bird	3
XP_010146028.1	Eurypyga helias	bird	bird	3
KFV91687.1	Eurypyga helias	bird	bird	3
XP_009579652.1	Fulmarus glacialis	bird	bird	3
KFW08061.1	Fulmarus glacialis	bird	bird	3
XP_025010013.1	Gallus gallus	bird	bird	3
XP_015147849.1	Gallus gallus	bird	bird	3
XP_015147848.1	Gallus gallus	bird	bird	3
XP_009818814.1	Gavia stellata	bird	bird	3
KFV40118.1	Gavia stellata	bird	bird	3
XP_009929274.1	Haliaeetus albicilla	bird	bird	3
KFP98523.1	Haliaeetus albicilla	bird	bird	3
XP_010583521.1	Haliaeetus leucocephalus	bird	bird	3
RMC09115.1	Hirundo rustica rustica	bird	bird	3
XP_009959800.1	Leptosomus discolor	bird	bird	3
KFQ02344.1	Leptosomus discolor	bird	bird	3
XP_031361678.1	Lonchura striata domestica	bird	bird	3
XP_031361677.1	Lonchura striata domestica	bird	bird	3
OWK54103.1	Lonchura striata domestica	bird	bird	3
XP_029820522.1	Manacus vitellinus	bird	bird	3
XP_025751871.1	Manacus vitellinus	bird	bird	3
KFW75872.1	Manacus vitellinus	bird	bird	3
XP_010716120.1	Meleagris gallopavo	bird	bird	3
XP_005152292.1	Melopsittacus undulatus	bird	bird	3
XP_008947938.1	Merops nubicus	bird	bird	3
XP_010181905.1	Mesitornis unicolor	bird	bird	3
KFQ34834.1	Mesitornis unicolor	bird	bird	3
XP_010012674.1	Nestor notabilis	bird	bird	3
KFQ42501.1	Nestor notabilis	bird	bird	3
XP_009467631.1	Nipponia nippon	bird	bird	3
KFR01622.1	Nipponia nippon	bird	bird	3
XP_025895594.1	Nothoprocta perdicaria	bird	bird	3
XP_025895593.1	Nothoprocta perdicaria	bird	bird	3
XP_021264699.1	Numida meleagris	bird	bird	3
XP_021264698.1	Numida meleagris	bird	bird	3
XP_009940960.1	Opisthocomus hoazin	bird	bird	3
KFR17062.1	Opisthocomus hoazin	bird	bird	3
XP_015495502.1	Parus major	bird	bird	3
XP_015495501.1	Parus major	bird	bird	3
OPJ77875.1	Patagioenas fasciata monilis	bird	bird	3
OPJ77874.1	Patagioenas fasciata monilis	bird	bird	3
XP_010292919.1	Phaethon lepturus	bird	bird	3
KFQ69855.1	Phaethon lepturus	bird	bird	3
XP_009512213.1	Phalacrocorax carbo	bird	bird	3
KFW81396.1	Phalacrocorax carbo	bird	bird	3
XP_031470993.1	Phasianus colchicus	bird	bird	3
XP_031470992.1	Phasianus colchicus	bird	bird	3
KFQ79962.1	Phoenicopterus ruber ruber	bird	bird	3
KFZ62957.1	Podiceps cristatus	bird	bird	3
XP_014110964.1	Pseudopodoces humilis	bird	bird	3
XP_005526400.2	Pseudopodoces humilis	bird	bird	3
XP_010074176.1	Pterocles gutturalis	bird	bird	3
KFV08872.1	Pterocles gutturalis	bird	bird	3
XP_030083361.1	Serinus canaria	bird	bird	3
XP_030083360.1	Serinus canaria	bird	bird	3
XP_030326858.1	Strigops habroptila	bird	bird	3
XP_030326857.1	Strigops habroptila	bird	bird	3
XP_030326856.1	Strigops habroptila	bird	bird	3
XP_030366762.1	Strigops habroptila	bird	bird	3
XP_009676697.1	Struthio camelus australis	bird	bird	3
KFV83061.1	Struthio camelus australis	bird	bird	3
XP_014736265.1	Sturnus vulgaris	bird	bird	3
XP_014736264.1	Sturnus vulgaris	bird	bird	3
XP_009988007.1	Tauraco erythrolophus	bird	bird	3
KFV20019.1	Tauraco erythrolophus	bird	bird	3
XP_010219991.1	Tinamus guttatus	bird	bird	3
KGL82129.1	Tinamus guttatus	bird	bird	3
KFV38855.1	Tyto alba	bird	bird	3
XP_026651498.1	Zonotrichia albicollis	bird	bird	3
TRZ25826.1	Zosterops borbonicus	bird	bird	3
XP_022064673.1	Acanthochromis polyacanthus	fish	fish	3
XP_023128571.1	Amphiprion ocellaris	fish	fish	3
XP_030577365.1	Archocentrus centrarchus	fish	fish	3
XP_013859998.1	Austrofundulus limnaeus	fish	fish	3
XP_013859997.1	Austrofundulus limnaeus	fish	fish	3
XP_029001251.1	Betta splendens	fish	fish	3
XP_029001249.1	Betta splendens	fish	fish	3
XP_020796996.1	Boleophthalmus pectinirostris	fish	fish	3
XP_007887687.1	Callorhinchus milii	fish	fish	3
XP_007887688.1	Callorhinchus milii	shark	fish	3
XP_026123343.1	Carassius auratus	fish	fish	3
XP_026123342.1	Carassius auratus	fish	fish	3
XP_041047332.1	Carcharodon carcharias	shark	fish	3
XP_030649986.1	Chanos chanos	fish	fish	3
TKS69884.1	Collichthys lucidus	fish	fish	3
XP_029282220.1	Cottoperca gobio	fish	fish	3
XP_029282213.1	Cottoperca gobio	fish	fish	3
XP_024911316.1	Cynoglossus semilaevis	fish	fish	3
XP_024911315.1	Cynoglossus semilaevis	fish	fish	3
XP_024911314.1	Cynoglossus semilaevis	fish	fish	3
XP_015227116.1	Cyprinodon variegatus	fish	fish	3
XP_015227115.1	Cyprinodon variegatus	fish	fish	3
XP_690273.4	Danio rerio	fish	fish	3
XP_021333591.1	Danio rerio	fish	fish	3
XP_009296487.1	Danio rerio	fish	fish	3
XP_001921767.1	Danio rerio	fish	fish	3
TRY82062.1	Danionella translucida	fish	fish	3
XP_028811981.1	Denticeps clupeoides	fish	fish	3
XP_028811980.1	Denticeps clupeoides	fish	fish	3
XP_028811979.1	Denticeps clupeoides	fish	fish	3
XP_028811978.1	Denticeps clupeoides	fish	fish	3
XP_028811977.1	Denticeps clupeoides	fish	fish	3
XP_029353782.1	Echeneis naucrates	shark	fish	3
XP_029353781.1	Echeneis naucrates	shark	fish	3
KAA8595448.1	Etheostoma spectabile	fish	fish	3
KAA8585651.1	Etheostoma spectabile	fish	fish	3
XP_030232185.1	Gadus morhua	fish	fish	3
XP_030232184.1	Gadus morhua	fish	fish	3
XP_030232183.1	Gadus morhua	fish	fish	3
XP_028331707.1	Gouania willdenowi	fish	fish	3
XP_028331697.1	Gouania willdenowi	fish	fish	3
XP_005934626.1	Haplochromis burtoni	fish	fish	3
XP_020494345.1	Labrus bergylta	fish	fish	3
KAE8297280.1	Larimichthys crocea	fish	fish	3
TMS12996.1	Larimichthys crocea	fish	fish	3
XP_015224068.1	Lepisosteus oculatus	fish	fish	3
XP_006641578.1	Lepisosteus oculatus	fish	fish	3
ARN61497.1	Lutjanus peru	fish	fish	3
XP_026189552.1	Mastacembelus armatus	eel	fish	3
XP_026189551.1	Mastacembelus armatus	eel	fish	3
XP_004539619.2	Maylandia zebra	fish	fish	3
XP_004539618.1	Maylandia zebra	fish	fish	3
XP_020445589.1	Monopterus albus	eel	fish	3
XP_020445588.1	Monopterus albus	eel	fish	3
XP_029933030.1	Myripristis murdjan	fish	fish	3
XP_006779942.1	Neolamprologus brichardi	fish	fish	3
XP_015809309.1	Nothobranchius furzeri	fish	fish	3
XP_015809308.1	Nothobranchius furzeri	fish	fish	3
XP_010771647.1	Notothenia coriiceps	fish	fish	3
XP_031687118.1	Oncorhynchus kisutch	fish	fish	3
XP_031670878.1	Oncorhynchus kisutch	fish	fish	3
XP_031687120.1	Oncorhynchus kisutch	fish	fish	3
XP_031687117.1	Oncorhynchus kisutch	fish	fish	3
XP_031588641.1	Oreochromis aureus	fish	fish	3
XP_003437665.1	Oreochromis niloticus	fish	fish	3
XP_011491036.1	Oryzias latipes	fish	fish	3
XP_004067444.1	Oryzias latipes	fish	fish	3
XP_026793445.1	Pangasianodon hypophthalmus	shark	fish	3
XP_026793444.1	Pangasianodon hypophthalmus	shark	fish	3
KAB5525883.1	Pangasianodon hypophthalmus	shark	fish	3
XP_026775236.1	Pangasianodon hypophthalmus	shark	fish	3
XP_026775235.1	Pangasianodon hypophthalmus	shark	fish	3
XP_026775234.1	Pangasianodon hypophthalmus	shark	fish	3
XP_019935838.1	Paralichthys olivaceus	fish	fish	3
XP_019935837.1	Paralichthys olivaceus	fish	fish	3
XP_019935836.1	Paralichthys olivaceus	fish	fish	3
XP_028256822.1	Parambassis ranga	fish	fish	3
XP_028256821.1	Parambassis ranga	fish	fish	3
XP_028429854.1	Perca flavescens	fish	fish	3
XP_028429848.1	Perca flavescens	fish	fish	3
XP_028429841.1	Perca flavescens	fish	fish	3
XP_028429835.1	Perca flavescens	fish	fish	3
TDH17310.1	Perca flavescens	fish	fish	3
XP_007544138.1	Poecilia formosa	fish	fish	3
XP_014847539.1	Poecilia mexicana	fish	fish	3
XP_014847538.1	Poecilia mexicana	fish	fish	3
XP_014884885.1	Poecilia mexicana	fish	fish	3
XP_014884884.1	Poecilia mexicana	fish	fish	3
XP_008403699.1	Poecilia reticulata	fish	fish	3
XP_008403698.1	Poecilia reticulata	fish	fish	3
XP_005733408.2	Pundamilia nyererei	fish	fish	3
XP_005733409.1	Pundamilia nyererei	fish	fish	3
XP_029945932.1	Salarias fasciatus	fish	fish	3
XP_014031668.1	Salmo salar	fish	fish	3
XP_014031667.1	Salmo salar	fish	fish	3
XP_014031666.1	Salmo salar	fish	fish	3
XP_013982813.1	Salmo salar	fish	fish	3
XP_013982812.1	Salmo salar	fish	fish	3
XP_029623761.1	Salmo trutta	fish	fish	3
XP_029623763.1	Salmo trutta	fish	fish	3
XP_029623762.1	Salmo trutta	fish	fish	3
XP_029623760.1	Salmo trutta	fish	fish	3
XP_023993038.1	Salvelinus alpinus	fish	fish	3
XP_023993037.1	Salvelinus alpinus	fish	fish	3
XP_023993036.1	Salvelinus alpinus	fish	fish	3
XP_035855230.1	Sander lucioperca	fish	fish	3
XP_031170254.1	Sander lucioperca	fish	fish	3
XP_031170253.1	Sander lucioperca	fish	fish	3
KPP74486.1	Scleropages formosus	fish	fish	3
XP_029107844.1	Scleropages formosus	fish	fish	3
XP_029107843.1	Scleropages formosus	fish	fish	3
AWP01814.1	Scophthalmus maximus	fish	fish	3
XP_023267729.1	Seriola lalandi dorsalis	fish	fish	3
XP_023267728.1	Seriola lalandi dorsalis	fish	fish	3
XP_023267727.1	Seriola lalandi dorsalis	fish	fish	3
XP_023267730.1	Seriola lalandi dorsalis	fish	fish	3
XP_030270359.1	Sparus aurata	fish	fish	3
XP_030270358.1	Sparus aurata	fish	fish	3
XP_030270357.1	Sparus aurata	fish	fish	3
XP_030019307.1	Sphaeramia orbicularis	fish	fish	3
XP_008276799.1	Stegastes partitus	fish	fish	3
XP_008276798.1	Stegastes partitus	fish	fish	3
TNM90673.1	Takifugu bimaculatus	fish	fish	3
TWW67358.1	Takifugu flavidus	fish	fish	3
XP_029702291.1	Takifugu rubripes	fish	fish	3
XP_011607961.1	Takifugu rubripes	fish	fish	3
XP_003969569.1	Takifugu rubripes	fish	fish	3
KAA0723390.1	Triplophysa tibetana	fish	fish	3
XP_027870769.1	Xiphophorus couchianus	fish	fish	3
XP_027870768.1	Xiphophorus couchianus	fish	fish	3
XP_027870766.1	Xiphophorus couchianus	fish	fish	3
XP_005796263.1	Xiphophorus maculatus	fish	fish	3
XP_026931838.1	Acinonyx jubatus	cheetah	mammal	3
XP_014924339.2	Acinonyx jubatus	cheetah	mammal	3
XP_026931841.1	Acinonyx jubatus	cheetah	mammal	3
XP_026931840.1	Acinonyx jubatus	cheetah	mammal	3
XP_026931839.1	Acinonyx jubatus	cheetah	mammal	3
EFB25518.1	Ailuropoda melanoleuca	panda	mammal	3
KQK80916.1	Amazona aestiva	bird	mammal	3
XP_012292770.1	Aotus nancymaae	monkey	mammal	3
XP_012292769.1	Aotus nancymaae	monkey	mammal	3
XP_012292768.1	Aotus nancymaae	monkey	mammal	3
XP_012292767.1	Aotus nancymaae	monkey	mammal	3
XP_012292766.1	Aotus nancymaae	monkey	mammal	3
XP_012292765.1	Aotus nancymaae	monkey	mammal	3
XP_012292764.1	Aotus nancymaae	monkey	mammal	3
KFM05824.1	Aptenodytes forsteri	penguin	mammal	3
XP_022522825.1	Astyanax mexicanus	fish	mammal	3
XP_007246953.2	Astyanax mexicanus	fish	mammal	3
XP_007198377.1	Balaenoptera acutorostrata scammoni	whale	mammal	3
KAB0403093.1	Balaenoptera physalus	whale	mammal	3
XP_010849414.1	Bison bison bison	bison	mammal	3
XP_019834181.1	Bos indicus	zebu	mammal	3
XP_019834180.1	Bos indicus	zebu	mammal	3
ELR55796.1	Bos mutus	cattle	mammal	3
NP_001179760.1	Bos taurus	cattle	mammal	3
[truncated: 1,902 more rows]

## Sheet: RNA-data
GeneID	organisms	common name	taxa	NFATs
780197	Xenopus tropicalis	frog	amphibian	1
444346	Xenopus laevis	frog	amphibian	1
108695211	Xenopus laevis	frog	amphibian	1
420815	Gallus gallus	bird	bird	1
121065006	Cygnus olor	swan	bird	1
118684100	Molothrus ater	cowbird	bird	1
118249618	Cygnus atratus	swan	bird	1
117007343	Catharus ustulatus	bird	bird	1
116793633	Chiroxiphia lanceolata	manakin	bird	1
116239690	Phasianus colchicus	pheasant	bird	1
115916465	Camarhynchus parvulus	finch	bird	1
115353083	Aquila chrysaetos chrysaetos	eagle	bird	1
112992526	Dromaius novaehollandiae	emu	bird	1
112972775	Apteryx rowi	kiwi	bird	1
112943669	Nothoprocta perdicaria	bird	bird	1
110483466	Lonchura striata domestica	finch	bird	1
110393567	Numida meleagris	fowl	bird	1
108501097	Lepidothrix coronata	manakin	bird	1
107309755	Coturnix japonica	quail	bird	1
107200735	Parus major	tit	bird	1
106887504	Calidris pugnax	ruff	bird	1
106038339	Anser cygnoides domesticus	goose	bird	1
104153038	Struthio camelus australis	ostrich	bird	1
103819427	Serinus canaria	canary	bird	1
103754828	Manacus vitellinus	manakin	bird	1
102062221	Zonotrichia albicollis	sparrow	bird	1
102046809	Falco cherrug	falco	bird	1
102038895	Geospiza fortis	finch	bird	1
100545778	Meleagris gallopavo	turkey	bird	1
101811894	Ficedula albicollis	flycatcher	bird	1
101877622	Melopsittacus undulatus	budgerigar	bird	1
107394905	Nothobranchius furzeri	fish	fish	1
111220887	Seriola dumerili	fish	fish	1
108257496	Ictalurus punctatus	catfish	fish	1
103031085	Astyanax mexicanus	tetra	fish	1
101161493	Oryzias latipes	medaka	fish	1
119503743	Sebastes umbrosus	rockfish	fish	1
118784798	Megalops cyprinoides	tarpon	fish	1
118292382	Scophthalmus maximus	turbot	fish	1
118206434	Anguilla anguilla	eel	fish	1
117827548	Notolabrus celidotus	spotty	fish	1
117739288	Cyclopterus lumpus	lumpfish	fish	1
117559326	Gymnodraco acuticeps	ploghfish	fish	1
117478105	Trematomus bernacchii	rockcod	fish	1
117455203	Pseudochaenichthys georgianus	icefish	fish	1
117379104	Periophthalmus magnuspinnatus	fish	fish	1
116971876	Amblyraja radiata	skate	fish	1
116315340	Oreochromis aureus	tilapia	fish	1
116047157	Sander lucioperca	pikeperch	fish	1
115788418	Archocentrus centrarchus	fish	fish	1
115577658	Sparus aurata	fish	fish	1
115428903	Sphaeramia orbicularis	fish	fish	1
115409620	Salarias fasciatus	lawnmower	fish	1
115368370	Myripristis murdjan	fish	fish	1
115173373	Salmo trutta	trout	fish	1
115128259	Oncorhynchus nerka	salmon	fish	1
115051320	Echeneis naucrates	shark	fish	1
115016101	Cottoperca gobio	fish	fish	1
114865898	Betta splendens	fightingsfih	fish	1
114770029	Denticeps clupeoides	herring	fish	1
114472544	Gouania willdenowi	fish	fish	1
114446084	Parambassis ranga	fish	fish	1
113583287	Electrophorus electricus	eel	fish	1
113154974	Anabas testudineus	fish	fish	1
113126223	Mastacembelus armatus	eel	fish	1
113014930	Astatotilapia calliptera	fish	fish	1
112264948	Oncorhynchus tshawytscha	salmon	fish	1
111852343	Paramormyrops kingsleyae	fish	fish	1
111645629	Seriola lalandi dorsalis	yellowtail	fish	1
111575245	Amphiprion ocellaris	clownfish	fish	1
110960568	Acanthochromis polyacanthus	fish	fish	1
110496069	Oncorhynchus mykiss	trout	fish	1
109990210	Labrus bergylta	wrasse	fish	1
109958765	Monopterus albus	eel	fish	1
108933294	Scleropages formosus	fish	fish	1
108429101	Pygocentrus nattereri	piranha	fish	1
107748694	Sinocyclocheilus rhinocerous	fish	fish	1
107592032	Sinocyclocheilus grahami	barbel	fish	1
107090832	Cyprinodon variegatus	minnow	fish	1
106588230	Salmo salar	salmon	fish	1
105916905	Fundulus heteroclitus	mummichog	fish	1
105891992	Clupea harengus	herring	fish	1
104931050	Larimichthys crocea	fish	fish	1
103460345	Poecilia reticulata	guppy	fish	1
103393969	Cynoglossus semilaevis	fish	fish	1
102790672	Neolamprologus brichardi	fish	fish	1
102686223	Lepisosteus oculatus	spotted gar	fish	1
102295425	Haplochromis burtoni	fish	fish	1
102350112	Latimeria chalumnae	fish	fish	1
103478694	Poecilia reticulata	guppy	fish	1
108280571	Ictalurus punctatus	catfish	fish	1
111658107	Seriola lalandi dorsalis	yellowtail	fish	1
114449031	Parambassis ranga	fish	fish	1
114789961	Denticeps clupeoides	herring	fish	1
115396936	Salarias fasciatus	lawnmower	fish	1
115554503	Gadus morhua	cod	fish	1
115566625	Sparus aurata	fish	fish	1
101158005	Oryzias latipes	medaka	fish	1
107378925	Nothobranchius furzeri	fish	fish	1
100225123	Taeniopygia guttata	fish	fish	1
100711301	Oreochromis niloticus	tilapia	fish	1
101065260	Takifugu rubripes	fish	fish	1
101479784	Maylandia zebra	fish	fish	1
100703522	Oreochromis niloticus	tilapia	fish	1
101079060	Takifugu rubripes	puffer	fish	1
101485322	Maylandia zebra	fish	fish	1
102200040	Pundamilia nyererei	fish	fish	1
102224478	Xiphophorus maculatus	platyfish	fish	1
100361818	Rattus norvegicus	rat	mammal	1
511224	Bos taurus	cattle	mammal	1
483925	Canis lupus familiaris	dog	mammal	1
100764851	Cricetulus griseus	hamster	mammal	1
109686431	Castor canadensis	castor	mammal	1
455485	Pan troglodytes	chimpanzee	mammal	1
100352378	Oryctolagus cuniculus	rabbit	mammal	1
698089	Macaca mulatta	macaque	mammal	1
397318	Sus scrofa	pig	mammal	1
103748128	Nannospalax galili	mole-rat	mammal	1
101844781	Mesocricetus auratus	hamster	mammal	1
100065378	Equus caballus	house	mammal	1
122203218	Panthera leo	lion	mammal	1
120583821	Pteropus giganteus	bat	mammal	1
120361651	Saimiri boliviensis	monkey	mammal	1
119511181	Choloepus didactylus	sloth	mammal	1
119051373	Artibeus jamaicensis	bat	mammal	1
118879837	Balaenoptera musculus	whale	mammal	1
118004651	Mirounga leonina	seal	mammal	1
117719854	Arvicanthis niloticus	rat	mammal	1
117672572	Pantherophis guttatus	lion	mammal	1
117064215	Trachypithecus francoisi	monkey	mammal	1
117011750	Rhinolophus ferrumequinum	bat	mammal	1
116765202	Phocoena sinus	vaquita	mammal	1
116643816	Phoca vitulina	seal	mammal	1
116571382	Mustela erminea	stoat	mammal	1
116561822	Sapajus apella	capuchin	mammal	1
116468452	Hylobates moloch	gibbon	mammal	1
115859354	Globicephala melas	whale	mammal	1
115498615	Lynx canadensis	lynx	mammal	1
114901060	Monodon monoceros	narwhal	mammal	1
114484431	Physeter catodon	whale	mammal	1
114202451	Eumetopias jubatus	sea lion	mammal	1
114092714	Marmota flaviventris	marmota	mammal	1
114036069	Vombatus ursinus	wombat	mammal	1
113926172	Zalophus californianus	sea lion	mammal	1
113882716	Bos indicus x Bos taurus	cattle	mammal	1
113626862	Lagenorhynchus obliquidens	dolphin	mammal	1
113477100	Athene cunicularia	owl	mammal	1
113253544	Ursus arctos horribilis	bear	mammal	1
113199477	Urocitellus parryii	squirrel	mammal	1
112919341	Vulpes vulpes	fox	mammal	1
112814630	Callorhinus ursinus	seal	mammal	1
112643925	Canis lupus dingo	dingo	mammal	1
111551042	Piliocolobus tephrosceles	monkey	mammal	1
111167284	Delphinapterus leucas	whale	mammal	1
111154209	Enhydra lutris kenyoni	otter	mammal	1
110550273	Meriones unguiculatus	rodent	mammal	1
110333017	Mus pahari	mouse	mammal	1
110284760	Mus caroli	mouse	mammal	1
110208752	Phascolarctos cinereus	koala	mammal	1
109518367	Hippocampus comes	seahorse	mammal	1
109383198	Hipposideros armiger	bat	mammal	1
109316541	Crocodylus porosus	crocodile	mammal	1
109251747	Panthera pardus	leopard	mammal	1
108525049	Rhinopithecus bieti	monkey	mammal	1
108286599	Cebus imitator	capuchin	mammal	1
107153998	Marmota marmota marmota	marmota	mammal	1
105884723	Microcebus murinus	lemur	mammal	1
105821171	Propithecus coquereli	sifaka	mammal	1
105731635	Aotus nancymaae	monkey	mammal	1
105596502	Cercocebus atys	monkey	mammal	1
105506313	Colobus angolensis palliatus	monkey	mammal	1
105489353	Macaca nemestrina	macaque	mammal	1
103266669	Carlito syrichta	tarsier	mammal	1
103244028	Chlorocebus sabaeus	monkey	mammal	1
102927381	Peromyscus maniculatus bairdii	mouse	mammal	1
102523589	Camelus ferus	camel	mammal	1
102188180	Capra hircus	goat	mammal	1
102023764	Chinchilla lanigera	chinchilla	mammal	1
101990533	Microtus ochrogaster	vole	mammal	1
100023153	Monodelphis domestica	opossum	mammal	1
100436209	Pongo abelii	orangutan	mammal	1
100470861	Ailuropoda melanoleuca	panda	mammal	1
100655623	Loxodonta africana	elephant	mammal	1
100730044	Cavia porcellus	guinea pig	mammal	1
100940498	Otolemur garnettii	galago	mammal	1
100926364	Sarcophilus harrisii	devil	mammal	1
101101259	Felis catus	cat	mammal	1
101320877	Tursiops truncatus	dolphin	mammal	1
101568884	Octodon degus	rodent	mammal	1
101956975	Ictidomys tridecemlineatus	squirrel	mammal	1
101697946	Heterocephalus glaber	mole-rat	mammal	1
101359059	Trichechus manatus latirostris	manatee	mammal	1
4772	Homo sapiens	human	mammal	1
123021648	Varanus komodoensis	kodomo dragon	reptile	1
118090569	Zootoca vivipara	lizard	reptile	1
117049802	Lacerta agilis	lizard	reptile	1
116829505	Chelonoidis abingdonii	turtle	reptile	1
115646596	Gopherus evgoodei	turtle	reptile	1
114600809	Podarcis muralis	lizard	reptile	1
113435562	Pseudonaja textilis	snake	reptile	1
110072900	Pogona vitticeps	dragon	reptile	1
102452242	Pelodiscus sinensis	turtle	reptile	1
100565300	Anolis carolinensis	lizard	reptile	1
101932823	Chrysemys picta	turtle	reptile	1
115476604	Microcaecilia unicolor	caecillian	amphibian	2
115096697	Rhinatrema bivittatum	caecillian	amphibian	2
109928122	Rhincodon typus	caecillian	amphibian	2
779990	Xenopus tropicalis	frog	amphibian	2
101798786	Anas platyrhynchos	mallard	bird	2
110407983	Numida meleagris	fowl	bird	2
102068467	Zonotrichia albicollis	sparrow	bird	2
122816933	Protopterus annectens	fish	fish	2
106533682	Austrofundulus limnaeus	fish	fish	2
100223529	Taeniopygia guttata	fish	fish	2
100333254	Danio rerio	fish	fish	2
108276420	Ictalurus punctatus	catfish	fish	2
108894747	Lates calcarifer	perch	fish	2
107390454	Nothobranchius furzeri	killfish	fish	2
111234926	Seriola dumerili	amberjack	fish	2
103038616	Astyanax mexicanus	fish	fish	2
115544318	Gadus morhua	cod	fish	2
116692513	Etheostoma spectabile	darter	fish	2
108237581	Kryptolebias marmoratus	fish	fish	2
109996652	Labrus bergylta	wrasse	fish	2
101481288	Maylandia zebra	fish	fish	2
100702063	Oreochromis niloticus	tilapia	fish	2
337574	Danio rerio	fish	fish	2
105012817	Esox lucius	pike	fish	2
115535393	Gadus morhua	cod	fish	2
108274729	Ictalurus punctatus	catfish	fish	2
108892221	Lates calcarifer	perch	fish	2
107395027	Nothobranchius furzeri	killfish	fish	2
109893106	Oncorhynchus kisutch	salmon	fish	2
111238920	Seriola dumerili	amberjack	fish	2
112303992	Desmodus rotundus	bat	mammal	2
18019	Mus musculus	mouse	mammal	2
4773	Homo sapiens	human	mammal	2
311658	Rattus norvegicus	rat	mammal	2
710601	Macaca mulatta	monkey	mammal	2
530401	Bos taurus	cattle	mammal	2
102396612	Bubalus bubalis	buffalo	mammal	2
101672676	Mustela putorius furo	ferret	mammal	2
100414856	Callithrix jacchus	marmoset	mammal	2
100052657	Equus caballus	horse	mammal	2
101823473	Mesocricetus auratus	hamster	mammal	2
105105081	Camelus dromedarius	camel	mammal	2
106502798	Capra hircus	goat	mammal	2
102018867	Chinchilla lanigera	chinchilla	mammal	2
124085573	Marmota monax	marmota	mammal	2
122915966	Neogale vison	mink	mammal	2
100353824	Oryctolagus cuniculus	rabbit	mammal	2
107510349	Rousettus aegyptiacus	bat	mammal	2
100920251	Sarcophilus harrisii	devil	mammal	2
100134969	Sus scrofa	pig	mammal	2
118844885	Trichosurus vulpecula	possum	mammal	2
112158691	Oryzias melastigma	rabbit	mammal	2
18020	Mus musculus	mouse	mammal	2
308983	Rattus norvegicus	rat	mammal	2
704878	Macaca mulatta	monkey	mammal	2
505998	Bos taurus	cattle	mammal	2
743214	Pan troglodytes	chimpanzee	mammal	2
100625065	Sus scrofa	pig	mammal	2
102500277	Tupaia chinensis	shrew	mammal	2
100764196	Cricetulus griseus	hamster	mammal	2
101714317	Heterocephalus glaber	mole	mammal	2
102931682	Chelonia mydas	turtle	reptile	2
120380543	Mauremys reevesii	turtle	reptile	2
117885996	Trachemys scripta elegans	turtle	reptile	2
100556205	Anolis carolinensis	lizard	reptile	2
106542263	Thamnophis sirtalis	snake	reptile	2
100216091	Xenopus tropicalis	frog	amphibian	3
115470778	Microcaecilia unicolor	caecillian	amphibian	3
115095212	Rhinatrema bivittatum	caecillian	amphibian	3
120916816	Rana temporaria	frog	amphibian	3
398297	Xenopus laevis	frog	amphibian	3
415711	Gallus gallus	bird	bird	3
101802637	Anas platyrhynchos	mallard	bird	3
110404601	Numida meleagris	fowl	bird	3
102068758	Zonotrichia albicollis	sparrow	bird	3
122810430	Protopterus annectens	fish	fish	3
100229413	Taeniopygia guttata	fish	fish	3
561772	Danio rerio	zebrafish	fish	3
103176110	Callorhinchus milii	shark	fish	3
108259262	Ictalurus punctatus	catfish	fish	3
108876930	Lates calcarifer	perch	fish	3
107381886	Nothobranchius furzeri	fish	fish	3
103029075	Astyanax mexicanus	tetra	fish	3
101173291	Oryzias latipes	medaka	fish	3
106514987	Austrofundulus limnaeus	fish	fish	3
116692552	Etheostoma spectabile	darter	fish	3
105930481	Fundulus heteroclitus	mummichog	fish	3
102301860	Haplochromis burtoni	fish	fish	3
108237384	Kryptolebias marmoratus	fish	fish	3
102356282	Latimeria chalumnae	fish	fish	3
101469216	Maylandia zebra	fish	fish	3
100699439	Oreochromis niloticus	tilapia	fish	3
112069880	Salvelinus alpinus	char	fish	3
566869	Danio rerio	zebrafish	fish	3
4775	Homo sapiens	human	mammal	3
361400	Rattus norvegicus	rat	mammal	3
541127	Bos taurus	cattle	mammal	3
702390	Macaca mulatta	macaque	mammal	3
100008859	Oryctolagus cuniculus	rabbit	mammal	3
454184	Pan troglodytes	orangutan	mammal	3
100739450	Sus scrofa	pig	mammal	3
101676370	Mustela putorius furo	ferret	mammal	3
102136724	Macaca fascicularis	macaque	mammal	3
102390438	Bubalus bubalis	buffalo	mammal	3
102498127	Tupaia chinensis	shrew	mammal	3
100760989	Cricetulus griseus	hamster	mammal	3
100406801	Callithrix jacchus	marmoset	mammal	3
100053856	Equus caballus	house	mammal	3
101823564	Mesocricetus auratus	hamster	mammal	3
103734978	Nannospalax galili	mole-rat	mammal	3
105074856	Camelus bactrianus	camel	mammal	3
105088479	Camelus dromedarius	camel	mammal	3
102180958	Capra hircus	goat	mammal	3
109691260	Castor canadensis	castor	mammal	3
102011871	Chinchilla lanigera	chinchilla	mammal	3
112300806	Desmodus rotundus	bat	mammal	3
124086462	Marmota monax	marmota	mammal	3
118023644	Mirounga leonina	seal	mammal	3
122911312	Neogale vison	mink	mammal	3
117035268	Rhinolophus ferrumequinum	bat	mammal	3
107520480	Rousettus aegyptiacus	bat	mammal	3
100917473	Sarcophilus harrisii	devil	mammal	3
118841355	Trichosurus vulpecula	possum	mammal	3
103673717	Ursus maritimus	polar bear	mammal	3
112160932	Oryzias melastigma	rabbit	mammal	3
120384851	Mauremys reevesii	turtle	reptile	3
117886489	Trachemys scripta elegans	turtle	reptile	3
100561893	Anolis carolinensis	lizard	reptile	3
102930539	Chelonia mydas	turtle	reptile	3
107295032	Protobothrops mucrosquamatus	snake	reptile	3
118086362	Zootoca vivipara	lizard	reptile	3
115458110	Microcaecilia unicolor	caecillian	amphibian	4
115078150	Rhinatrema bivittatum	caecillian	amphibian	4
120940418	Rana temporaria	frog	amphibian	4
561682	Danio rerio	zebrafish	fish	4
122840921	Gambusia affinis	mosquitofish	fish	4
108267600	Ictalurus punctatus	catfish	fish	4
106569373	Salmo salar	salmon	fish	4
122994526	Thunnus albacares	tuna	fish	4
122816386	Protopterus annectens	fish	fish	4
118335271	Morone saxatilis	fish	fish	4
111231079	Seriola dumerili	fish	fish	4
109875255	Oncorhynchus kisutch	salmon	fish	4
108884299	Lates calcarifer	perch	fish	4
107383484	Nothobranchius furzeri	fish	fish	4
115549324	Gadus morhua	cod	fish	4
115157289	Salmo trutta	trout	fish	4
110530573	Oncorhynchus mykiss	salmon	fish	4
103041608	Astyanax mexicanus	tetra	fish	4
101164749	Oryzias latipes	medaka	fish	4
124009633	Oncorhynchus gorbuscha	salmon	fish	4
123972775	Micropterus dolomieu	bass	fish	4
120816378	Gasterosteus aculeatus	stickleback	fish	4
120568438	Perca fluviatilis	perch	fish	4
119901776	Micropterus salmoides	bass	fish	4
117540835	Gymnodraco acuticeps	ploghfish	fish	4
117500229	Trematomus bernacchii	rockcod	fish	4
116699486	Etheostoma spectabile	darter	fish	4
113045016	Carassius auratus	goldfish	fish	4
112260738	Oncorhynchus tshawytscha	salmon	fish	4
108232776	Kryptolebias marmoratus	fish	fish	4
106520755	Austrofundulus limnaeus	fish	fish	4
105916723	Fundulus heteroclitus	mummichog	fish	4
102311943	Haplochromis burtoni	fish	fish	4
100708803	Oreochromis niloticus	tilapia	fish	4
101467101	Maylandia zebra	fish	fish	4
73181	Mus musculus	mouse	mammal	4
4776	Homo sapiens	human	mammal	4
305897	Rattus norvegicus	rat	mammal	4
714785	Macaca mulatta	macaque	mammal	4
452821	Pan troglodytes	orangutan	mammal	4
101826846	Mesocricetus auratus	hamster	mammal	4
102125274	Macaca fascicularis	macaque	mammal	4
101674042	Mustela putorius furo	ferret	mammal	4
112152110	Oryzias melastigma	rabbit	mammal	4
103739410	Nannospalax galili	mole-rat	mammal	4
100385008	Callithrix jacchus	marmoset	mammal	4
100054213	Equus caballus	horse	mammal	4
788119	Bos taurus	cattle	mammal	4
124107230	Marmota monax	marmota	mammal	4
122893622	Neogale vison	mink	mammal	4
118828809	Trichosurus vulpecula	possum	mammal	4
117024004	Rhinolophus ferrumequinum	bat	mammal	4
112300562	Desmodus rotundus	bat	mammal	4
107498045	Rousettus aegyptiacus	bat	mammal	4
105102434	Camelus dromedarius	camel	mammal	4
105068820	Camelus bactrianus	camel	mammal	4
102468121	Tupaia chinensis	shrew	mammal	4
102404650	Bubalus bubalis	buffalo	mammal	4
100154469	Sus scrofa	pig	mammal	4
100347003	Oryctolagus cuniculus	rabbit	mammal	4
100768420	Cricetulus griseus	hamster	mammal	4
101718532	Heterocephalus glaber	mole-rat	mammal	4
102027821	Chinchilla lanigera	chinchilla	mammal	4
102184725	Capra hircus	goat	mammal	4
102948075	Chelonia mydas	turtle	reptile	4
118078720	Zootoca vivipara	lizard	reptile	4
100563159	Anolis carolinensis	lizard	reptile	4
115470996	Microcaecilia unicolor	caecillian	amphibian	5
115095081	Rhinatrema bivittatum	caecillian	amphibian	5
733294	Xenopus laevis	frog	amphibian	5
415866	Gallus gallus	bird	bird	5
101800130	Anas platyrhynchos	mallard	bird	5
110404149	Numida meleagris	fowl	bird	5
102072375	Zonotrichia albicollis	sparrow	bird	5
122810336	Protopterus annectens	fish	fish	5
102361055	Latimeria chalumnae	fish	fish	5
100232467	Taeniopygia guttata	fish	fish	5
334390	Danio rerio	zebrafish	fish	5
103030550	Astyanax mexicanus	tetra	fish	5
108274760	Ictalurus punctatus	catfish	fish	5
555802	Danio rerio	zebrafish	fish	5
110506508	Oncorhynchus mykiss	trout	fish	5
101161962	Oryzias latipes	medaka	fish	5
109975444	Labrus bergylta	wrasse	fish	5
100691255	Oreochromis niloticus	tilapia	fish	5
54446	Mus musculus	mouse	mammal	5
101113952	Ovis aries	sheep	mammal	5
705518	Macaca mulatta	macaque	mammal	5
538523	Bos taurus	cattle	mammal	5
454203	Pan troglodytes	orangutan	mammal	5
100516737	Sus scrofa	pig	mammal	5
106021622	Mesocricetus auratus	hamster	mammal	5
102493172	Tupaia chinensis	shrew	mammal	5
101686518	Mustela putorius furo	ferret	mammal	5
100403765	Callithrix jacchus	marmoset	mammal	5
100067190	Equus caballus	horse	mammal	5
103734709	Nannospalax galili	mole-rat	mammal	5
102392379	Bubalus bubalis	buffalo	mammal	5
105073328	Camelus bactrianus	camel	mammal	5
105088395	Camelus dromedarius	camel	mammal	5
102173116	Capra hircus	goat	mammal	5
109687575	Castor canadensis	castor	mammal	5
102024341	Chinchilla lanigera	chinchilla	mammal	5
100762834	Cricetulus griseus	hamster	mammal	5
112300785	Desmodus rotundus	bat	mammal	5
102120356	Macaca fascicularis	macaque	mammal	5
124086608	Marmota monax	marmota	mammal	5
118023615	Mirounga leonina	seal	mammal	5
122911292	Neogale vison	mink	mammal	5
101581343	Octodon degus	rodent	mammal	5
100343460	Oryctolagus cuniculus	rabbit	mammal	5
100173744	Pongo abelii	orangutan	mammal	5
117034275	Rhinolophus ferrumequinum	bat	mammal	5
107511923	Rousettus aegyptiacus	bat	mammal	5
100923127	Sarcophilus harrisii	devil	mammal	5
118843884	Trichosurus vulpecula	possum	mammal	5
103673611	Ursus maritimus	polar bear	mammal	5
10725	Homo sapiens	human	mammal	5
102931090	Chelonia mydas	turtle	reptile	5
120384183	Mauremys reevesii	turtle	reptile	5
117886584	Trachemys scripta elegans	turtle	reptile	5
100561138	Anolis carolinensis	lizard	reptile	5
106542209	Thamnophis sirtalis	snake	reptile	5
118086318	Zootoca vivipara	lizard	reptile	5

## Sheet: Chromosome-info
access ID	organisms	common name	taxa	NFATs	chromosome	orientation	exon_count	start_position_on_the_genomic_accession	end_position_on_the_genomic_accession	sequence obtained
NC_047085.1	Geotrypetes seraphini	amphibian	amphibian	1	2	plus	12	180621891	181014190
NC_047099.1	Geotrypetes seraphini	amphibian	amphibian	1	16	plus	8	29539885	29562250
NC_044031.1	Microcaecilia unicolor	amphibian	amphibian	1	1	plus	11	425548311	425992317
NC_044044.1	Microcaecilia unicolor	amphibian	amphibian	1	14	plus	7	9033237	9076433
NC_053491.1	Rana temporaria	amphibian	amphibian	1	3	plus	8	479391769	479419829
NC_042616.1	Rhinatrema bivittatum	amphibian	amphibian	1	2	minus	12	530159073	530518425
NC_030734.1	Xenopus laevis	frog	amphibian	1	6L	minus	12	96242158	96371505
NC_030682.2	Xenopus tropicalis	frog	amphibian	1	6	minus	11	97392629	97517406	*
NC_044020.1	Aquila chrysaetos chrysaetos	bird	bird	1	17	plus	6	107931	123919
NC_044021.1	Aquila chrysaetos chrysaetos	bird	bird	1	18	plus	12	25162586	25277303
NC_045560.1	Aythya fuligula	bird	bird	1	2	minus	12	48080967	48200894
NC_044245.1	Calypte anna	bird	bird	1	2	plus	11	58916813	59037117
NC_044572.1	Camarhynchus parvulus	bird	bird	1	2	minus	12	58501181	58611964
NC_044586.1	Camarhynchus parvulus	bird	bird	1	1A	minus	7	24168309	24187709
NC_046221.1	Catharus ustulatus	bird	bird	1	1	minus	11	61878919	61989091
NC_046224.1	Catharus ustulatus	bird	bird	1	4	plus	7	22419214	22437816
NC_045637.1	Chiroxiphia lanceolata	bird	bird	1	1	plus	13	96531070	96642355
NC_045641.1	Chiroxiphia lanceolata	bird	bird	1	5	plus	10	49931557	49962256
NC_047057.1	Corvus cornix cornix	bird	bird	1	1A	plus	8	48455631	48475020
NC_045476.1	Corvus moneduloides	bird	bird	1	1	plus	9	23508118	23610457
NC_029517.1	Coturnix japonica	bird	bird	1	2	plus	12	71899692	72011591
NC_021673.1	Ficedula albicollis	bird	bird	1	2	minus	12	60008985	60115061
NC_021672.1	Ficedula albicollis	bird	bird	1	1A	plus	7	49602594	49621356
NC_006089.5	Gallus gallus	bird	bird	1	2	minus	14	56571870	56689629	*
NC_023189.1	Lepisosteus oculatus	bird	bird	1	LG11	plus	12	24574107	24676517
NC_042567.1	Lonchura striata domestica	bird	bird	1	2	plus	10	72206983	72316881
NC_015013.2	Meleagris gallopavo	bird	bird	1	3	minus	12	3481701	3588139
NC_047527.1	Melopsittacus undulatus	bird	bird	1	1	plus	12	95730776	95847011
NC_047531.1	Melopsittacus undulatus	bird	bird	1	5	plus	6	43981196	43997171
NC_034410.1	Numida meleagris	bird	bird	1	2	minus	14	54361373	54477641
NC_031769.1	Parus major	bird	bird	1	2	minus	12	57197351	57303915
NC_044277.2	Strigops habroptila	bird	bird	1	1	plus	11	95555012	95671909
NC_045000.1	Taeniopygia guttata	bird	bird	1	2	plus	11	71611637	71717988
NC_045959.1	Amblyraja radiata	fish	fish	1	4	minus	10	20175535	20436944
NC_044356.1	Archocentrus centrarchus	fish	fish	1	11	minus	10	8741630	8788851
NC_044361.1	Archocentrus centrarchus	fish	fish	1	16	minus	10	12277582	12337260
NC_035913.1	Astyanax mexicanus	fish	fish	1	17	plus	10	16126195	16232143
NC_040891.1	Betta splendens	fish	fish	1	11	plus	10	13699125	13722659
NC_040896.1	Betta splendens	fish	fish	1	16	plus	11	19481607	19527217
NC_044502.1	Chanos chanos	fish	fish	1	8	plus	10	34243573	34283091
NC_044506.1	Chanos chanos	fish	fish	1	12	plus	10	13189376	13216004
NC_045162.1	Clupea harengus	fish	fish	1	11	minus	11	26072241	26141895
NC_041365.1	Cottoperca gobio	fish	fish	1	11	minus	12	16621768	16663553
NC_041370.1	Cottoperca gobio	fish	fish	1	16	plus	10	19725260	19789983
NC_046990.1	Cyclopterus lumpus	fish	fish	1	25	minus	10	9764961	9818947
NC_024319.1	Cynoglossus semilaevis	fish	fish	1	13	plus	11	13468667	13519482
NC_024324.1	Cynoglossus semilaevis	fish	fish	1	18	minus	13	2186884	2242081
NC_031697.1	Cyprinus carpio	fish	fish	1	1	plus	6	3090973	3094479
NC_007130.7	Danio rerio	fish	fish	1	19	plus	10	22216778	22303614	*
NC_041711.1	Denticeps clupeoides	fish	fish	1	5	minus	11	31028435	31077681
NC_041726.1	Denticeps clupeoides	fish	fish	1	20	minus	10	13782888	13807548
NC_042511.1	Echeneis naucrates	fish	fish	1	1	minus	6	15551071	15555781
NC_042516.1	Echeneis naucrates	fish	fish	1	6	minus	11	6476776	6534780
NC_042521.1	Echeneis naucrates	fish	fish	1	11	minus	11	3588134	3630274
NC_047002.1	Epinephelus lanceolatus	fish	fish	1	12	minus	11	14065531	14118754
NC_047004.1	Epinephelus lanceolatus	fish	fish	1	14	plus	7	33049995	33072117
NC_047004.1	Epinephelus lanceolatus	fish	fish	1	14	minus	9	38257821	38318087
NC_041406.1	Erpetoichthys calabaricus	fish	fish	1	13	minus	11	83761837	84009943
NC_047578.1	Esox lucius	fish	fish	1	10	plus	10	29215089	29345885
NC_047588.1	Esox lucius	fish	fish	1	20	minus	12	5763401	5824340
NC_045738.1	Etheostoma spectabile	fish	fish	1	6	plus	11	28629907	28697753
NC_045746.1	Etheostoma spectabile	fish	fish	1	14	plus	11	18244160	18284030
NC_044058.1	Gadus morhua	fish	fish	1	11	minus	10	16223845	16284663
NC_041054.1	Gouania willdenowi	fish	fish	1	11	minus	10	3025966	3091386
NC_041059.1	Gouania willdenowi	fish	fish	1	16	minus	12	27176191	27290919
NC_046643.1	Mastacembelus armatus	eel	fish	1	11	plus	14	17717693	17753913
NC_046648.1	Mastacembelus armatus	fish	fish	1	16	plus	11	6770947	6829243
NC_036790.1	Maylandia zebra	fish	fish	1	LG11	plus	11	11903869	11966115
NC_036800.1	Maylandia zebra	fish	fish	1	LG22	minus	11	7926221	7975630
NC_043990.1	Myripristis murdjan	fish	fish	1	11	minus	10	9815881	9853873
NC_043995.1	Myripristis murdjan	fish	fish	1	16	minus	10	4566908	4634887
NC_029653.1	Nothobranchius furzeri	fish	fish	1	sgr05	minus	10	38580724	38648941
NC_029667.1	Nothobranchius furzeri	fish	fish	1	sgr19	plus	9	23589769	23621194
NC_034186.2	Oncorhynchus kisutch	fish	fish	1	LG13	minus	11	52593718	52656735
NC_034187.2	Oncorhynchus kisutch	fish	fish	1	LG14	plus	12	49646501	49717360
NC_034190.2	Oncorhynchus kisutch	fish	fish	1	LG17	plus	10	38912559	38976381
NC_034175.2	Oncorhynchus kisutch	fish	fish	1	LG2	plus	11	26616784	26735887
NC_042548.1	Oncorhynchus nerka	fish	fish	1	LG14	plus	11	19570470	19634825
NC_042537.1	Oncorhynchus nerka	fish	fish	1	LG3	plus	11	18971269	19042870
NC_042538.1	Oncorhynchus nerka	fish	fish	1	LG4	minus	10	40543841	40607591
NC_042541.1	Oncorhynchus nerka	fish	fish	1	LG7	plus	10	25342243	25403996
NC_037099.1	Oncorhynchus tshawytscha	salmon	fish	1	3	plus	11	25708771	25794347
NC_037099.1	Oncorhynchus tshawytscha	salmon	fish	1	3	minus	11	30120299	30205865
NC_037109.1	Oncorhynchus tshawytscha	fish	fish	1	13	plus	10	31985192	32045701
NC_037119.1	Oncorhynchus tshawytscha	fish	fish	1	23	plus	10	19174208	19244878
NC_037127.1	Oncorhynchus tshawytscha	fish	fish	1	31	plus	11	36309166	36377637
NC_052962.1	Oreochromis aureus	fish	fish	1	22	plus	10	28273604	28321217
NC_031976.2	Oreochromis niloticus	fish	fish	1	LG11	plus	11	13482486	13542526
NC_031985.2	Oreochromis niloticus	fish	fish	1	LG22	minus	10	12409462	12457252
NC_019869.2	Oryzias latipes	fish	fish	1	11	minus	11	17712180	17744473
NC_019874.2	Oryzias latipes	fish	fish	1	16	plus	10	2896974	2961883
NC_050522.1	Oryzias melastigma	fish	fish	1	LG11	minus	10	14307668	14329069
NC_050527.1	Oryzias melastigma	fish	fish	1	LG16	plus	10	31301740	31380070
NC_047615.1	Pangasianodon hypophthalmus	fish	fish	1	21	plus	11	3423567	3489367
NC_047617.1	Pangasianodon hypophthalmus	fish	fish	1	23	plus	10	7592626	7636971
NC_041023.1	Parambassis ranga	fish	fish	1	2	minus	12	4373229	4404147
NC_041036.1	Parambassis ranga	fish	fish	1	16	minus	11	5814707	5874357
NC_041336.1	Perca flavescens	fish	fish	1	6	plus	10	29792415	29864755
NC_041344.1	Perca flavescens	fish	fish	1	14	minus	11	10538387	10584591
NC_053118.1	Perca fluviatilis	fish	fish	1	7	minus	10	11038099	11106643
NC_053124.1	Perca fluviatilis	fish	fish	1	13	plus	12	25720534	25765955
NC_047136.1	Periophthalmus magnuspinnatus	fish	fish	1	11	plus	10	22666797	22729852
NC_047141.1	Periophthalmus magnuspinnatus	fish	fish	1	16	minus	10	19684761	19740463
NC_047513.1	Pseudochaenichthys georgianus	fish	fish	1	11	plus	10	6620987	6689262
NC_047518.1	Pseudochaenichthys georgianus	fish	fish	1	16	plus	10	14137589	14199099
NC_043750.1	Salarias fasciatus	fish	fish	1	6	plus	6	13857796	13864925
NC_043755.1	Salarias fasciatus	fish	fish	1	11	minus	11	20223369	20287972
NC_043765.1	Salarias fasciatus	fish	fish	1	22	plus	10	7712686	7758805
NC_027301.1	Salmo salar	trout	fish	1	2	plus	11	32423523	32493795
NC_027304.1	Salmo salar	fish	fish	1	5	minus	12	48323807	48385412
NC_027313.1	Salmo salar	fish	fish	1	14	plus	14	47663098	47744273
NC_027326.1	Salmo salar	fish	fish	1	27	minus	10	4576769	4649130
NC_042959.1	Salmo trutta	trout	fish	1	3	minus	11	45433360	45497957
NC_042990.1	Salmo trutta	fish	fish	1	34	minus	10	4931049	4994989
NC_042992.1	Salmo trutta	fish	fish	1	36	plus	6	41140438	41181278
NC_042993.1	Salmo trutta	fish	fish	1	37	plus	11	30731774	30808367
NC_036870.1	Salvelinus alpinus	fish	fish	1	LG31	minus	11	4557734	4638937
NC_036845.1	Salvelinus alpinus	fish	fish	1	LG6.1	plus	10	18791201	18886037
NC_050182.1	Sander lucioperca	fish	fish	1	10	plus	11	36794245	36860730
NC_050186.1	Sander lucioperca	fish	fish	1	14	plus	11	19999738	20042279
NC_041828.1	Scleropages formosus	fish	fish	1	23	minus	10	10101642	10152134
NC_044189.1	Sparus aurata	fish	fish	1	3	minus	10	7702592	7750985
NC_044203.1	Sparus aurata	fish	fish	1	17	minus	11	11841681	11913806
NC_043967.1	Sphaeramia orbicularis	fish	fish	1	11	minus	10	43062787	43169529
NC_043972.1	Sphaeramia orbicularis	fish	fish	1	16	plus	11	15014662	15103441
NC_042291.1	Takifugu rubripes	fish	fish	1	7	minus	11	8306389	8351755
NC_042296.1	Takifugu rubripes	fish	fish	1	12	minus	10	13371976	13404764
NC_047122.1	Thalassophryne amazonica	fish	fish	1	20	minus	10	28131840	28201019
NC_040232.1	Xiphophorus couchianus	fish	fish	1	5	minus	12	26177117	26249197
NC_045674.1	Xiphophorus hellerii	fish	fish	1	3	plus	12	26574682	26647768
NC_036445.1	Xiphophorus maculatus	fish	fish	1	3	plus	10	26090453	26163539
NC_036455.1	Xiphophorus maculatus	fish	fish	1	13	minus	10	15264936	15297273
NC_048231.1	Ailuropoda melanoleuca	panda	mammal	1	14	plus	12	105920872	106027814
NC_047671.1	Arvicanthis niloticus	rodent	mammal	1	14	plus	10	9093019	9197711
NC_052055.1	Arvicola amphibius	rodent	mammal	1	9	plus	6	22024121	22055992
NC_040080.1	Bos indicus	cattle	mammal	1	5	plus	8	6710585	6758248
NC_032673.1	Bos indicus	cattle	mammal	1	24	minus	10	517574	600548
NC_037351.1	Bos taurus	cattle	mammal	1	24	minus	11	779624	867293	*
NC_037566.1	Bubalus bubalis	buffalo	mammal	1	22	plus	12	61266636	61354629
NC_048383.1	Callithrix jacchus	monkey	mammal	1	1	minus	5	185313138	185349194
NC_048383.1	Callithrix jacchus	monkey	mammal	1	1	plus	3	187592128	187611396
NC_048383.1	Callithrix jacchus	monkey	mammal	1	1	plus	5	187612379	187638397
NC_048389.1	Callithrix jacchus	monkey	mammal	1	7	minus	7	35917218	35965748
NC_044540.1	Camelus dromedarius	camel	mammal	1	30	minus	11	486426	576319
NC_045725.1	Camelus ferus	camel	mammal	1	30	minus	12	1588394	1679428
NC_051805.1	Canis lupus familiaris	dog	mammal	1	1	minus	15	826991	923076	*
NC_051814.1	Canis lupus familiaris	dog	mammal	1	10	plus	6	23753279	23792222
NC_051314.1	Choloepus didactylus	sloth	mammal	1	8	plus	6	10480719	10511462
NC_009151.3	Equus caballus	horse	mammal	1	8	plus	12	96695183	96823606
NC_009171.3	Equus caballus	horse	mammal	1	28	minus	8	40033981	40073724
NC_018729.3	Felis catus	cat	mammal	1	B4	minus	7	137765960	137797706
NC_018734.3	Felis catus	cat	mammal	1	D3	plus	13	96135038	96241607
NC_000018.10	Homo sapiens	human	mammal	1	18	plus	11	79395930	79529323	*
NC_044309.1	Lynx canadensis	lynx	mammal	1	B4	minus	8	134772746	134808433
NC_044314.2	Lynx canadensis	lynx	mammal	1	D3	minus	7	646183	690735
NC_022289.1	Macaca fascicularis	monkey	mammal	1	18	minus	10	744888	867658
NC_041771.1	Macaca mulatta	monkey	mammal	1	18	minus	13	717878	844949
NC_033678.1	Microcebus murinus	lemur	mammal	1	19	minus	12	49904790	50016973
NC_022020.1	Microtus ochrogaster	rodent	mammal	1	18	minus	11	63943018	64054092
NC_008803.1	Monodelphis domestica	opossum	mammal	1	3	plus	13	310406061	310623114	*
NC_008808.1	Monodelphis domestica	opossum	mammal	1	8	plus	7	17622888	17662437
NC_034587.1	Mus caroli	mouse	mammal	1	18	minus	11	76811898	76918088
NC_000084.7	Mus musculus	mouse	mammal	1	18	minus	13	80649418	80756286	*
NC_034604.1	Mus pahari	mouse	mammal	1	15	minus	11	73454407	73561371
NC_034606.1	Mus pahari	mouse	mammal	1	17	minus	6	48061744	48085239
NC_045619.1	Mustela erminea	stoat	mammal	1	6	plus	6	6344564	6378410
NC_045626.1	Mustela erminea	stoat	mammal	1	13	minus	16	502308	595301
NC_044384.1	Nomascus leucogenys	monkey	mammal	1	4	minus	11	709728	836571
NC_044387.1	Nomascus leucogenys	monkey	mammal	1	7b	plus	6	8035727	8089200
NC_050539.1	Ochotona princeps	pika	mammal	1	4	minus	4	6074507	6085740
NC_050544.1	Ochotona princeps	pika	mammal	1	9	minus	9	402136	459357
NC_050458.1	Onychomys torridus	ornithorhynchus	mammal	1	16	minus	7	47794145	47830899
NC_041750.1	Ornithorhynchus anatinus	ornithorhynchus	mammal	1	X2	minus	11	28030132	28139695	*
NC_036897.1	Pan troglodytes	chimpanzee	mammal	1	18	plus	12	73688460	73828175	*
NC_051079.1	Peromyscus leucopus	rodent	mammal	1	19	minus	11	68169310	68283110
NC_051080.1	Peromyscus leucopus	rodent	mammal	1	20	minus	6	39756724	39789192
NC_045776.1	Phocoena sinus	dolphin	mammal	1	14	minus	12	620830	724080
NC_036921.1	Pongo abelii	orangutan	mammal	1	18	plus	12	75065901	75200480
NC_051342.1	Rattus norvegicus	rat	mammal	1	7	minus	8	114139318	114175395
NC_051353.1	Rattus norvegicus	rat	mammal	1	18	minus	12	74046421	74156041
NC_046168.1	Rattus rattus	rat	mammal	1	15	plus	10	51523023	51628605
NC_046293.1	Rhinolophus ferrumequinum	bat	mammal	1	10	plus	7	5773280	5846887
NC_046302.1	Rhinolophus ferrumequinum	bat	mammal	1	19	plus	12	60012331	60118882
NC_044569.1	Rhinopithecus roxellana	monkey	mammal	1	21	plus	10	39000781	39120536
NC_045426.1	Sarcophilus harrisii	tasmanian	mammal	1	1	plus	11	532909788	533111831
NC_043713.1	Suricata suricatta	suricata	mammal	1	14	minus	10	575443	616543
NC_010443.5	Sus scrofa	boar	mammal	1	1	minus	9	145940099	146002897
NC_010447.5	Sus scrofa	boar	mammal	1	5	plus	8	6296921	6333371
NC_047046.1	Tursiops truncatus	dolphin	mammal	1	13	plus	12	87761027	87863505
NC_014779.1	Anolis carolinensis	lizard	reptile	1	4	plus	12	52504017	52674663
NC_051241.1	Chelonia mydas	turtle	reptile	1	1	minus	8	259241898	259282830
NC_044323.1	Gopherus evgoodei	turtle	reptile	1	2	minus	11	190123948	190267749
NC_046318.1	Lacerta agilis	lizard	reptile	1	7	minus	11	31008974	31139446	*
NC_046321.1	Lacerta agilis	lizard	reptile	1	10	minus	6	30397600	30412567
NC_041318.1	Podarcis muralis	lizard	reptile	1	7	plus	11	58882613	59010912
NC_045548.1	Thamnophis elegans	snake	reptile	1	8	minus	10	14705371	14827511
NC_048613.1	Zootoca vivipara	lizard	reptile	1	LG9	plus	6	39583032	39598372
NC_047094.1	Geotrypetes seraphini	amphibian	amphibian	2	11	plus	11	107670602	107855204
NC_044038.1	Microcaecilia unicolor	amphibian	amphibian	2	8	plus	12	214742157	214958508
NC_042622.1	Rhinatrema bivittatum	amphibian	amphibian	2	8	plus	12	27438497	27614823
NC_030740.1	Xenopus laevis	frog	amphibian	2	9_10L	minus	11	11313100	11384775
NC_030741.1	Xenopus laevis	frog	amphibian	2	9_10S	minus	11	10170527	10243321
NC_030686.2	Xenopus tropicalis	frog	amphibian	2	10	plus	13	35307535	35400796
NC_044006.1	Aquila chrysaetos chrysaetos	bird	bird	2	3	plus	10	8682300	8777215
NC_045574.1	Aythya fuligula	bird	bird	2	16	minus	11	8226841	8323582
NC_044265.1	Calypte anna	bird	bird	2	20	minus	10	7734413	7814052
NC_046237.1	Catharus ustulatus	bird	bird	2	17	minus	12	1192320	1280166
NC_046237.1	Catharus ustulatus	bird	bird	2	17	minus	10	1367729	1439782
NC_045653.1	Chiroxiphia lanceolata	bird	bird	2	17	minus	10	5377390	5462076
NC_046349.1	Corvus cornix cornix	bird	bird	2	20	plus	12	13663125	13746036
NC_045492.1	Corvus moneduloides	bird	bird	2	17	plus	12	13958223	14038923
NC_029535.1	Coturnix japonica	bird	bird	2	20	plus	10	11867309	11941377
NC_029535.1	Cyanistes caeruleus	bird	bird	2	20	minus	10	11888875	1364958
NC_006107.5	Gallus gallus	bird	bird	2	20	plus	12	13170665	13258167	*
NC_023196.1	Lepisosteus oculatus	bird	bird	2	LG18	minus	11	4103352	4176437
NC_042585.1	Lonchura striata domestica	bird	bird	2	20	plus	10	8200636	8281691
NC_015032.2	Meleagris gallopavo	bird	bird	2	22	plus	8	10459931	10505493
NC_047536.1	Melopsittacus undulatus	bird	bird	2	10	plus	12	27944639	28039438
NC_034427.1	Numida meleagris	bird	bird	2	19	plus	16	13222714	13324957
NC_031788.1	Parus major	bird	bird	2	20	plus	8	13422381	13488733
NC_044289.2	Strigops habroptila	bird	bird	2	13	plus	11	8759834	8850714
NC_045018.1	Taeniopygia guttata	bird	bird	2	20	plus	11	13840698	13918620
NC_045978.1	Amblyraja radiata	fish	fish	2	23	minus	12	11216869	11341122
NC_044350.1	Archocentrus centrarchus	fish	fish	2	5	minus	11	27268035	27278878
NC_044352.1	Archocentrus centrarchus	fish	fish	2	7	minus	11	7039243	7056627
NC_035911.1	Astyanax mexicanus	fish	fish	2	15	plus	11	12842203	12898436
NC_040887.1	Betta splendens	fish	fish	2	7	plus	11	10662749	10676869
NC_045155.1	Clupea harengus	fish	fish	2	4	plus	10	16592582	16615041
NC_041359.1	Cottoperca gobio	fish	fish	2	5	minus	10	22434425	22447456
NC_046972.1	Cyclopterus lumpus	fish	fish	2	7	plus	10	17939849	17957273
NC_007117.7	Danio rerio	fish	fish	2	6	minus	10	55222201	55254813	*
NC_041718.1	Denticeps clupeoides	fish	fish	2	12	minus	11	20853429	20862576
NC_042517.1	Echeneis naucrates	fish	fish	2	7	minus	10	2471337	2487256
NC_046998.1	Epinephelus lanceolatus	fish	fish	2	8	minus	11	7277084	7306371
NC_047580.1	Esox lucius	fish	fish	2	12	plus	11	27897038	27926864
NC_045736.1	Etheostoma spectabile	fish	fish	2	4	minus	11	10070751	10080560
NC_045739.1	Etheostoma spectabile	fish	fish	2	7	plus	12	30790907	30824735
NC_041050.1	Gouania willdenowi	fish	fish	2	7	minus	11	2678099	2714509
NC_046637.1	Mastacembelus armatus	fish	fish	2	5	plus	10	7435997	7435997
NC_046639.1	Mastacembelus armatus	fish	fish	2	7	plus	10	10206531	10221536
NC_036799.1	Maylandia zebra	fish	fish	2	LG20	plus	11	15281561	15300307
NC_043986.1	Myripristis murdjan	fish	fish	2	7	plus	10	25109845	25131082
NC_029663.1	Nothobranchius furzeri	fish	fish	2	sgr15	minus	11	4571101	4598840
NC_052961.1	Oreochromis aureus	fish	fish	2	20	minus	11	7475292	7494433
NC_031984.2	Oreochromis niloticus	fish	fish	2	LG20	minus	11	7443775	7462900
NC_019865.2	Oryzias latipes	fish	fish	2	7	plus	12	25103065	25139560
NC_050518.1	Oryzias melastigma	fish	fish	2	LG7	plus	12	20931736	20955767
NC_047610.1	Pangasianodon hypophthalmus	shark	fish	2	16	minus	12	17945687	17973544
NC_041028.1	Parambassis ranga	fish	fish	2	7	minus	11	179643	196320
NC_041334.1	Perca flavescens	fish	fish	2	4	plus	10	17081130	17091807
NC_041337.1	Perca flavescens	fish	fish	2	7	plus	11	6890206	6915281
NC_053115.1	Perca fluviatilis	fish	fish	2	4	minus	10	25026381	25036849
NC_024337.1	Poecilia reticulata	fish	fish	2	LG7	minus	11	14244944	14275231
NC_047509.1	Pseudochaenichthys georgianus	fish	fish	2	7	minus	11	5266539	5288782
NC_043764.1	Salarias fasciatus	fish	fish	2	20	plus	11	12643062	12668977
NC_050178.1	Sander lucioperca	fish	fish	2	6	minus	11	10596212	10610279
NC_050184.1	Sander lucioperca	fish	fish	2	12	plus	11	35134965	35160592
NC_044192.1	Sparus aurata	fish	fish	2	6	plus	10	12515409	12527762
NC_044193.1	Sparus aurata	fish	fish	2	7	plus	11	7043206	7068485
NC_047108.1	Thalassophryne amazonica	fish	fish	2	6	minus	12	126050239	126105585
NC_040251.1	Xiphophorus couchianus	fish	fish	2	24	minus	11	9389421	9417957
NC_045672.1	Xiphophorus hellerii	fish	fish	2	1	plus	11	29100387	29130021
NC_036443.1	Xiphophorus maculatus	fish	fish	2	1	plus	11	28135098	28162414
NC_047659.1	Arvicanthis niloticus	rodent	mammal	2	2	minus	13	137518556	137636638
NC_032662.1	Bos indicus	cattle	mammal	2	13	minus	11	80261885	80420430
NC_037340.1	Bos taurus	cattle	mammal	2	13	minus	12	79241655	79402102	*
NC_037558.1	Bubalus bubalis	buffalo	mammal	2	14	plus	10	4108926	4252515
NC_044590.1	Camarhynchus parvulus	bird	mammal	2	20	minus	12	1122857	1203273
NC_044529.1	Camelus dromedarius	camel	mammal	2	19	plus	12	9025740	9172148
NC_045714.1	Camelus ferus	camel	mammal	2	19	minus	12	6500604	6647033
NC_051828.1	Canis lupus dingo	dog	mammal	2	24	minus	11	38316651	38461824	*
NC_009165.3	Equus caballus	horse	mammal	2	22	minus	12	40124193	40282473
NC_018725.3	Felis catus	cat	mammal	2	A3	plus	15	10752504	10911258
NC_044622.1	Gorilla gorilla	gorilla	mammal	2	20	minus	11	48650783	48808353
NC_000020.11	Homo sapiens	human	mammal	2	20	minus	13	51386963	51562857	*
NC_044305.1	Lynx canadensis	lynx	mammal	2	A3	plus	9	10243907	10366116
NC_022281.1	Macaca fascicularis	monkey	mammal	2	10	minus	11	83226203	83384134
NC_041763.1	Macaca mulatta	monkey	mammal	2	10	minus	12	86622609	86799609
NC_033677.1	Microcebus murinus	lemur	mammal	2	18	minus	12	44194740	44352189
NC_022033.1	Microtus ochrogaster	rodent	mammal	2	LG8	plus	11	9936493	10057358
NC_008801.1	Monodelphis domestica	opossum	mammal	2	1	plus	15	493802894	493996153	*
NC_034571.1	Mus caroli	rodent	mammal	2	2	minus	13	160421904	160548604
NC_000068.8	Mus musculus	mouse	mammal	2	2	minus	13	168318330	168443900	*
NC_034592.1	Mus pahari	mouse	mammal	2	3	minus	13	150793076	150916787
NC_045620.1	Mustela erminea	stoat	mammal	2	7	plus	12	9863260	10019574
NC_044393.1	Nomascus leucogenys	monkey	mammal	2	13	plus	11	12573001	12728026
NC_050562.1	Ochotona princeps	pika	mammal	2	4A	minus	10	32956629	33032194
NC_041735.1	Ornithorhynchus anatinus	ornithorhynchus	mammal	2	8	minus	12	9206249	9348981	*
NC_036899.1	Pan troglodytes	chimpanzee	mammal	2	20	minus	12	50990565	51168096	*
NC_044991.1	Papio anubis	monkey	mammal	2	16	minus	11	78574762	78731947
NC_051063.1	Peromyscus leucopus	rodent	mammal	2	1	minus	11	243897	360033
NC_045777.1	Phocoena sinus	dolphin	mammal	2	15	plus	11	10245531	10390257
NC_040911.2	Phyllostomus discolor	bat	mammal	2	9	minus	12	98498545	98635827
NC_041227.1	Physeter catodon	whale	mammal	2	14	plus	14	10009365	10168932
NC_045453.1	Piliocolobus tephrosceles	monkey	mammal	2	20	minus	11	24062792	24218335
NC_036923.1	Pongo abelii	orangutan	mammal	2	20	minus	12	47866920	48042523
NC_051338.1	Rattus norvegicus	rat	mammal	2	3	minus	13	157195970	157328640
NC_046158.1	Rattus rattus	rat	mammal	2	5	plus	12	149394076	149523168
NC_046306.1	Rhinolophus ferrumequinum	bat	mammal	2	23	plus	13	8422922	8572345
NC_044561.1	Rhinopithecus roxellana	monkey	mammal	2	13	minus	13	129973785	130153775
NC_045427.1	Sarcophilus harrisii	tasmanian	mammal	2	2	minus	12	227103045	227283563
NC_043711.1	Suricata suricatta	suricata	mammal	2	12	minus	11	96372434	96489715
NC_010459.5	Sus scrofa	boar	mammal	2	17	minus	13	52743570	52907373
NC_037678.1	Theropithecus gelada	monkey	mammal	2	10	plus	12	51002223	51182932
NC_047048.1	Tursiops truncatus	dolphin	mammal	2	15	minus	12	76113470	76271762
NC_045602.1	Zalophus californianus	sealion	mammal	2	8	minus	12	129899063	130036676
NC_044335.1	Gopherus evgoodei	turtle	reptile	2	14	plus	12	15702337	15829639
NC_046317.1	Lacerta agilis	lizard	reptile	2	6	minus	12	78047586	78182553	*
NC_041317.1	Podarcis muralis	lizard	reptile	2	6	minus	12	80355176	80490984
NC_047087.1	Geotrypetes seraphini	amphibian	amphibian	3	4	plus	11	63644395	63862154
NC_044035.1	Microcaecilia unicolor	amphibian	amphibian	3	5	minus	10	295984460	296288779
NC_042621.1	Rhinatrema bivittatum	amphibian	amphibian	3	7	plus	11	84047236	84295984
NC_030730.1	Xenopus laevis	frog	amphibian	3	4L	plus	12	31354252	31406733
NC_030731.1	Xenopus laevis	frog	amphibian	3	4S	plus	11	23663639	23724737
NC_030680.2	Xenopus tropicalis	frog	amphibian	3	4	plus	13	41446899	41483880	*
NC_044012.1	Aquila chrysaetos chrysaetos	bird	bird	3	9	plus	11	20219937	20296872
NC_045570.1	Aythya fuligula	bird	bird	3	12	plus	11	7339304	7405404
NC_044257.1	Calypte anna	bird	bird	3	11	minus	11	3387736	3453142
NC_046231.1	Catharus ustulatus	bird	bird	3	11	plus	11	12463367	12525857
NC_045649.1	Chiroxiphia lanceolata	bird	bird	3	13	plus	10	131461	197689
NC_046341.1	Corvus cornix cornix	bird	bird	3	11	minus	11	9340820	9406902
NC_045487.1	Corvus moneduloides	bird	bird	3	12	minus	11	9407383	9473502
NC_029526.1	Coturnix japonica	bird	bird	3	11	minus	11	2449234	2507719
NC_006098.5	Gallus gallus	bird	bird	3	11	minus	12	3317587	3378478	*
NC_023201.1	Lepisosteus oculatus	bird	bird	3	LG23	minus	11	16562246	16624067
NC_042577.1	Lonchura striata domestica	bird	bird	3	11	minus	11	9418197	9488573
NC_015023.2	Meleagris gallopavo	bird	bird	3	13	minus	9	9569903	9608136
NC_047558.1	Melopsittacus undulatus	bird	bird	3	W	plus	11	3689657	3794056
NC_047557.1	Melopsittacus undulatus	bird	bird	3	Z	minus	12	84518587	84593879	*
NC_034418.1	Numida meleagris	bird	bird	3	10	minus	11	2768542	2829572
NC_031780.1	Parus major	bird	bird	3	11	minus	11	9050007	9116040
NC_044301.2	Strigops habroptila	bird	bird	3	W	minus	11	25840082	25927283
NC_044302.2	Strigops habroptila	bird	bird	3	Z	plus	12	19082580	19154572
NC_045010.1	Taeniopygia guttata	bird	bird	3	11	plus	11	11715312	11778774
NC_048339.1	Acipenser ruthenus	fish	fish	3	17	minus	11	2045898	2099962
NC_048344.1	Acipenser ruthenus	fish	fish	3	22	minus	12	1912461	1966174
NC_045972.1	Amblyraja radiata	fish	fish	3	17	minus	11	40842839	40955690
NC_044348.1	Archocentrus centrarchus	fish	fish	3	3	minus	10	24139372	24201486
NC_040883.1	Betta splendens	fish	fish	3	3	plus	11	11071350	11114276
NC_039249.1	Carassius auratus	fish	fish	3	7	minus	11	14410132	14476208
NC_044496.1	Chanos chanos	fish	fish	3	2	plus	10	5664580	5723405
NC_041357.1	Cottoperca gobio	fish	fish	3	3	minus	11	25438610	25494351
NC_046968.1	Cyclopterus lumpus	fish	fish	3	3	minus	10	19706479	19760216
NC_024311.1	Cynoglossus semilaevis	fish	fish	3	5	plus	11	17835079	17879897
NC_007118.7	Danio rerio	fish	fish	3	7	minus	10	34828078	34927904	*
NC_007136.7	Danio rerio	fish	fish	3	25	minus	10	36218675	36248049
NC_041722.1	Denticeps clupeoides	fish	fish	3	16	minus	12	10528629	10569869
NC_042513.1	Echeneis naucrates	fish	fish	3	3	minus	11	22419101	22475305
NC_046991.1	Epinephelus lanceolatus	fish	fish	3	1	plus	11	25285357	25354792
NC_041402.1	Erpetoichthys calabaricus	fish	fish	3	9	minus	11	39132477	39351239
NC_047570.1	Esox lucius	fish	fish	3	2	minus	11	26114326	26186986
NC_045733.1	Etheostoma spectabile	fish	fish	3	1	plus	11	544813	607137
NC_045747.1	Etheostoma spectabile	fish	fish	3	15	plus	11	25410196	25473257
NC_044061.1	Gadus morhua	fish	fish	3	14	plus	11	19440049	19509888
NC_041046.1	Gouania willdenowi	fish	fish	3	3	plus	12	20188219	20270725
NC_036780.1	Maylandia zebra	fish	fish	3	LG1	plus	11	12479644	12539693
NC_043982.1	Myripristis murdjan	fish	fish	3	3	plus	10	24931262	25014023
NC_029655.1	Nothobranchius furzeri	fish	fish	3	sgr07	minus	11	25812661	25903535
NC_034176.2	Oncorhynchus kisutch	fish	fish	3	LG3	minus	10	76530360	76618427
NC_034181.2	Oncorhynchus kisutch	fish	fish	3	LG8	minus	11	77161566	77249609
NC_052942.1	Oreochromis aureus	fish	fish	3	1	minus	10	29355184	29414182
NC_031965.2	Oreochromis niloticus	fish	fish	3	LG1	minus	10	27624799	27683745
NC_019861.2	Oryzias latipes	fish	fish	3	3	minus	11	26302195	26364814
NC_050514.1	Oryzias melastigma	fish	fish	3	LG3	minus	10	23343383	23408467
NC_047603.1	Pangasianodon hypophthalmus	shark	fish	3	9	plus	10	15240240	15253238
NC_047619.1	Pangasianodon hypophthalmus	shark	fish	3	25	plus	11	5652849	5727629
NC_041024.1	Parambassis ranga	fish	fish	3	3	plus	11	19231773	19280059
NC_041331.1	Perca flavescens	fish	fish	3	1	minus	12	30976225	31044821
NC_053114.1	Perca fluviatilis	fish	fish	3	3	minus	11	32817597	32885869
NC_047128.1	Periophthalmus magnuspinnatus	fish	fish	3	3	plus	10	29252605	29284708
NC_024333.1	Poecilia reticulata	fish	fish	3	LG3	plus	11	20992223	21059824
NC_047505.1	Pseudochaenichthys georgianus	fish	fish	3	3	minus	11	44294355	44357770
NC_043745.1	Salarias fasciatus	fish	fish	3	1	plus	10	15760490	15818588
NC_027310.1	Salmo salar	fish	fish	3	11	plus	4	31500513	31533132
NC_027325.1	Salmo salar	fish	fish	3	26	plus	10	31913745	31991177
NC_042968.1	Salmo trutta	fish	fish	3	12	minus	12	29720622	29797016
NC_050175.1	Sander lucioperca	fish	fish	3	3	plus	11	14613059	14680685
NC_041810.1	Scleropages formosus	fish	fish	3	5	plus	11	31076456	31120649
NC_044190.1	Sparus aurata	fish	fish	3	4	minus	12	31862488	31926643
NC_043959.1	Sphaeramia orbicularis	fish	fish	3	3	plus	10	40750604	40820858
NC_042297.1	Takifugu rubripes	fish	fish	3	13	plus	11	6928293	6967988
NC_047104.1	Thalassophryne amazonica	fish	fish	3	2	plus	10	68809237	69066012
NC_040231.1	Xiphophorus couchianus	fish	fish	3	4	plus	11	10632694	10696707
NC_045675.1	Xiphophorus hellerii	fish	fish	3	4	plus	11	10583314	10648930
NC_036446.1	Xiphophorus maculatus	fish	fish	3	4	plus	10	10594819	10659182
NC_047675.1	Arvicanthis niloticus	rodent	mammal	3	18	plus	10	32161716	32235921
NC_032667.1	Bos indicus	cattle	mammal	3	18	plus	11	34549356	34636683
NC_037345.1	Bos taurus	cattle	mammal	3	18	plus	12	35518071	35611233	*
NC_037562.1	Bubalus bubalis	buffalo	mammal	3	18	plus	11	35207950	35299463
NC_048402.1	Callithrix jacchus	monkey	mammal	3	20	plus	13	23250591	23408594
NC_044581.1	Camarhynchus parvulus	bird	mammal	3	11	minus	11	9164236	9229013
NC_044519.1	Camelus dromedarius	camel	mammal	3	9	minus	11	36640887	36747299
NC_045704.1	Camelus ferus	camel	mammal	3	9	plus	14	44440956	44555135
NC_051809.1	Canis lupus familiaris	dog	mammal	3	5	minus	13	81729667	81869214	*
NC_009146.3	Equus caballus	horse	mammal	3	3	plus	11	19067920	19195461
NC_018737.3	Felis catus	cat	mammal	3	E2	plus	11	45649890	45787928
NC_044618.1	Gorilla gorilla	gorilla	mammal	3	16	plus	15	51570852	51717875
NC_000016.10	Homo sapiens	human	mammal	3	16	plus	12	68085370	68229259	*
NC_044317.1	Lynx canadensis	lynx	mammal	3	E2	minus	11	18196134	18335320
NC_022291.1	Macaca fascicularis	monkey	mammal	3	20	plus	18	56293947	56464013
NC_041773.1	Macaca mulatta	monkey	mammal	3	20	plus	13	55299210	55453563
NC_033679.1	Microcebus murinus	lemur	mammal	3	20	minus	19	55759208	55923803
NC_022011.1	Microtus ochrogaster	rodent	mammal	3	4	minus	12	4765531	4836447
NC_008801.1	Monodelphis domestica	opossum	mammal	3	1	plus	14	686168189	686363764	*
NC_034577.1	Mus caroli	rodent	mammal	3	8	plus	11	97191591	97269227
NC_000074.7	Mus musculus	mouse	mammal	3	8	plus	13	106785450	106857169	*
NC_034609.1	Mus pahari	mouse	mammal	3	20	plus	11	29484850	29554177
NC_045632.1	Mustela erminea	stoat	mammal	3	19	plus	11	43157010	43292445
NC_044382.1	Nomascus leucogenys	monkey	mammal	3	2	minus	12	51980121	52128680
NC_050540.1	Ochotona princeps	pika	mammal	3	5	plus	10	37002245	37116948
NC_041749.1	Ornithorhynchus anatinus	ornithorhynchus	mammal	3	X1	plus	11	81637295	81833705
NC_013673.1	Oryctolagus cuniculus	rabbit	mammal	3	5	plus	11	23619432	23774283
NC_036895.1	Pan troglodytes	chimpanzee	mammal	3	16	plus	13	53215973	53363570	*
NC_044993.1	Papio anubis	monkey	mammal	3	18	minus	14	21567330	21723336
NC_051067.1	Peromyscus leucopus	rodent	mammal	3	5	plus	11	107852143	107935009
NC_045781.1	Phocoena sinus	dolphin	mammal	3	19	plus	12	40802695	40932518
NC_040914.2	Phyllostomus discolor	bat	mammal	3	12	plus	11	60773237	60876621
NC_041230.1	Physeter catodon	whale	mammal	3	17	plus	13	37910858	38041234
NC_045450.1	Piliocolobus tephrosceles	monkey	mammal	3	17	plus	12	52911193	53062573
NC_036919.1	Pongo abelii	orangutan	mammal	3	16	plus	13	46133346	46279870
NC_051354.1	Rattus norvegicus	rat	mammal	3	19	plus	14	33960643	34035150
NC_046170.1	Rattus rattus	rat	mammal	3	17	plus	10	25804233	25870045
NC_046298.1	Rhinolophus ferrumequinum	bat	mammal	3	15	plus	11	17596230	17693506
NC_044568.1	Rhinopithecus roxellana	monkey	mammal	3	20	plus	13	25406266	25569173
NC_045427.1	Sarcophilus harrisii	tasmanian	mammal	3	2	minus	12	55622856	55772451
NC_043715.1	Suricata suricatta	suricata	mammal	3	16	minus	12	17169988	17300309
NC_010448.4	Sus scrofa	boar	mammal	3	6	plus	15	28666458	28806432
NC_037688.1	Theropithecus gelada	monkey	mammal	3	20	plus	12	25897750	26051881
NC_047052.1	Tursiops truncatus	dolphin	mammal	3	19	minus	13	18308356	18442782
NC_014784.1	Anolis carolinensis	lizard	reptile	3	c	plus	10	6294945	6335251
NC_024229.1	Chrysemys picta	turtle	reptile	3	15	minus	11	4255522	4401385
NC_044333.1	Gopherus evgoodei	turtle	reptile	3	12	minus	11	11291584	11453956
NC_046319.1	Lacerta agilis	lizard	reptile	3	8	plus	10	47206751	47266472	*
NC_041319.1	Podarcis muralis	lizard	reptile	3	8	minus	10	41111543	41162551
NC_045554.1	Thamnophis elegans	snake	reptile	3	14	minus	11	29613010	29667995
NC_047099.1	Geotrypetes seraphini	amphibian	amphibian	4	16	plus	10	10163582	10193574
NC_030677.2	Xenopus tropicalis	frog	amphibian	4	1	plus	10	142542101	142580008
NC_007113.7	Danio rerio	fish	fish	4	2	minus	13	37775653	37797552	*
NC_041395.1	Erpetoichthys calabaricus	fish	fish	4	2	plus	10	29204644	29385001
NC_047660.1	Arvicanthis niloticus	rodent	mammal	4	3	minus	12	63457268	63468186
NC_032659.1	Bos indicus	cattle	mammal	4	10	minus	9	21079868	21086974
NC_037337.1	Bos taurus	cattle	mammal	4	10	minus	9	20800020	20809370	*
NC_037555.1	Bubalus bubalis	buffalo	mammal	4	11	plus	11	82022602	82031934
NC_044516.1	Camelus dromedarius	camel	mammal	4	6	plus	10	33923313	33932620
NC_045701.1	Camelus ferus	camel	mammal	4	6	plus	10	32709555	32718731
NC_051812.1	Canis lupus familiaris	dog	mammal	4	8	plus	10	4448860	4458168	*
NC_009144.3	Equus caballus	horse	mammal	4	1	plus	11	164052917	164064654
NC_018728.3	Felis catus	cat	mammal	4	B3	plus	10	76841415	76850590
NC_044616.1	Gorilla gorilla	gorilla	mammal	4	14	minus	10	20859206	20870752
NC_000014.9	Homo sapiens	human	mammal	4	14	plus	12	24366911	24379604	*
NC_044308.2	Lynx canadensis	lynx	mammal	4	B3	plus	10	74497711	74506860
NC_022278.1	Macaca fascicularis	monkey	mammal	4	7	plus	9	88157177	88166192
NC_041760.1	Macaca mulatta	monkey	mammal	4	7	plus	11	86459776	86469770
NC_033662.1	Microcebus murinus	lemur	mammal	4	3	minus	11	72447552	72457268
NC_008801.1	Monodelphis domestica	opossum	mammal	4	1	plus	10	173768062	173780841	*
NC_034583.1	Mus caroli	rodent	mammal	4	14	plus	10	47234858	47243940
NC_000080.7	Mus musculus	mouse	mammal	4	14	plus	10	56062252	56071400	*
NC_034597.1	Mus pahari	mouse	mammal	4	8	plus	10	46915316	46924483
NC_045618.1	Mustela erminea	stoat	mammal	4	5	plus	11	75733574	75743506
NC_044402.1	Nomascus leucogenys	monkey	mammal	4	22a	minus	11	38992022	39002049
NC_050552.1	Ochotona princeps	pika	mammal	4	17	minus	11	43081252	43089851
NC_041740.1	Ornithorhynchus anatinus	ornithorhynchus	mammal	4	13	plus	10	39421192	39430980	*
NC_013685.1	Oryctolagus cuniculus	rabbit	mammal	4	17	plus	14	44401929	44412322
NC_048253.1	Pan paniscus	monkey	mammal	4	14	plus	13	5141699	5156021
NC_036893.1	Pan troglodytes	chimpanzee	mammal	4	14	plus	12	5198444	5211129	*
NC_044982.1	Papio anubis	monkey	mammal	4	7	minus	11	82090627	82100604
NC_051070.1	Peromyscus leucopus	rodent	mammal	4	9	minus	10	67965051	67977881
NC_045764.1	Phocoena sinus	dolphin	mammal	4	2	plus	10	103877397	103886730
NC_040903.2	Phyllostomus discolor	bat	mammal	4	1	minus	10	142764886	142774043
NC_041224.1	Physeter catodon	whale	mammal	4	11	plus	10	107931998	107940872
NC_045439.1	Piliocolobus tephrosceles	monkey	mammal	4	6	minus	13	121948219	121960499
NC_036917.1	Pongo abelii	orangutan	mammal	4	14	plus	11	5078363	5088254
NC_051350.1	Rattus norvegicus	rat	mammal	4	15	plus	13	29286998	29314610
NC_046165.1	Rattus rattus	rat	mammal	4	12	minus	10	69186717	69195934
NC_046289.1	Rhinolophus ferrumequinum	bat	mammal	4	6	plus	10	74501847	74511855
NC_044553.1	Rhinopithecus roxellana	monkey	mammal	4	5	minus	13	59521553	59532608
NC_045427.1	Sarcophilus harrisii	tasmanian	mammal	4	2	plus	10	495332975	495345263
NC_043708.1	Suricata suricatta	suricata	mammal	4	9	minus	10	69177850	69187042
NC_010449.5	Sus scrofa	boar	mammal	4	7	minus	11	74918982	74929688
NC_037675.1	Theropithecus gelada	monkey	mammal	4	7b	plus	14	25715896	25726651
NC_044342.1	Gopherus evgoodei	turtle	reptile	4	21	minus	10	673084	687252
NC_046325.1	Lacerta agilis	lizard	reptile	4	14	minus	10	10988032	11016537	*
NC_041324.1	Podarcis muralis	lizard	reptile	4	13	plus	10	43681559	43710486
NC_045558.1	Thamnophis elegans	snake	reptile	4	Z	plus	10	127917186	127980082
NC_044035.1	Microcaecilia unicolor	amphibian	amphibian	5	5	plus	17	360275727	360552158
NC_030680.2	Xenopus tropicalis	frog	amphibian	5	4	minus	21	60970203	61037548	*
NC_044012.1	Aquila chrysaetos chrysaetos	bird	bird	5	9	minus	17	1203185	1280491
NC_045570.1	Aythya fuligula	bird	bird	5	12	plus	17	20424807	20477419
NC_044257.1	Calypte anna	bird	bird	5	11	plus	15	19328760	19386357
NC_046231.1	Catharus ustulatus	bird	bird	5	11	plus	17	21449124	21497121
NC_045649.1	Chiroxiphia lanceolata	bird	bird	5	13	plus	16	8725690	8783795
NC_045487.1	Corvus moneduloides	bird	bird	5	12	minus	15	885074	942183
NC_021683.1	Ficedula albicollis	bird	bird	5	11	minus	16	885797	919309
NC_006098.5	Gallus gallus	bird	bird	5	11	plus	20	18970305	19035547	*
NC_023201.1	Lepisosteus oculatus	bird	bird	5	LG23	plus	16	6991584	7043780
NC_042577.1	Lonchura striata domestica	bird	bird	5	11	minus	14	863953	915253
NC_047557.1	Melopsittacus undulatus	bird	bird	5	Z	plus	14	101965046	102030603
NC_031780.1	Parus major	bird	bird	5	11	minus	18	836485	892021
NC_044302.2	Strigops habroptila	bird	bird	5	Z	minus	15	2035383	2105515
NC_045010.1	Taeniopygia guttata	bird	bird	5	11	plus	16	20156626	20211742
NC_044496.1	Chanos chanos	fish	fish	5	2	minus	14	35559543	35571529
NC_007118.7	Danio rerio	fish	fish	5	7	plus	14	67325672	67423369
NC_007136.7	Danio rerio	fish	fish	5	25	minus	13	37094476	37121337	*
NC_046991.1	Epinephelus lanceolatus	fish	fish	5	1	minus	14	33608652	33652651
NC_045733.1	Etheostoma spectabile	fish	fish	5	1	minus	14	7044480	7094440
NC_051444.1	Kryptolebias marmoratus	fish	fish	5	LG15	plus	17	7809347	7842878
NC_043982.1	Myripristis murdjan	fish	fish	5	3	minus	16	7879216	7924825
NC_052942.1	Oreochromis aureus	fish	fish	5	1	plus	14	22355834	22392318
NC_019864.2	Oryzias latipes	fish	fish	5	6	plus	13	20926563	20948910
NC_041331.1	Perca flavescens	fish	fish	5	1	plus	12	24127270	24142137
NC_053114.1	Perca fluviatilis	fish	fish	5	3	plus	14	25883454	25927726
NC_043745.1	Salarias fasciatus	fish	fish	5	1	minus	14	22497042	22548812
NC_027325.1	Salmo salar	fish	fish	5	26	plus	17	19149969	19200572
NC_042985.1	Salmo trutta	fish	fish	5	29	minus	21	27433442	27484955
NC_050175.1	Sander lucioperca	fish	fish	5	3	plus	14	25610148	25673238
NC_044190.1	Sparus aurata	fish	fish	5	4	plus	15	25079909	25118087
NC_043959.1	Sphaeramia orbicularis	fish	fish	5	3	minus	16	48653404	48706536
NC_047675.1	Arvicanthis niloticus	rodent	mammal	5	18	plus	16	33363825	33441373
NC_032667.1	Bos indicus	cattle	mammal	5	18	plus	19	35690145	35811276
NC_037345.1	Bos taurus	cattle	mammal	5	18	plus	15	36660659	36780351	*
NC_037562.1	Bubalus bubalis	buffalo	mammal	5	18	plus	22	36350533	36472941
NC_048402.1	Callithrix jacchus	monkey	mammal	5	20	plus	19	24773679	24901312
NC_044581.1	Camarhynchus parvulus	bird	mammal	5	11	minus	14	827104	880200
NC_044519.1	Camelus dromedarius	camel	mammal	5	9	minus	18	35556194	35670439
NC_045704.1	Camelus ferus	camel	mammal	5	9	plus	18	45517989	45631484
NC_051809.1	Canis lupus familiaris	dog	mammal	5	5	minus	17	80425837	80547558
NC_009146.3	Equus caballus	horse	mammal	5	3	plus	18	20285407	20408761
NC_018737.3	Felis catus	cat	mammal	5	E2	plus	15	46983192	47097113
NC_044618.1	Gorilla gorilla	gorilla	mammal	5	16	plus	16	53046381	53181712
NC_000016.10	Homo sapiens	human	mammal	5	16	plus	19	69565952	69704654	*
NC_044317.1	Lynx canadensis	lynx	mammal	5	E2	minus	18	16883433	17009066
NC_022291.1	Macaca fascicularis	monkey	mammal	5	20	plus	17	57871454	58008895
NC_041773.1	Macaca mulatta	monkey	mammal	5	20	plus	16	56823863	56964109
NC_033679.1	Microcebus murinus	lemur	mammal	5	20	plus	21	41979384	42155341
NC_022011.1	Microtus ochrogaster	rodent	mammal	5	4	minus	17	3567009	3643829
NC_008801.1	Monodelphis domestica	opossum	mammal	5	1	plus	18	699481421	699629364	*
NC_034577.1	Mus caroli	rodent	mammal	5	8	plus	16	98421677	98507755
NC_000074.7	Mus musculus	mouse	mammal	5	8	plus	17	108020072	108106149	*
NC_034609.1	Mus pahari	mouse	mammal	5	20	plus	16	30703039	30783262
NC_045632.1	Mustela erminea	stoat	mammal	5	19	plus	17	44442359	44556902
NC_044382.1	Nomascus leucogenys	monkey	mammal	5	2	minus	16	50494915	50618700
NC_050540.1	Ochotona princeps	pika	mammal	5	5	plus	16	38211140	38301267
NC_041738.1	Ornithorhynchus anatinus	ornithorhynchus	mammal	5	11	minus	16	39936649	40045204	*
NC_013673.1	Oryctolagus cuniculus	rabbit	mammal	5	5	plus	16	24980565	25132430
NC_040265.1	Ovis aries	sheep	mammal	5	14	plus	17	39430638	39545464
NC_036895.1	Pan troglodytes	chimpanzee	mammal	5	16	plus	17	54699900	54837751	*
NC_044993.1	Papio anubis	monkey	mammal	5	18	minus	18	20050497	20186935
NC_045781.1	Phocoena sinus	dolphin	mammal	5	19	plus	18	42031509	42169708
NC_040914.2	Phyllostomus discolor	bat	mammal	5	12	plus	15	61918962	61988335
NC_041230.1	Physeter catodon	whale	mammal	5	17	plus	18	39209622	39335884
NC_045450.1	Piliocolobus tephrosceles	monkey	mammal	5	17	plus	19	54456577	54578525
NC_036919.1	Pongo abelii	orangutan	mammal	5	16	plus	16	47621772	47754668
NC_051354.1	Rattus norvegicus	rat	mammal	5	19	plus	18	35199737	35286675
NC_046170.1	Rattus rattus	rat	mammal	5	17	plus	16	27017478	27098664
NC_046298.1	Rhinolophus ferrumequinum	bat	mammal	5	15	plus	17	18640435	18744549
NC_044568.1	Rhinopithecus roxellana	monkey	mammal	5	20	minus	17	68263350	68408226
NC_045427.1	Sarcophilus harrisii	tasmanian	mammal	5	2	minus	18	43828847	43950222
NC_043715.1	Suricata suricatta	suricata	mammal	5	16	minus	23	15903880	16077155
NC_010448.4	Sus scrofa	boar	mammal	5	6	minus	18	17313511	17434951
NC_037688.1	Theropithecus gelada	monkey	mammal	5	20	plus	16	27435405	27568317
NC_047052.1	Tursiops truncatus	dolphin	mammal	5	19	minus	19	17085380	17217922
NC_046319.1	Lacerta agilis	lizard	reptile	5	8	minus	17	40160715	40216160	*
NC_041319.1	Podarcis muralis	lizard	reptile	5	8	plus	18	48216392	48282663

## Sheet: w-NFATc1
NFATc1
Pairwise comparision		branch length	synonymous sites	non synonymous sites	fixation ratio	non sysnonymous substitution rate	sysnonymous substitution rate
organisms	kappa ts/tv	t	s	n	dn/ds	dn	ds
Human-chimp	5.15928	0.0599	15043.1	33568.9	0.8414	0.191	0.0219
Human-dog	0.05451	4.0654	13652.1	34959.9	1.0374	1.369	1.3197
human-cattle	2.39918	2.6708	13845.6	34766.4	1.0775	0.9089	0.8435
Human-mouse	2.25238	4.1215	13737.9	34874.1	1.0795	1.403	1.22997
human-frog	3.47425	7.4202	14456.8	34155.2	1.1174	2.5532	2.2849
human-bird	2.51991	5.3867	13928.8	34683.2	1.0522	1.8215	1.731
human-reptile	2.88548	6.8011	14155.7	34456.3	1.155	2.3592	2.0427
human-monotreme	2.24433	5.3387	13731.7	34880.3	1.0233	1.7911	1.7503
human-marsupial	3.16729	6.8973	14308.4	34303.6	1.0466	2.3296	2.2259
human-fish	3.6421	7.4455	14531	34081	1.0418	2.5119	2.4112
chimp-dog	2.13341	4.0684	13644.9	34967.1	1.0294	1.3671	1.3281
chimp-cattle	0.04775	2.6698	13844.6	34767.4	1.0762	0.9082	0.844
chimp-mouse	2.25924	4.1353	13743.1	34868.9	1.0882	1.4107	1.2965
chimp-frog	3.41727	7.3519	14430.5	34181.5	1.1011	2.5193	2.288
chimp-bird	2.50991	5.3892	13922.1	4689.9	1.0614	1.8267	1.7209
chimp-reptile	2.85021	6.774	14135.3	34476.7	1.1414	2.3424	2.0522
chimp-monotreme	2.24137	5.3347	13729.5	348822	1.0304	1.7932	1.7403
chimp-marsupial	3.15586	6.8897	14302.6	34309.4	1.0424	2.3244	2.2299
chimp-fish	3.68278	7.5109	14548.3	34063.7	1.0336	2.5282	2.4461
dog-cattle	2.18207	2.8004	13683.6	34928.4	1.0296	0.9411	0.914
dog-mouse	2.16206	4.4616	13667.8	34944.2	1.0645	1.513	1.4213
dog-frog	3.65139	7.8391	14535	34077	1.0759	2.6693	2.481
dog-bird	2.44774	5.5979	13879.6	34732.4	1.0454	1.8894	1.8073
dog-reptile	2.70594	6.89	14048.7	34563.3	1.1333	2.3775	2.0978
dog-monotreme	2.16709	5.4951	13671.8	34940.2	1.1191	1.8882	1.6873
dog-marsupial	3.20316	7.3377	14326.7	34285.3	1.0304	2.4674	2.3945
dog-fish	3.36088	5	16554.4	32057.6	1.85	1.7103	2.0122
cattle-mouse	2.36497	4.0093	13821.1	34790.9	1.0675	1.3609	1.2748
cattle-frog	3.7405	7.07	14572.5	34039.5	1.0325	2.3791	23042
cattle-bird	2.70821	5.005	14050.1	34561.9	1.0279	1.6815	1.359
cattle-reptile	2.83632	6.1855	14127.2	34484.8	1.1278	2.132	1.8904
cattle-monotreme	2.2542	4.8788	13739.2	34872.8	1.0368	1.6427	1.5845
cattle-marsupial	2.92587	6.0527	12178.6	34433.4	1.0407	2.0409	1.961
cattle-fish	4.10067	7.1215	14712.8	33899.2	0.9929	2.3687	2.3857
mouse-frog	2.56796	6.4409	13960.7	34651.3	1.0652	2.854	2.0517
mouse-bird	2.28944	5.4497	13765.8	34846.2	1.0415	1.8373	1.764
mouse-reptile	2.4104	6.5266	13853.5	34758.5	1.1595	2.2643	1.9528
mouse-monotreme	2.27119	5.7451	13752.1	34859.9	1.1035	1.9673	1.7827
mouse-marsupial	2.33857	6.1465	13802	34810	1.0311	2.0666	2.0041
mouse-fish	2.91685	6.961	14173.5	34438.5	1.0001	2.3204	2.3202
frog-bird	1.98708	5.8375	13522.9	35089.1	1.0436	1.9687	1.8864
frog-reptile	1.74173	5.9238	13296.6	35315.4	1.2057	2.0713	1.7179
frog-monotreme	0.2666	8.5755	14358.3	34253.7	1.1452	2.9697	2.5932
frog-marsupial	1.457	5.4837	12993.2	35618.8	1.1031	1.8747	1.6996
frog-fish	1.56006	5.8448	13108.7	35503.3	1.0081	1.9525	1.9369
bird-reptile	2.27223	6.3762	13752.9	34859.1	1.0715	2.1663	2.0217
bird-monotreme	2.50632	6.5242	13919.7	34692.3	1.1436	2.2558	1.9726
bird-marsupial	2.10301	5.6549	13620.3	34991.7	1.086	1.9278	1.7751
bird-fish	2.14412	5.9986	13653.5	34958.5	0.9945	1.9964	2.0075
reptile-monotreme	2.76053	7.7371	14082.1	34529.9	1.2542	2.7399	2.1847
reptile-marsupial	1.74853	5.833	13303.3	35308.7	1.1604	2.0208	1.7414
reptile-fish	1.90271	6.8852	13448.3	35163.7	1.0548	2.3285	2.2076
monotreme-marsupial	3.0437	8.0379	14243.6	34368.4	1.1687	2.7977	2.3937
monotreme-fish	3.13856	8.2208	14293.6	34318.4	1.0702	2.7942	2.6109
marsupial-fish	1.55258	5.5483	13100.6	35511.4	1.0757	1.8852	1.7525

## Sheet: w-NFATc2
NFATc2
Pairwise comparision		branch length	synonymous sites	non synonymous sites	fixation ratio	non sysnonymous substitution rate	sysnonymous substitution rate
organisms	kappa ts/tv	t	s	n	dn/ds	dn	ds
Human-chimp	5.07378	0.0385	5546.8	12405.2	1.3136	0.0139	0.0106
Human-dog	2.252	2.4755	5073.2	12878.8	1.0385	0.8339	0.803
human-cattle	2.34445	2.9254	5098.5	12853.5	1.0194	0.9804	0.9618
Human-mouse	2.22868	3.9514	5066.6	12885.4	1.0914	1.349	1.2361
human-frog	2.47359	5.6305	5132.2	12819.8	1.0251	1.89	1.8438
human-bird	2.32756	5.8199	5094	12858	0.9779	1.9276	1.9712
human-reptile	2.16777	6.6237	5049.1	12902.9	1.0372	2.2304	2.1504
human-monotreme	2.30997	6.5488	5089.2	12862.8	1.169	2.2762	1.9472
human-marsupial	1.95754	6.7705	4989.4	12967.6	1.1427	2.3379	2.0459
human-fish	2.42127	7.0863	5118.8	12833.2	1.1558	2.4565	2.1254
chimp-dog	2.25699	2.4822	5074.6	12877.4	1.0351	0.8354	0.8071
chimp-cattle	2.34066	2.936	5097.5	12854.5	1.0181	0.9836	0.9661
chimp-mouse	2.23771	3.9534	5069.1	12882.9	1.0855	1.3478	1.2417
chimp-frog	2.48228	5.6359	5134.4	12817.6	1.0153	1.8868	1.8583
chimp-bird	2.37312	5.8696	5106.2	12845.8	0.9903	1.9511	1.9702
chimp-reptile	2.20571	6.6746	5060	12892	1.0071	2.2293	2.2135
chimp-monotreme	2.27137	6.4815	5078.6	12873.4	1.445	2.2405	1.9576
chimp-marsupial	1.98298	6.8447	4992.6	12959.4	1.1465	2.3656	2.0634
chimp-fish	2.42373	7.0712	5119.4	12832.6	1.1503	2.4483	2.1283
dog-cattle	2.50138	1.9205	5139.2	12812.8	1.008	0.6416	0.6366
dog-mouse	2.40707	4.095	5131.5	12820.5	1.1075	1.404	1.2676
dog-frog	2.64874	5.3312	5174.8	12777.2	1.1545	1.8484	1.6011
dog-bird	2.331	5.3638	5094.9	12857.1	1.1184	1.8433	1.6482
dog-reptile	2.38805	6.1471	5110.1	12841.9	1.1704	2.1376	1.8264
dog-monotreme	2.58667	6.3181	5160.1	12791.9	1.0828	2.1534	1.9887
dog-marsupial	2.02143	6.445	5004.8	12947.2	0.9054	2.0875	2.3057
dog-fish	2.44979	5.7942	5126.1	12825.9	1.116	1.9905	1.7836
cattle-mouse	2.51962	4.8441	5143.7	12808.3	1.145	1.6755	1.4632
cattle-frog	2.85006	7.0091	5220	12732	0.9712	2.3164	2.3851
cattle-bird	3.11033	7.4637	5273.1	12678.9	1.2549	2.6458	2.1083
cattle-reptile	2.42764	7.3508	5120.5	12831.5	1.1414	2.54	2.2253
cattle-monotreme	3.30653	8.7997	5309.6	12642.4	1.2093	3.0915	2.5564
cattle-marsupial	2.45205	8.3045	5126.7	12825.3	1.0542	2.8094	2.6649
cattle-fish	3.261	8.3892	5301.4	12650.6	1.4305	3.0692	2.1456
mouse-frog	2.62034	4.3003	5168.1	12783.9	1.0168	1.4403	1.4164
mouse-bird	2.55659	4.9319	5152.8	12799.2	1.1058	1.6904	1.5286
mouse-reptile	2.8941	6.0436	5229.4	12722.6	1.637	2.1006	1.8051
mouse-monotreme	2.28023	5.3776	5081	12871	1.1072	1.8431	1.6646
mouse-marsupial	2.58022	6.3116	5158.6	12793.4	1.102	2.1614	1.9613
mouse-fish	2.80444	5.0411	5210.1	12741.9	1.1158	1.7326	1.5527
frog-bird	2.61095	4.6669	5165.9	12786.1	1.128	1.6081	1.4257
frog-reptile	2.33514	5.1763	5096	12856	1.0063	1.7285	1.7177
frog-monotreme	2.083	5.9876	5023.8	12928.2	1.0013	1.9966	1.9939
frog-marsupial	1.83317	5.9696	4942.7	13009.3	1.0533	2.018	1.9159
frog-fish	2.4181	6.5171	5118	12834	1.1284	2.2452	1.9897
bird-reptile	2.45376	5.2567	5127.2	12824.8	1.1348	1.81138	1.5984
bird-monotreme	2.26709	6.1525	5077.4	12874.6	1.0314	2.0687	2.0056
bird-marsupial	2.35154	6.6766	5100.4	12851.6	0.9967	2.2234	2.2309
bird-fish	2.97691	6.6595	5246.6	12705.4	1.12372	2.3516	1.9007
reptile-monotreme	2.26128	6.6393	5075.8	12876.2	1.1887	2.3171	1.9492
reptile-marsupial	1.67996	6.2116	4887.5	13064.5	1.0225	2.083	2.0372
reptile-fish	1.9242	6.1375	4973.5	12978.5	1.1385	2.1172	1.8596
monotreme-marsupial	2.01243	4.9483	5001.9	12950.1	1.0653	1.6781	1.5752
monotreme-fish	2.07615	6.1549	5021.7	12930.3	1.041	2.0745	1.9927
marsupial-fish	1.46995	6.0437	4803.8	13148.2	0.9958	2.0123	2.0207

## Sheet: w-NFATc3
NFATc3
Pairwise comparision		branch length	synonymous sites	non synonymous sites	fixation ratio	non sysnonymous substitution rate	sysnonymous substitution rate
organisms	kappa ts/tv	t	s	n	dn/ds	dn	ds
Human-chimp	6.14693	0.0237	6398.2	13965.8	0.8311	0.074	0.0089
Human-dog	2.11655	2.737	5710.3	14653.7	1.1166	0.9399	0.8417
human-cattle	2.07338	2.6259	5695.5	14668.5	1.0635	0.8902	0.837
Human-mouse	2.10043	3.0566	5704.8	14659.2	1.1109	1.0482	0.9436
human-frog	2.29667	4.9549	5678.9	14595.1	1.2	1.7033	1.5208
human-bird	2.33703	4.5078	5781.3	14582.7	1.1114	1.5466	1.3916
human-reptile	2.19276	5.1507	5735.7	14628.3	1.1113	1.7668	1.5898
human-monotreme	2.11531	5.2157	5709.8	14654.2	1.1109	1.7887	1.61
human-marsupial	2.21632	4.2924	5743.3	14620.7	1.0784	1.4607	1.3546
human-fish	2.24046	5.2146	5751.1	14612.9	1.0864	1.7781	1.6367
chimp-dog	2.12132	2.7377	5711.9	14652.1	1.1222	0.9413	0.8388
chimp-cattle	2.09448	2.6384	5702.7	14661.3	1.0706	0.896	0.8369
chimp-mouse	2.10496	3.0608	5706.3	14657.7	1.1153	1.0507	0.9421
chimp-frog	2.29305	4.9601	5767.7	14596.3	1.1151	1.7032	1.5274
chimp-bird	2.32077	4.5021	5776.3	14587.7	1.109	1.5438	1.392
chimp-reptile	2.21351	5.176	5742.4	14621.6	1.1137	1.7765	1.5951
chimp-monotreme	2.12436	5.2294	5712.9	14651.1	1.1014	1.7893	1.6246
chimp-marsupial	2.23857	4.3109	5750.5	14613.5	1.0762	1.4663	1.3624
chimp-fish	2.21407	5.1898	5742.6	14621.4	1.0802	1.767	1.6357
dog-cattle	2.21083	2.0655	5741.6	14622.4	1.1157	0.7092	0.6357
dog-mouse	2.00968	2.9453	5673	14691	1.1591	1.0208	0.8807
dog-frog	2.13729	4.9899	5717.3	14646.7	1.0764	1.6971	1.5767
dog-bird	2.43508	4.8654	5810.6	14553.4	1.0664	1.6511	1.5483
dog-reptile	2.1458	5.3501	5742.8	14621.2	1.0891	1.8255	1.6761
dog-monotreme	2.11933	5.2	5711.2	14652.8	0.9955	1.7311	1.739
dog-marsupial	1.94585	3.9973	5649.8	14741.2	1.1481	1.3819	1.2036
dog-fish	2.17532	5.2505	5729.9	14634.1	1.0801	1.7875	1.6549
cattle-mouse	1.97268	2.83	5659.6	14704.4	1.095	0.9666	0.8827
cattle-frog	2.32418	4.9326	5777.4	14586.6	1.1539	1.7089	1.4809
cattle-bird	2.22491	4.5284	5746.1	15617.9	1.1061	1.5515	1.4026
cattle-reptile	2.07414	5.0205	5695.7	14668.3	1.0491	1.6957	1.6164
cattle-monotreme	1.95949	5.1412	5654.8	14709.2	1.0885	1.7533	1.6108
cattle-marsupial	1.85855	3.9328	5616.7	14744.3	1.1191	1.3506	1.2069
cattle-fish	2.03932	4.9276	5683.5	14680.5	1.0212	1.6521	1.6179
mouse-frog	2.34381	5.0042	5783.4	14580.6	1.2161	1.7567	1.4446
mouse-bird	2.31318	4.52443	5774	14590	1.0781	1.5398	1.4283
mouse-reptile	1.95824	5.0936	5654.3	14709.7	1.0505	1.7208	1.6381
mouse-monotreme	2.14351	5.0217	5719.4	14644.6	1.1841	1.7503	1.4782
mouse-marsupial	1.99452	4.2039	5667.5	14696.5	1.1083	1.4405	1.2997
mouse-fish	2.10303	5.1639	5705.7	14658.3	1.0283	1.7347	1.6869
frog-bird	2.1416	5.653	5718.7	14645.3	1.1754	1.9668	1.6733
frog-reptile	2.17585	6.23	5730.1	14633.9	1.1672	2.1639	1.8539
frog-monotreme	2.25487	6.7496	5755.7	14608.3	0.9774	2.2352	2.287
frog-marsupial	1.97145	6.9866	5659.2	14704.8	1.243	2.4627	1.9812
frog-fish	1.8151	5.8688	5599.7	14764.3	1.1281	2.0193	1.79
bird-reptile	2.15639	5.0697	5723.7	14640.3	1.0322	1.7048	1.6517
bird-monotreme	2.10896	5.3532	5707.7	14656.3	1.1063	1.8338	1.6576
bird-marsupial	2.147	6.0306	5720.5	14643.5	1.2429	2.127	1.7113
bird-fish	1.83793	5.6677	5608.7	14755.3	1.1816	1.728	1.6695
reptile-monotreme	2/03018	5.7944	5680.3	14683.7	1.0643	1.9646	1.8458
reptile-marsupial	1.90536	6.9359	5634.6	14729.4	1.021	2.3252	2.2773
reptile-fish	1.81189	6.197	5598.4	14765.6	1.0532	2.0947	1.989
monotreme-marsupial	1.92175	6.5605	5640.8	14723.2	1.1508	2.2692	1.9719
monotreme-fish	1.96509	6.2974	5656.8	14707.2	1.1277	2.1673	1.9219
marsupial-fish	1.8731	6.744	5622.3	14741.7	1.1911	2.3522	1.9747

## Sheet: w-NFATc4
NFATc4
Pairwise comparision		branch length	synonymous sites	non synonymous sites	fixation ratio	non sysnonymous substitution rate	sysnonymous substitution rate
organisms	kappa ts/tv	t	s	n	dn/ds	dn	ds
Human-chimp	3.87496	0.0257	2021.1	4695.9	0.7358	0.0077	0.0105
Human-dog	3.14324	0.6671	1975.4	4741.6	0.9364	0.218	0.2328
human-cattle	3.0753	0.7691	1970.4	4746.6	0.9311	0.2509	0.2695
Human-mouse	3.27585	0.9377	1984.6	4732.4	0.9343	0.3062	0.3278
human-frog	2.64734	4.2722	1936.1	4780.9	0.8271	1.3431	1.6239
human-bird
human-reptile	2.61282	3.7526	1933.1	4783.9	0.9323	1.2253	1.3143
human-monotreme	2.11898	2.3948	1883.8	4833.2	0.9225	0.7799	0.8454
human-marsupial	2.43482	2.2576	1916.6	4800.4	0.9753	0.7472	0.766
human-fish	2.92814	4.3685	1959.3	4757.7	1.1709	1.5209	1.2989
chimp-dog	3.11308	0.6614	1973.2	4743.8	0.9445	0.2167	0.2295
chimp-cattle	3.0677	0.7659	1969.9	4747.1	0.9438	0.2509	0.2659
chimp-mouse	3.29105	0.9372	1985.6	4731.4	0.9587	0.3085	0.3218
chimp-frog	2.63649	4.2697	1935.2	4781.8	0.8231	1.3402	1.6283
chimp-bird
chimp-reptile	2.61915	3.7575	1933.6	4783.4	0.9438	1.2314	1.3047
chimp-monotreme	2.09865	2.3961	1881.5	4835.5	0.9259	0.7812	0.8437
chimp-marsupial	2.41299	2.2612	1914.5	4802.5	0.9713	0.7474	0.7696
chimp-fish	2.90376	4.364	1957.4	4759.6	1.1782	1.5217	1.2916
dog-cattle	2.8786	0.7462	1955.4	4761.6	0.8084	0.2493	0.2473
dog-mouse	3.15918	1.0534	1976.5	4740.5	0.9617	0.3471	0.3609
dog-frog	2.81228	4.2524	1950.1	4766.9	0.8698	1.3584	1.5617
dog-bird
dog-reptile	2.58638	3.7139	1930.7	4786.3	0.8079	1.2408	1.231
dog-monotreme	2.10912	2.3914	1882.7	4834.3	0.9382	0.7827	0.8342
dog-marsupial	2.34822	2.3079	1908.1	4808.9	0.9436	0.7565	0.8017
dog-fish	2.95036	4.4578	1961	4756	1.609	1.5486	1.3339
cattle-mouse	2.85401	1.179	1953.5	4763.5	0.9363	0.3854	0.4116
cattle-frog	2.62807	4.257	1934.4	4782.6	0.8126	1.3306	1.6376
cattle-bird
cattle-reptile	2.6138	3.8719	1933.2	4783.8	0.9826	1.2841	1.3068
cattle-monotreme	2.0696	2.3811	1878.2	4838.8	0.9411	0.7801	0.8289
cattle-marsupial	2.28501	2.2989	1901.6	4815.4	0.9523	0.7556	0.7934
cattle-fish	2.86296	4.3778	1954.2	4762.8	1.1134	1.5039	1.3506
mouse-frog	2.37031	4.4756	1910.3	4806.7	0.7836	1.3832	1.7652
mouse-bird
mouse-reptile	2.59079	4.217	1931.1	485.9	0.9145	1.3689	1.4968
mouse-monotreme	2.19443	2.6079	1892.1	4824.9	0.9121	0.8463	0.9279
mouse-marsupial	2.4406	2.419	1897.4	4819.6	0.881	0.7767	0.8816
mouse-fish	2.58077	4.6276	1930.2	4786.8	1.0756	1.5743	1.4637
frog-bird
frog-reptile	1.82873	5.2681	1848.8	4868.2	0.7583	1.6144	2.1289
frog-monotreme	3.24588	6.2503	1982.6	4734.4	0.868	19939	2.2972
frog-marsupial	2.41241	5.434	1914.4	4802.6	0.9874	1.8048	1.8278
frog-fish	1.37141	4.7965	1781.3	4935.7	0.9718	1.5866	1.6327
bird-reptile
bird-monotreme
bird-marsupial
bird-fish
reptile-monotreme	2.41187	4.4406	1914.4	4802.6	0.9064	1.4379	1.5864
reptile-marsupial	2.35422	4.9246	1908.7	4808.3	0.8102	1.5391	1.8997
reptile-fish	2.24171	6.0104	1897.1	4819.9	1.0576	2.0348	1.924
monotreme-marsupial	2.06328	3.1588	1877.5	4839.5	0.8567	1.0059	1.1742
monotreme-fish	4.86342	7.8644	2067.3	4649.7	1.2138	2.7717	2.2835
marsupial-fish	2.98965	5.9688	1964.1	47752.9	1.0994	2.0436	1.8589

## Sheet: w-NFAT5
NFAT5
Pairwise comparision		branch length	synonymous sites	non synonymous sites	fixation ratio	non sysnonymous substitution rate	sysnonymous substitution rate
organisms	kappa ts/tv	t	s	n	dn/ds	dn	ds
Human-chimp	5.17337	0.0318	4444.2	9913	0.9231	0.0103	0.0112
Human-dog	1.94363	3.796	3982.9	10375.1	1.1465	1.3118	1.1442
human-cattle	1.81697	2.4413	3948.7	10409.3	1.0789	0.8305	0.7697
Human-mouse	2.07755	4.2224	4016.7	10341.3	1.1354	1.456	1.2824
human-frog	1.84641	5.4522	3956.8	10401.2	1.0806	1.8555	1.7172
human-bird	2.29	4.6187	4054.6	10303.4	1.0916	1.5769	1.4446
human-reptile	2.00576	4.939	3998.9	10359.1	1.1029	1.6902	1.5325
human-monotreme	0.0933	4.3087	3964.3	10393.7	1.0722	1.4634	1.3649
human-marsupial	1.88035	5.1151	3966.1	10391.9	1.2803	1.8148	1.4175
human-fish	1.63017	4.9571	3893.9	10464.1	1.1704	1.7203	1.4699
chimp-dog	1.97358	3.8024	3990.6	10367.4	1.1739	1.3219	1.1261
chimp-cattle	1.82082	2.4456	3949.8	1040.2	1.0791	0.832	0.771
chimp-mouse	2.05494	4.2066	4011.1	10346.9	1.1202	1.4455	1.2904
chimp-frog	1.85989	5.4511	3960.5	10397.5	1.1073	1.8669	1.686
chimp-bird	2.22194	4.601	4050.7	10307.3	1.0995	1.5739	1.4314
chimp-reptile	2.0039	4.9301	3998.4	10359.6	1.1084	1.6894	1.5242
chimp-monotreme	1.90358	4.3383	3972.3	10385.7	1.0583	1.4685	1.3876
chimp-marsupial	1.85769	5.0814	3959.9	10398.1	1.2781	1.802	1.4098
chimp-fish	1.66155	4.9821	3903.5	10454.5	1.1876	1.7352	1.4611
dog-cattle	1.97505	3.0117	3991	10367	1.1262	1.0362	0.9201
dog-mouse	1.80765	4.331	3946.1	10411.9	1.2069	1.515	1.2553
dog-frog	1.58584	5.2618	3880	10478	1.2175	1.8429	1.5137
dog-bird	1.91168	4.7868	3975.8	10382.2	1.0449	1.6148	1.5454
dog-reptile	2.04441	5.4692	4008.5	10349.5	1.1492	1.8916	1.6461
dog-monotreme	1.84325	4.955	3956	10402	1.0042	1.6536	1.6461
dog-marsupial	1.55548	5.0325	370.3	10487.7	1.196	1.755	1.4674
dog-fish	1.73035	5.1452	3924	10434	1.0635	1.7435	1.6395
cattle-mouse	1.8118	3.9702	3947.3	10410.7	1.1341	1.3678	1.2061
cattle-frog	1.58765	5.0044	3880.6	10477.4	1.1188	1.7174	1.535
cattle-bird	2.05263	4.438	4010.6	10347.4	1.044	1.4969	1.4339
cattle-reptile	1.76792	4.8879	3934.8	10423.2	1.1266	1.6811	1.4921
cattle-monotreme	1.72349	4.1724	3922	10436	1.0744	1.4176	1.3195
cattle-marsupial	1.54836	4.7876	3868	10490	1.1928	1.6685	1.3988
cattle-fish	1.77924	4.8808	3938.1	10419.9	1.0897	1.6645	1.5275
mouse-frog	1.47292	5.5652	3843.1	10514.9	1.0045	1.8573	1.849
mouse-bird	2.16638	4.9409	4037.9	10320.1	1.2132	1.7326	1.4281
mouse-reptile	2.24824	5.5492	4056.7	10301.3	1.2128	1.9462	1.6047
mouse-monotreme	1.71945	4.8889	3920.8	10437.2	1.1533	1.691	1.4662
mouse-marsupial	1.56321	5.2029	3872.8	10485.2	1.16	1.8013	1.5528
mouse-fish	1.75142	5.6634	3930.1	10427.9	1.0492	1.9124	1.8227
frog-bird	2.12456	6.113	4028	10330	1.1002	2.0911	1.9006
frog-reptile	1.92064	5.9927	3976.8	10381.2	1.0859	2.0423	1.8807
frog-monotreme	1.74767	5.1902	3929	10429	1.016	1.7376	1.7102
frog-marsupial	1.42418	5.5598	3826.4	10531.6	1.1929	1.9367	1.6236
frog-fish	1.51312	6.0839	3856.5	10501.5	1.0856	2.0718	1.9084
bird-reptile	2.17684	5.6279	4040.4	10317.6	0.9998	1.8759	1.8762
bird-monotreme	1.91457	5.2986	3975.2	10382.8	1.0602	1.7944	1.6925
bird-marsupial	1.74644	5.7304	3928.6	10429.4	1.0876	1.9532	1.7959
bird-fish	2.03015	5.5785	4005	10353	1.0951	1.9057	1.7401
reptile-monotreme	2.14303	5.4935	4032.4	10325.6	1.171	1.9094	1.6307
reptile-marsupial	2.05503	6.166	4011.2	10346.8	1.0022	2.0566	2.052
reptile-fish	1.90938	5.9527	3973.9	10384.1	0.9857	1.9763	2.005
monotreme-marsupial	1.55882	5.1954	3871.4	10486.6	1.0471	1.753	1.6742
monotreme-fish	1.77837	5.278	3937.8	10420.2	1.0586	1.7865	1.6875
marsupial-fish	1.41148	5.4303	3821.9	10536.1	1.0127	1.8162	1.7934
