# Supplementary material for: Evolutionary mechanisms underlying the diversification of nuclear factor of activated T cells across vertebrates
Source: Sci Rep. 2023 May 8;13:6468. doi: 10.1038/s41598-023-33751-6 (PMC10167247; doi:10.1038/s41598-023-33751-6)
Supplement: Supplementary file 2 — Supplementary Information 2. [file 41598_2023_33751_MOESM2_ESM.csv]

AIU40988-oyster5 ------------------------------------MSSSVNQELVNLLQ
AIU40987-oyster5 ------------------------------------MSSSVNQELVNLLQ
XP-022080462.1-startfish5 -----------------------------------------------MPI
XP-018666864.1-tunique5 ---------------------------------MSGQNNWNNSELQVEEI
XP-011676216.2-urchin5 --------------------------------------------------
XP-029944949.1-fish5 --------------------------------------------------
XP-029944942.1-fish5 ---------------------MPSDFIS-LFSGDLDLTSP-RSLFTKESV
XP-031592240.1-fish5 ---------------------MPSDFIS-LFSGDLDLTSP-RSLYSKD--
XP-031180037.1-fish5 ---------------------MPSDFIS-LFSGDLDLTSP-RSLYSKESA
XP-031180036.1-fish5 ---------------------MPSDFIS-LFSGDLDLTSP-RSLYSKESA
XP-031180038.1-fish5 --------------------------------------------------
XP-028437742.1-fish5 --------------------------------------------------
TDH17053.1-fish5 --------------------------------------------------
XP-028437748.1-fish5 --------------------------------------------------
XP-030270511.1-fish5 --------------------------------------------------
XP-030270510.1-fish5 --------------------------------------------------
XP-030270507.1-fish5 ---------------------MPSDFTT-LFSGDLDLNAP-RALYSKESA
XP-030270506.1-fish5 ---------------------MPSDFTT-LFSGDLDLNAP-RALYSKESA
XP-030270508.1-fish5 ---------------------MPSDFTT-LFSGDLDLNAP-RALYSKESA
XP-030270509.1-fish5 ---------------------MPSDFTT-LFSGDLDLNAP-RALYSKESA
TMS13586.1-fish5 ---------------------MPSDFIS-LFSGDLDLNSP-RSLYSKESA
KAE8297040.1-fish5 --------------------------------------------------
XP-019954473.1-fish5 --------------------------------------------------
XP-019954472.1-fish5 ---------------------MPSDFTSLLFSGDLELTSPGALLHHRESV
XP-029979543.1-fish5 ---------------------MPSDFIS-LFSGDLDLNSP-KSSFSKESV
XP-029979539.1-fish5 ---------------------MPSDFIS-LFSGDLDLNSP-KSSFSKESV
XP-029979530.1-fish5 ---------------------MPSDFIS-LFSGDLDLNSP-KSSFSKESV
XP-029979522.1-fish5 ---------------------MPSDFIS-LFSGDLDLNSP-KSSFSKESV
XP-029979556.1-fish5 --------------------------------------------------
XP-029979547.1-fish5 --------------------------------------------------
XP-029979565.1-fish5 --------------------------------------------------
XP-029933967.1-fish5 ---------------------MPSDFIS-LFSGDLDLNSP-RSLYSKESV
XP-029933958.1-fish5 ---------------------MPSDFIS-LFSGDLDLNSP-RSLYSKESV
KAA8595647.1-fish5 --------------------------------------------------
XP-029577387.1-fish5 ----------------------MAECP------------------RESVY
XP-029577386.1-fish5 ----------------------MAHCRCQPPVFLPAWVAHQMCCCEESVY
XP-029577389.1-fish5 --------------------------------------------------
XP-029577388.1-fish5 --------------------------------------------------
XP-029577385.1-fish5 ----------------------MPSDFISLLSADLDLNSPKSLYSKESVY
XP-029577397.1-fish5 --------------------------------------------------
XP-029577396.1-fish5 --------------------------------------------------
XP-029577395.1-fish5 --------------------------------------------------
XP-029577394.1-fish5 --------------------------------------------------
XP-029577393.1-fish5 --------------------------------------------------
XP-029577391.1-fish5 --------------------------------------------------
XP-029577390.1-fish5 --------------------------------------------------
XP-017259486.1-fish5 --------------------------------------------------
XP-015223537.1-fish5 ---------------------MPSDFIA-LLSADLDLNSP-KSLYSKESV
XP-030622038.1-fish5 --------------------------------------------------
XP-030622037.1-fish5 ---------------------MPSDFIS-LLSADIDLNSP-KSLYSKESV
NP-956189.1-fish5 ---------------------MPSDFIS-LLSADIDPSSP-KSLYSKESV
XP-023811150.1-fish5 ---------------------MPSDFTS-ILSTDIDLNSP-KSLYSKESV
XP-023811149.1-fish5 ---------------------MPSDFTS-ILSTDIDLNSP-KSLYSKESV
XP-023811151.1-fish5 --------------------------------------------------
XP-002937623.3-frog5 ----------------------------------------------RESV
XP-018425918.1-frog5 ----------------------------------------------KESV
XP-025009968.1-bird5 -----MPSDFISLLSADLDLESPKSLYSK------------------ESV
XP-025009967.1-bird5 -----MPSDFISLLSADLDLESPKSLYSK------------------ESV
XP-015148076.2-bird5 -----MPSDFISLLSADLDLESPKSLYSK------------------ESV
XP-015148075.2-bird5 -----MPSDFISLLSADLDLESPKSLYSK------------------ESV
TFK03896.1-turtle5 -----MPSDFISLLSADLDLESPKSLYSK------------------ESV
XP-028595662.1-lizard5 LEPRRRPWHDVAAMRSMLADESAFCAAPLHDWPWSAFGGRAVVAAPPESV
XP-028595654.1-lizard5 LEPRRRPWHDVAAMRSMLADESAFCAAPLHDWPWSAFGGRAVVAAPPESV
XP-032077054.1-snake5 LEPRRRPWHDVAAMRSMLADESAFCAAPLHDWPWSAFGGRAVVAAPPESV
XP-028595658.1-lizard5 --------------------------------------------------
XP-028595657.1-lizard5 --------------------------------------------------
XP-028595661.1-lizard5 --------------------------------------------------
XP-028595660.1-lizard5 --------------------------------------------------
XP-028595659.1-lizard5 --------------------------------------------------
XP-028595656.1-lizard5 --------------------------------------------------
XP-028595655.1-lizard5 -----------------------MPSDFISLLSADLDLESPKSLYSKESV
XP-034973685.1-lizard5 -----------------------MPSDFISLLSADLDLESPKSLYSKESV
XP-033014728.1-lizard5 --------------------------------------------------
XP-025029268.1-snake5 --------------------------------------------------
XP-025029267.1-snake5 --------------------------------------------------
XP-025029266.1-snake5 --------------------------------------------------
XP-007438747.1-snake5 --------------------------------------------------
XP-025029265.1-snake5 --------------------------------------------------
XP-013913349.1-snake5 ----------------------------------------------MLVV
XP-013913346.1-snake5 ----------------------------------------------MLVV
XP-013913348.1-snake5 ----------------------------------------------MLVV
XP-026540591.1-snake5 -----------------------MPSDFISLLSADLDLESPKSLYSKESV
XP-026575642.1-snake5 -----------------------MPSDFISLLSADLDLESPKSLYSKESV
XP-034282598.1-snake5 -----------------------MPSDFISLLSADLDLESPKSLYSKESV
XP-020644057.1-lizard5 --------------------------------------------------
XP-020644056.1-lizard5 --------------------------------------------------
XP-020644055.1-lizard5 --------------------------------------------------
XP-020644061.1-lizard5 --------------------------------------------------
XP-020644060.1-lizard5 --------------------------------------------------
XP-020644054.1-lizard5 --------------------------------------------------
XP-020644053.1-lizard5 --------------------------------------------------
XP-020644058.1-lizard5 --------------------------------------------------
XP-016853453.1-lizard5 --------------------------------------------------
XP-016853452.1-lizard5 --------------------------------------------------
XP-008120279.1-lizard5 --------------------------------------------------
XP-008120278.1-lizard5 --------------------------------------------------
XP-008120276.1-lizard5 --------------------------------------------------
XP-015262220.1-lizard5 --------------------------------------------------
XP-015262219.1-lizard5 --------------------------------------------------
XP-025009969.1-bird5 --------------------------------------------------
XP-025064967.1-alligator5 --------------------------------------------------
XP-025064961.1-alligator5 --------------------------------------------------
XP-025064960.1-alligator5 --------MRSILGDERGLCTAPQPVYSWSMVNFISSRTHTPVLPVVESV
XP-025064959.1-alligator5 --------MRSILGDERGLCTAPQPVYSWSMVNFISSRTHTPVLPVVESV
XP-025064966.1-alligator5 --------------------------------------------------
XP-025064965.1-alligator5 --------------------------------------------------
XP-025064964.1-alligator5 --------------------------------------------------
XP-025064963.1-alligator5 --------------------------------------------------
XP-025064962.1-alligator5 --------------------------------------------------
XP-014377386.1-alligator5 --------------------------------------------------
XP-006258886.1-alligator5 --------------------------------------------------
XP-006258885.1-alligator5 --------------------------------------------------
XP-009640934.1-bird5 --------------------------------------------------
XP-009475669.1-bird5 --------------------------------------------------
XP-009287712.1-penguin5 --------------------------------------------------
XP-009324453.1-penguin5 --------------------------------------------------
XP-029881314.1-bird5 --------------------------------------------------
XP-029881312.1-bird5 --------------------------------------------------
XP-029881313.1-bird5 --------------------------------------------------
XP-029881311.1-bird5 -----------------------MPSDFISLLSADLDLESPKSLYSKESV
XP-010577837.1-bird5 --------------------------------------------------
XP-010577836.1-bird5 --------------------------------------------------
XP-010577834.1-bird5 --------------------------------------------------
XP-009914532.1-bird5 --------------------------------------------------
XP-009914531.1-bird5 --------------------------------------------------
XP-009914528.1-bird5 --------------------------------------------------
XP-010577835.1-bird5 --------------------------------------------------
XP-009914530.1-bird5 --------------------------------------------------
XP-010290682.1-bird5 --------------------------------------------------
KFQ80210.1-bird5 -----------------------------------------------ESV
KFQ93313.1-bird5 -----------------------------------------------ESV
KFM01789.1-penguin5 -----------------------------------------------ESV
KFR11362.1-bird5 -----------------------------------------------ESV
KFW11278.1-bird5 -----------------------------------------------ESV
KFQ01816.1-bird5 -----------------------------------------------ESV
XP-009505898.1-bird5 --------------------------------------------------
XP-014797787.1-bird5 --------------------------------------------------
XP-014797785.1-bird5 --------------------------------------------------
XP-014797786.1-bird5 --------------------------------------------------
XP-010078117.1-bird5 --------------------------------------------------
XP-009902733.1-bird5 --------------------------------------------------
XP-010179651.1-bird5 --------------------------------------------------
XP-010179650.1-bird5 --------------------------------------------------
XP-010179649.1-bird5 --------------------------------------------------
KFQ32729.1-bird5 --------------------------------------------------
XP-026712884.1-bird5 --------------------------------------------------
XP-026712883.1-bird5 --------------------------------------------------
XP-026712878.1-bird5 --------------------------------------------------
XP-026712882.1-bird5 --------------------------------------------------
XP-026712881.1-bird5 --------------------------------------------------
XP-026712879.1-bird5 --------------------------------------------------
XP-026712885.1-bird5 --------------------------------------------------
XP-005432365.1-bird5 --------------------------------------------------
XP-005235498.1-bird5 --------------------------------------------------
XP-014133878.1-bird5 --------------------------------------------------
XP-010139163.1-bird5 --------------------------------------------------
KFO92662.1-bird5 -----------------------------------------------ESV
XP-009956864.1-bird5 --------------------------------------------------
KFQ15812.1-bird5 -----------------------------------------------ESV
KFQ29579.1-bird5 -----------------------------------------------ESV
XP-008938447.1-bird5 --------------------------------------------------
XP-010171679.1-bird5 --------------------------------------------------
XP-009892339.1-bird5 --------------------------------------------------
KGL87230.1-bird5 -----------------------------------------------ESV
XP-010203402.1-bird5 --------------------------------------------------
KFP33006.1-bird5 -----------------------------------------------ESV
XP-009975954.1-bird5 --------------------------------------------------
KFU99434.1-bird5 -----------------------------------------------ESV
XP-009694301.1-bird5 --------------------------------------------------
KFP60716.1-bird5 -----------------------------------------------ESV
XP-010006733.1-bird5 --------------------------------------------------
KFU85793.1-bird5 -----------------------------------------------ESV
XP-026712887.1-bird5 --------------------------------------------------
XP-026712886.1-bird5 --------------------------------------------------
XP-009485257.1-bird5 --------------------------------------------------
KFQ57494.1-bird5 --------------------------------------------------
XP-030367839.1-bird5 --------------------------------------------------
XP-030367837.1-bird5 --------------------------------------------------
XP-030367836.1-bird5 -----------------------MPSDFISLLSADLDLESPKSLYSKESV
XP-030367835.1-bird5 -----------------------MPSDFISLLSADLDLESPKSLYSKESV
XP-010022754.1-bird5 --------------------------------------------------
KFQ45507.1-bird5 -----------------------------------------------ESV
XP-009877626.1-bird5 --------------------------------------------------
KFP83650.1-bird5 -----------------------------------------------ESV
XP-015495552.1-bird5 --------------------------------------------------
XP-023790203.1-bird5 --------------------------------------------------
XP-015495543.1-bird5 --------------------------------------------------
XP-015495542.1-bird5 --------------------------------------------------
XP-015495544.1-bird5 --------------------------------------------------
XP-015495546.1-bird5 --------------------------------------------------
XP-015495545.1-bird5 --------------------------------------------------
XP-014116008.1-bird5 -----------------------MPSDFISLLSADLDLESPKSLYSKESV
XP-014116007.1-bird5 -----------------------MPSDFISLLSADLDLESPKSLYSKESV
XP-023790197.1-bird5 --------------------------------------------------
XP-023790196.1-bird5 --------------------------------------------------
XP-023790195.1-bird5 --------------------------------------------------
XP-023790201.1-bird5 --------------------------------------------------
XP-023790200.1-bird5 --------------------------------------------------
XP-023790199.1-bird5 --------------------------------------------------
XP-023790198.1-bird5 --------------------------------------------------
XP-015495550.1-bird5 --------------------------------------------------
XP-015495549.1-bird5 --------------------------------------------------
XP-015495548.1-bird5 --------------------------------------------------
XP-014116010.1-bird5 --------------------------------------------------
XP-014116009.1-bird5 --------------------------------------------------
XP-014745018.1-bird5 -----------------------MPSDFISLLSADLDLESPKSLYSKESV
XP-014745017.1-bird5 --------------------------------------------------
XP-014745016.1-bird5 --------------------------------------------------
XP-005052280.1-bird5 --------------------------------------------------
XP-005052276.1-bird5 --------------------------------------------------
XP-005052277.1-bird5 --------------------------------------------------
RMC09395.1-bird5 --------------------------------------------------
TRZ15437.1-bird5 --------------------------------------------------
XP-021382580.1-bird5 -----------------------MPSDFISLLSADLDLESPKSLYSKESV
OWK56688.1-bird5 -----------------------MPSDFISLLSADLDLESPKSLYSKESV
XP-030083288.1-bird5 -----------------------MPSDFISLLSADLDLESPKSLYSKESV
XP-018770288.1-bird5 --------------------------------------------------
XP-030083287.1-bird5 -----------------------MPSDFISLLSADLDLESPKSLYSKESV
XP-030083289.1-bird5 -----------------------MPSDFISLLSADLDLESPKSLYSKESV
XP-018770287.1-bird5 --------------------------------------------------
RLV92452.1-bird5 --------------------------------------------------
XP-030811574.1-bird5 -----------------------MPSDFISLLSADLDLESPKSLYSKESV
XP-014127697.1-rodent5 --------------------------------------------------
XP-029820683.1-bird5 --------------------------------------------------
XP-029820682.1-bird5 --------------------------------------------------
XP-029820680.1-bird5 --------------------------------------------------
XP-017939877.1-bird5 --------------------------------------------------
XP-017939873.1-bird5 --------------------------------------------------
KFW84014.1-bird5 -----------------------------------------------ESV
XP-008925810.2-bird5 --------------------------------------------------
XP-017939862.1-bird5 --------------------------------------------------
XP-009083070.1-bird5 --------------------------------------------------
KFP74225.1-bird5 -----------------------------------------------ESV
XP-021146279.1-bird5 --------------------------------------------------
XP-005504768.1-bird5 --------------------------------------------------
PKK23834.1-bird5 --------------------------------------------------
PKK23833.1-bird5 --------------------------------------------------
XP-021146280.1-bird5 --------------------------------------------------
XP-005504767.1-bird5 --------------------------------------------------
OPJ78306.1-bird5 --------------------------------------------------
OPJ78305.1-bird5 --------------------------------------------------
OPJ78304.1-bird5 SSGQASFWSTWLIPIFGALVLGSPLQKTSAENFCLAFGWEPLVANILKSV
XP-030313469.1-bird5 -----------------------MPSDFISLLSADLDLESPKSLYSKESV
XP-030313468.1-bird5 -----------------------MPSDFISLLSADLDLESPKSLYSKESV
XP-030313470.1-bird5 --------------------------------------------------
KFO95611.1-bird5 -----------------------------------------------ESV
PKU36529.1-bird5 --------------------------------------------------
XP-025960062.1-bird5 --------------------------------------------------
XP-025960061.1-bird5 --------------------------------------------------
XP-025933205.1-bird5 --------------------------------------------------
XP-013815265.1-bird5 --------------------------------------------------
XP-025933204.1-bird5 --------------------------------------------------
XP-025933203.1-bird5 --------------------------------------------------
XP-025933202.1-bird5 --------------------------------------------------
XP-025933201.1-bird5 --------------------------------------------------
XP-025933200.1-bird5 --------------------------------------------------
XP-025933198.1-bird5 --------------------------------------------------
XP-025933197.1-bird5 --------------------------------------------------
XP-025933196.1-bird5 --------------------------------------------------
XP-009685286.1-bird5 --------------------------------------------------
XP-009685287.1-bird5 --------------------------------------------------
KFV87525.1-bird5 -----------------------------------------------ESV
XP-009685290.1-bird5 --------------------------------------------------
XP-009685289.1-bird5 --------------------------------------------------
XP-009685288.1-bird5 --------------------------------------------------
XP-010209931.1-bird5 --------------------------------------------------
KGL75215.1-bird5 -----------------------------------------------ESV
XP-025895368.1-bird5 --------------------------------------------------
XP-005310629.1-turtle5 --------------------------------------------PAGESV
XP-034644433.1-turtle5 -----------------------------------------------ESV
XP-037733496.1-turtle5 -----------------------MPSDFISLLSADLDLESPKSLYSKESV
XP-032658548.1-turtle5 --------------------------------------------------
XP-030438158.1-turtle5 --------------------------------------------PVGESV
XP-025040008.1-turtle5 --------------------------------------------PTGESV
KYO38504.1-alligator5 -----------------------------------------------ESV
KYO38505.1-alligator5 --------------------------------------------------
XP-028931551.1-orni5 --------------------------------------------------
XP-028931550.1-orni5 -----MPSDFISLLSADLDLESPKSLYSR------------------ESV
XP-023350915.1-tasmanian5 --------------------------------------------------
XP-023350913.1-tasmanian5 --------------------------------------------------
XP-016283421.1-opossum5 --------------------------------------------------
XP-007477426.1-opossum5 --------------------------------------------------
XP-007477425.1-opossum5 --------------------------------------------------
XP-023350911.1-tasmanian5 --------------------------------------------------
XP-012395860.1-tasmanian5 --------------------------------------------------
XP-016283420.1-opossum5 --------------------------------------------------
XP-007477423.1-opossum5 --------------------------------------------------
XP-007477422.1-opossum5 --------------------------------------------------
XP-001378219.2-opossum5 -----MPSDFISLLSADLDLESPKSLYSRESV------------------
XP-020844739.1-koala5 -----MPSDFISLLSADLDLESPKSLYSRESV------------------
XP-006878711.1-shrew5 -----MPSDFISLLSADLDLESPKSLYSRDSLKLYPSQNFHRAGLLEESV
XP-006878710.1-shrew5 -----MPSDFISLLSADLDLESPKSLYSRDSLKLYPSQNFHRAGLLEESV
XP-006878713.1-shrew5 -----MPSDFISLLSADLDLESPKSLYSR------------------ESV
XP-006878712.1-shrew5 -----MPSDFISLLSADLDLESPKSLYSR------------------ESV
XP-006878714.1-shrew5 --------------------------------------------------
XP-023594182.1-manatee5 -----MPSDFISLLSADLDLESPKSLYSRDSLKLHPSQNFHRAGLLEESV
XP-023594181.1-manatee5 --------------------------------------------------
XP-023412387.1-elephant5 --------------------------------------------------
XP-023412386.1-elephant5 --------------------------------------------------
XP-023412385.1-elephant5 --------------------------------------------------
XP-023412384.1-elephant5 --------------------------------------------------
XP-023412383.1-elephant5 --------------------------------------------------
XP-010595078.1-elephant5 --------------------------------------------------
XP-023412388.1-elephant5 --------------------------------------------------
XP-007938501.1-aardvak5 -----MPSDFISLLSADLDLESPKSLYSR------------------ESV
XP-007938500.1-aardvak5 -----MPSDFISLLSADLDLESPKSLYSRDSLKLHPSQNFHRAGLLEESV
XP-007938502.1-aardvak5 --------------------------------------------------
XP-006860267.1-mole5 -----MPSDFISLLSADLDLESPKSLYSR------------------ESV
XP-006860266.1-mole5 -----MPSDFISLLSADLDLESPKSLYSRDSLKLNPPQNFHRAGLLEESV
XP-022274981.1-dog5 --------------------------------------------------
XP-025282471.1-dingo5 --------------------------------------------------
XP-025867377.1-fox5 --------------------------------------------------
XP-025867374.1-fox5 --------------------------------------------------
XP-025867373.1-fox5 --------------------------------------------------
XP-025867372.1-fox5 -----MPSDFISLLSADLDLESPKSLY------------------SRESV
XP-025867371.1-fox5 -----MPSDFISLLSADLDLESPKSLYSRDSLKLHPSQNFHRAGLLEESV
XP-005620821.1-dog5 --------------------------------------------------
XP-025282466.1-dingo5 -----MPSDFISLLSADLDLESPKSLYSR------------------ESV
XP-025282467.1-dingo5 -----MPSDFISLLSADLDLESPKSLYSR------------------ESV
XP-025282465.1-dingo5 -----MPSDFISLLSADLDLESPKSLYSRDSLKLHPSQNFHRAGLLEESV
XP-025282463.1-dingo5 -----MPSDFISLLSADLDLESPKSLYSRDSLKLHPSQNFHRAGLLEESV
XP-022367104.1-otter5 --------------------------------------------------
XP-022367103.1-otter5 --------------------------------------------------
XP-022367102.1-otter5 -----MPSDFISLLSADLDLESPKSLYSR------------------ESV
XP-022367101.1-otter5 -----MPSDFISLLSADLDLESPKSLYSRDSLKLHPSQNFHRAGLLEESV
XP-012907732.1-ferret5 --------------------------------------------------
XP-004744606.1-ferret5 --------------------------------------------------
XP-004744605.1-ferret5 --------------------------------------------------
XP-004744603.1-ferret5 -----MPSDFISLLSADLDLESPKSLYSR------------------ESV
XP-004744602.1-ferret5 -----MPSDFISLLSADLDLESPKSLYSRDSLKLHPSQNFHRAGLLEESV
EFB15321.1-panda5 -----------------------------------------------ESV
XP-008700627.1-bear5 --------------------------------------------------
XP-030880371.1-seal5 --------------------------------------------------
XP-006730125.1-seal5 -----MPSDFISLLSADLDLESPKSLYSRDSLKLHPSQNFHRAGLLEESV
XP-006730126.1-seal5 -----MPSDFISLLSADLDLESPKSLYSRDSLKLHPSQNFHRAGLLEESV
XP-021561398.1-seal5 -----MPSDFISLLSADLDLESPKSLYSRDSLKLHPSQNFHRAGLLEESV
XP-030880369.1-seal5 --------------------------------------------------
XP-006730127.1-seal5 -----MPSDFISLLSADLDLESPKSLYSR------------------ESV
XP-021561399.1-seal5 -----MPSDFISLLSADLDLESPKSLYSR------------------ESV
XP-030880370.1-seal5 --------------------------------------------------
XP-006730128.1-seal5 --------------------------------------------------
XP-021561400.1-seal5 --------------------------------------------------
XP-027947455.1-sealion5 -----MPSDFISLLSADLDLESPKSLYSRDSLKLHPSQNFHRAGLLEESV
XP-025744870.1-sealion5 -----MPSDFISLLSADLDLESPKSLYSRDSLKLHPSQNFHRAGLLEESV
XP-027947428.1-sealion5 -----MPSDFISLLSADLDLESPKSLYSRDSLKLHPSQNFHRAGLLEESV
XP-027947419.1-sealion5 -----MPSDFISLLSADLDLESPKSLYSRDSLKLHPSQNFHRAGLLEESV
XP-025744868.1-sealion5 -----MPSDFISLLSADLDLESPKSLYSRDSLKLHPSQNFHRAGLLEESV
XP-027947446.1-sealion5 -----MPSDFISLLSADLDLESPKSLYSR------------------ESV
XP-027947437.1-sealion5 -----MPSDFISLLSADLDLESPKSLYSR------------------ESV
XP-027947462.1-sealion5 --------------------------------------------------
XP-025744869.1-sealion5 -----MPSDFISLLSADLDLESPKSLYSR------------------ESV
XP-025744871.1-sealion5 --------------------------------------------------
XP-027947464.1-sealion5 --------------------------------------------------
XP-025744872.1-sealion5 --------------------------------------------------
XP-012421281.1-walrus5 -----MPSDFISLLSADLDLESPKSLYSRDSLKLHPSQNFHRAGLLEESV
XP-004393374.1-walrus5 -----MPSDFISLLSADLDLESPKSLYSRDSLKLHPSQNFHRAGLLEESV
XP-012421286.1-walrus5 -----MPSDFISLLSADLDLESPKSLYSR------------------ESV
XP-004393375.1-walrus5 -----MPSDFISLLSADLDLESPKSLYSR------------------ESV
XP-012421287.1-walrus5 --------------------------------------------------
XP-004393376.1-walrus5 --------------------------------------------------
XP-015396625.1-tiger5 --------------------------------------------------
XP-015396624.1-tiger5 --------------------------------------------------
XP-030155699.1-lynx5 --------------------------------------------------
XP-019310961.1-leopard5 --------------------------------------------------
XP-019310960.1-leopard5 --------------------------------------------------
XP-015396626.1-tiger5 --------------------------------------------------
XP-007090420.1-tiger5 --------------------------------------------------
XP-030155698.1-lynx5 --------------------------------------------------
XP-007090421.1-tiger5 --------------------------------------------------
XP-019310957.1-leopard5 -----MPSDFISLLSADLDLESPKSLYSRESV------------------
XP-030155696.1-lynx5 -----MPSDFISLLSADLDLESPKSLYSRESV------------------
VFV29876.1-lynx5 -----MPSDFISLLSADLDLESPKSLYSRDSLKLHPSQNFHRAGLLEESV
XP-026931903.1-cheetah5 -----MPSDFISLLSADLDLESPKSLYSRDSLKLHPSQNFHRAGLLEESV
XP-026931898.1-cheetah5 -----MPSDFISLLSADLDLESPKSLYSRDSLKLHPSQNFHRAGLLEESV
XP-026931899.1-cheetah5 -----MPSDFISLLSADLDLESPKSLYSRDSLKLHPSQNFHRAGLLEESV
VFV29875.1-lynx5 -----MPSDFISLLSADLDLESPKSLYSRDSLKLHPSQNFHRAGLLEESV
XP-019310956.1-leopard5 -----MPSDFISLLSADLDLESPKSLYSRDSLKLHPSQNFHRAGLLEESV
XP-030155695.1-lynx5 -----MPSDFISLLSADLDLESPKSLYSRDSLKLHPSQNFHRAGLLEESV
XP-030155697.1-lynx5 -----MPSDFISLLSADLDLESPKSLYSR------------------ESV
XP-019310958.1-leopard5 -----MPSDFISLLSADLDLESPKSLYSR------------------ESV
XP-019310955.1-leopard5 -----MPSDFISLLSADLDLESPKSLYSRDSLKLHPSQNFHRAGLLEESV
XP-023101404.1-cat5 -----MPSDFISLLSADLDLESPKSLYSRDSLKLHPSQNFHRAGLLEESV
XP-030155694.1-lynx5 -----MPSDFISLLSADLDLESPKSLYSRDSLKLHPSQNFHRAGLLEESV
XP-030155693.1-lynx5 -----MPSDFISLLSADLDLESPKSLYSRDSLKLHPSQNFHRAGLLEESV
XP-026931904.1-cheetah5 --------------------------------------------------
XP-014924539.2-cheetah5 --------------------------------------------------
XP-026931900.1-cheetah5 -----MPSDFISLLSADLDLESPKSLYSR------------------ESV
XP-026931901.1-cheetah5 -----MPSDFISLLSADLDLESPKSLYSR------------------ESV
XP-025776335.1-puma5 -----MPSDFISLLSADLDLESPKSLYSRDSLKLHPSQNFHRAGLLEESV
XP-029780409.1-suricata5 --------------------------------------------------
XP-029780408.1-suricata5 --------------------------------------------------
XP-029780405.1-suricata5 --------------------------------------------------
XP-029780403.1-suricata5 --------------------------------------------------
XP-029780402.1-suricata5 --------------------------------------------------
XP-029780400.1-suricata5 -----MPSDFISLLSADLDLESPKSLYSR------------------ESV
XP-029780401.1-suricata5 -----MPSDFISLLSADLDLESPKSLYSR------------------ESV
XP-029780398.1-suricata5 -----MPSDFISLLSADLDLESPKSLYSRDSLKLHPSQNFHRAGLLEESV
XP-029780399.1-suricata5 -----MPSDFISLLSADLDLESPKSLYSRDSLKLHPSQNFHRAGLLEESV
TEA38545.1-dolphin5 VDTLTRSPSTAFDKDTNWKMELDLPLKQG------------------VSA
XP-026975236.1-dolphin5 --------------------------------------------------
XP-030719363.1-whale5 --------------------------------------------------
XP-022439027.1-whale5 --------------------------------------------------
XP-022439026.1-whale5 --------------------------------------------------
XP-029097031.1-whale5 --------------------------------------------------
XP-022439023.1-whale5 -----MPSDFISLLSADLDLESPKSLYSR------------------ESV
XP-022439025.1-whale5 -----MPSDFISLLSADLDLESPKSLYSR------------------ESV
XP-022439021.1-whale5 -----MPSDFISLLSADLDLESPKSLYSRDSLKLHPSQNFHRAGLLEESV
XP-022439022.1-whale5 -----MPSDFISLLSADLDLESPKSLYSRDSLKLHPSQNFHRAGLLEESV
XP-029097013.1-whale5 -----MPSDFISLLSADLDLESPKSLYSR------------------ESV
XP-029097024.1-whale5 -----MPSDFISLLSADLDLESPKSLYSR------------------ESV
XP-029097005.1-whale5 -----MPSDFISLLSADLDLESPKSLYSRDSLKLHPSQNFHRAGLLEESV
XP-029097010.1-whale5 -----MPSDFISLLSADLDLESPKSLYSRDSLKLHPSQNFHRAGLLEESV
XP-024618868.1-dolphin5 --------------------------------------------------
XP-024618864.1-dolphin5 -----MPSDFISLLSADLDLESPKSLYSR------------------ESV
XP-024618865.1-dolphin5 -----MPSDFISLLSADLDLESPKSLYSR------------------ESV
XP-024618862.1-dolphin5 -----MPSDFISLLSADLDLESPKSLYSRDSLKLHPSQNFHRAGLLEESV
XP-024618863.1-dolphin5 -----MPSDFISLLSADLDLESPKSLYSRDSLKLHPSQNFHRAGLLEESV
XP-033699970.1-dolphin5 --------------------------------------------------
XP-033699969.1-dolphin5 --------------------------------------------------
XP-019791159.1-dolphin5 --------------------------------------------------
XP-026975235.1-dolphin5 --------------------------------------------------
XP-026975234.1-dolphin5 --------------------------------------------------
XP-026975233.1-dolphin5 --------------------------------------------------
XP-004273263.1-bird5 --------------------------------------------------
XP-030719362.1-whale5 --------------------------------------------------
XP-030719361.1-whale5 --------------------------------------------------
XP-030719360.1-whale5 --------------------------------------------------
XP-019791158.1-dolphin5 --------------------------------------------------
XP-026975231.1-dolphin5 --------------------------------------------------
XP-030719359.1-whale5 --------------------------------------------------
XP-019791156.1-dolphin5 -----MPSDFISLLSADLDLESPKSLYSR------------------ESV
XP-026975228.1-dolphin5 -----MPSDFISLLSADLDLESPKSLYSR------------------ESV
XP-004273262.1-bird5 -----MPSDFISLLSADLDLESPKSLYSR------------------ESV
XP-030719356.1-whale5 -----MPSDFISLLSADLDLESPKSLYSR------------------ESV
XP-030719357.1-whale5 -----MPSDFISLLSADLDLESPKSLYSR------------------ESV
XP-019791157.1-dolphin5 -----MPSDFISLLSADLDLESPKSLYSR------------------ESV
XP-026975229.1-dolphin5 -----MPSDFISLLSADLDLESPKSLYSR------------------ESV
XP-012389773.1-bird5 -----MPSDFISLLSADLDLESPKSLYSRDSLKLHPSQNFHRAGLLEESV
XP-030719358.1-whale5 -----MPSDFISLLSADLDLESPKSLYSRDSLKLHPSQNFHRAGLLEESV
XP-026975230.1-dolphin5 -----MPSDFISLLSADLDLESPKSLYSRDSLKLHPSQNFHRAGLLEESV
XP-024618867.1-dolphin5 -----MPSDFISLLSADLDLESPKSLYSRDSLKLHPSQNFHRAGLLEESV
XP-019791154.1-dolphin5 -----MPSDFISLLSADLDLESPKSLYSRDSLKLHPSQNFHRAGLLEESV
XP-030719354.1-whale5 -----MPSDFISLLSADLDLESPKSLYSRDSLKLHPSQNFHRAGLLEESV
XP-026975226.1-dolphin5 -----MPSDFISLLSADLDLESPKSLYSRDSLKLHPSQNFHRAGLLEESV
XP-030719355.1-whale5 -----MPSDFISLLSADLDLESPKSLYSRDSLKLHPSQNFHRAGLLEESV
XP-019791155.1-dolphin5 -----MPSDFISLLSADLDLESPKSLYSRDSLKLHPSQNFHRAGLLEESV
XP-026975227.1-dolphin5 -----MPSDFISLLSADLDLESPKSLYSRDSLKLHPSQNFHRAGLLEESV
XP-028333846.1-whale5 --------------------------------------------------
XP-007129096.2-whale5 --------------------------------------------------
XP-007129095.2-whale5 --------------------------------------------------
XP-028333845.1-whale5 --------------------------------------------------
XP-028333844.1-whale5 --------------------------------------------------
XP-007129097.2-whale5 -----MPSDFISLLSADLDLESPKSLYSR------------------ESV
XP-007129094.2-whale5 -----MPSDFISLLSADLDLESPKSLYSR------------------ESV
XP-007129092.2-whale5 -----MPSDFISLLSADLDLESPKSLYSRDSLKLHPSQNFHRAGLLEESV
XP-007129093.2-whale5 -----MPSDFISLLSADLDLESPKSLYSRDSLKLHPSQNFHRAGLLEESV
XP-007449985.1-dolphin5 --------------------------------------------------
XP-007449983.1-dolphin5 -----MPSDFISLLSADLDLESPKSLYSR------------------ESV
XP-007449984.1-dolphin5 -----MPSDFISLLSADLDLESPKSLYSR------------------ESV
XP-007449981.1-dolphin5 -----MPSDFISLLSADLDLESPKSLYSRDSLKLHPSQNFHRAGLLEESV
XP-007449982.1-dolphin5 -----MPSDFISLLSADLDLESPKSLYSRDSLKLHPSQNFHRAGLLEESV
XP-007198265.1-whale5 --------------------------------------------------
XP-007198264.1-whale5 --------------------------------------------------
XP-007198262.1-whale5 --------------------------------------------------
XP-007198263.1-whale5 --------------------------------------------------
KAB0384134.1-deer5 ---------------------------MLFHFREFYACVFLELEIPQKSV
KAB0349540.1-deer5 ---------------------------MLFHFREFYACVFLELEIPQKSV
OWK16563.1-deer5 --------------------------------------------------
XP-020725867.1-deer5 --------------------------------------------------
XP-020725858.1-deer5 -------------------------------------------MQYLESV
XP-020725864.1-deer5 --------------------------------------------------
XP-020725863.1-deer5 --------------------------------------------------
XP-020725862.1-deer5 --------------------------------------------------
XP-020725859.1-deer5 -----MPSDFISLLSADLDLESPKSLYSRDSLKLHPSQNFHRAGLLEESV
XP-020725856.1-deer5 -----MPSDFISLLSADLDLESPKSLYSRDSLKLHPSQNFHRAGLLEESV
XP-020725855.1-deer5 -----MPSDFISLLSADLDLESPKSLYSRDSLKLHPSQNFHRAGLLEESV
XP-020725860.1-deer5 --------------------------------------------------
XP-020725857.1-deer5 -----MPSDFISLLSADLDLESPKSLYSR------------------ESV
XP-020725866.1-deer5 --------------------------------------------------
XP-020725865.1-deer5 --------------------------------------------------
XP-006047677.2-buffalo5 --------------------------------------------------
XP-006047678.2-buffalo5 --------------------------------------------------
XP-025124748.1-buffalo5 --------------------------------------------------
XP-006047675.2-buffalo5 --------------------------------------------------
XP-019834503.1-cattle5 --------------------------------------------------
XP-019834502.1-cattle5 --------------------------------------------------
XP-019834501.1-cattle5 --------------------------------------------------
XP-025124749.1-buffalo5 --------------------------------------------------
XP-019834504.1-cattle5 --------------------------------------------------
XP-025124741.1-buffalo5 -----MPSDFISLLSADLDLESPKSLYSRDSLKLHPSQNFHRAGLLEESV
XP-025124740.1-buffalo5 -----MPSDFISLLSADLDLESPKSLYSRDSLKLHPSQNFHRAGLLEESV
XP-025124742.1-buffalo5 -----MPSDFISLLSADLDLESPKSLYSR------------------ESV
XP-025124745.1-buffalo5 --------------------------------------------------
XP-025124744.1-buffalo5 --------------------------------------------------
XP-025124743.1-buffalo5 --------------------------------------------------
XP-025124747.1-buffalo5 --------------------------------------------------
XP-006047674.2-buffalo5 --------------------------------------------------
XP-025124746.1-buffalo5 --------------------------------------------------
XP-006047673.2-buffalo5 --------------------------------------------------
XP-002694885.2-cattle5 -----MPSDFISLLSADLDLESPKSLYSRDSLKLHPSQNFHRAGLLEESV
DAA20235.1-cattle5 -----MPSDFISLLSADLDLESPKSLYSRDSLKLHPSQNFHRAGLLEESV
XP-019834496.1-cattle5 -----MPSDFISLLSADLDLESPKSLYSRDSLKLHPSQNFHRAGLLEESV
XP-019834495.1-cattle5 -----MPSDFISLLSADLDLESPKSLYSRDSLKLHPSQNFHRAGLLEESV
XP-014333975.1-cattle5 -----MPSDFISLLSADLDLESPKSLYSRDSLKLHPSQNFHRAGLLEESV
ELR55774.1-cattle5 -----MPSDFISLLSADLDLESPKSLYSRDSLKLHPSQNFHRAGLLEESV
XP-019834497.1-cattle5 -----MPSDFISLLSADLDLESPKSLYSR------------------ESV
XP-019834498.1-cattle5 --------------------------------------------------
XP-014333976.1-cattle5 -----MPSDFISLLSADLDLESPKSLYSR------------------ESV
XP-010849248.1-bison5 --------------------------------------------------
XP-010849249.1-bison5 --------------------------------------------------
XP-019834500.1-cattle5 --------------------------------------------------
XP-019834499.1-cattle5 --------------------------------------------------
XP-010849252.1-bison5 --------------------------------------------------
XP-010849251.1-bison5 --------------------------------------------------
XP-010849250.1-bison5 --------------------------------------------------
XP-012045431.1-sheep5 --------------------------------------------------
XP-032342536.1-camel5 --------------------------------------------------
XP-031314039.1-camel5 --------------------------------------------------
XP-031314033.1-camel5 --------------------------------------------------
XP-032342531.1-camel5 --------------------------------------------------
XP-010958877.1-camel5 --------------------------------------------------
XP-010958861.1-camel5 --------------------------------------------------
XP-032342530.1-camel5 --------------------------------------------------
KAB1275088.1-camel5 --------------------------------------------------
XP-031314034.1-camel5 --------------------------------------------------
XP-010958865.1-camel5 --------------------------------------------------
XP-010958872.1-camel5 --------------------------------------------------
XP-032342528.1-camel5 -----MPSDFISLLSADLDLESPKSLY------------------SRESV
XP-031314032.1-camel5 -----MPSDFISLLSADLDLESPKSLY------------------SRESV
XP-032342525.1-camel5 -----MPSDFISLLSADLDLESPKSLYSRDSLKLHPSQNFHRAGLLEESV
XP-032342527.1-camel5 -----MPSDFISLLSADLDLESPKSLYSRDSLKLHPSQNFHRAGLLEESV
XP-031314031.1-camel5 -----MPSDFISLLSADLDLESPKSLYSRDSLKLHPSQNFHRAGLLEESV
XP-032342526.1-camel5 -----MPSDFISLLSADLDLESPKSLYSRDSLKLHPSQNFHRAGLLEESV
XP-031314030.1-camel5 -----MPSDFISLLSADLDLESPKSLYSRDSLKLHPSQNFHRAGLLEESV
XP-031314029.1-camel5 -----MPSDFISLLSADLDLESPKSLYSRDSLKLHPSQNFHRAGLLEESV
XP-031536622.1-alpaca5 --------------------------------------------------
XP-031536617.1-alpaca5 --------------------------------------------------
XP-031536616.1-alpaca5 --------------------------------------------------
XP-006203813.1-alpaca5 --------------------------------------------------
XP-031536614.1-alpaca5 --------------------------------------------------
XP-006203811.1-alpaca5 --------------------------------------------------
XP-031536615.1-alpaca5 --------------------------------------------------
XP-006203812.1-alpaca5 --------------------------------------------------
XP-020949530.1-boar5 --------------------------------------------------
XP-020949529.1-boar5 --------------------------------------------------
XP-005655827.1-boar5 --------------------------------------------------
XP-005655826.1-boar5 --------------------------------------------------
XP-013843962.1-boar5 --------------------------------------------------
XP-020949525.1-boar5 --------------------------------------------------
XP-020949528.1-boar5 --------------------------------------------------
XP-020949527.1-boar5 --------------------------------------------------
XP-020949526.1-boar5 --------------------------------------------------
XP-003355819.1-boar5 --------------------------------------------------
XP-013843960.1-boar5 --------------------------------------------------
XP-003355818.1-boar5 -----MPSDFISLLSADLDLESPKSLY------------------SRESV
XP-005655825.1-boar5 -----MPSDFISLLSADLDLESPKSLYSRDSLKLHPSQNFHRAGLLEESV
XP-013843957.1-boar5 -----MPSDFISLLSADLDLESPKS------------------LYSRESV
XP-013843955.1-boar5 -----MPSDFISLLSADLDLESPKSLYSRDSLKLHPSQNFHRAGLLEESV
XP-024411919.1-bat5 --------------------------------------------------
XP-024411918.1-bat5 --------------------------------------------------
XP-024411917.1-bat5 --------------------------------------------------
XP-024411916.1-bat5 --------------------------------------------------
XP-024411913.1-bat5 -----MPSDFISLLSADLDLESPKSLYSR------------------ESV
XP-024411915.1-bat5 -----MPSDFISLLSADLDLESPKSLYSR------------------ESV
XP-024411912.1-bat5 -----MPSDFISLLSADLDLESPKSLYSRDSLKLHPSQNFHRAGLLEESV
XP-024411911.1-bat5 -----MPSDFISLLSADLDLESPKSLYSRDSLKLHPSQNFHRAGLLEESV
XP-024411910.1-bat5 -----MPSDFISLLSADLDLESPKSLYSRDSLKLHPSQNFHRAGLLEESV
XP-024411909.1-bat5 -----MPSDFISLLSADLDLESPKSLYSRDSLKLHPSQNFHRAGLLEESV
XP-028390544.1-bat5 --------------------------------------------------
XP-027999050.1-bat5 --------------------------------------------------
XP-027999049.1-bat5 --------------------------------------------------
XP-027999047.1-bat5 --------------------------------------------------
XP-027999051.1-bat5 --------------------------------------------------
XP-015417265.1-bat5 --------------------------------------------------
XP-006760409.1-bat5 --------------------------------------------------
XP-015417264.1-bat5 --------------------------------------------------
XP-015417263.1-bat5 --------------------------------------------------
XP-015417262.1-bat5 --------------------------------------------------
XP-015417261.1-bat5 --------------------------------------------------
XP-014384663.1-bat5 --------------------------------------------------
XP-005881258.1-bat5 --------------------------------------------------
XP-014384662.1-bat5 --------------------------------------------------
XP-014384661.1-bat5 --------------------------------------------------
XP-014384660.1-bat5 --------------------------------------------------
XP-014313429.1-bat5 --------------------------------------------------
XP-005881262.1-bat5 --------------------------------------------------
XP-006760414.1-bat5 --------------------------------------------------
ELK32779.1-bat5 --------------------------------------------------
XP-015417260.1-bat5 --------------------------------------------------
XP-015417259.1-bat5 --------------------------------------------------
XP-015417258.1-bat5 --------------------------------------------------
XP-006760407.1-bat5 --------------------------------------------------
XP-006760406.1-bat5 --------------------------------------------------
XP-006760412.1-bat5 --------------------------------------------------
XP-006760413.1-bat5 --------------------------------------------------
XP-023611767.1-bat5 --------------------------------------------------
XP-023611766.1-bat5 --------------------------------------------------
XP-023611762.1-bat5 --------------------------------------------------
XP-023611763.1-bat5 --------------------------------------------------
XP-014384659.1-bat5 --------------------------------------------------
XP-014384658.1-bat5 --------------------------------------------------
XP-005881257.1-bat5 --------------------------------------------------
XP-005881260.1-bat5 --------------------------------------------------
XP-005881261.1-bat5 --------------------------------------------------
XP-023611764.1-bat5 --------------------------------------------------
XP-023611765.1-bat5 --------------------------------------------------
XP-027999046.1-bat5 --------------------------------------------------
XP-027999045.1-bat5 --------------------------------------------------
XP-027999044.1-bat5 --------------------------------------------------
XP-027999043.1-bat5 --------------------------------------------------
XP-008138182.1-bat5 -----MPSDFISLLSADLDLESPKSLYSRDSLKLHPSQNFHRAGLLEESV
XP-016056298.1-bat5 --------------------------------------------------
XP-016056297.1-bat5 --------------------------------------------------
XP-016056295.1-bat5 --------------------------------------------------
XP-016056299.1-bat5 --------------------------------------------------
XP-016056294.1-bat5 --------------------------------------------------
XP-016056290.1-bat5 --------------------------------------------------
XP-016056289.1-bat5 --------------------------------------------------
XP-016056288.1-bat5 --------------------------------------------------
XP-016056291.1-bat5 --------------------------------------------------
XP-016056293.1-bat5 --------------------------------------------------
XP-016056292.1-bat5 --------------------------------------------------
XP-024901035.1-bat5 --------------------------------------------------
XP-015443205.1-bat5 --------------------------------------------------
XP-024901034.1-bat5 --------------------------------------------------
XP-024901033.1-bat5 --------------------------------------------------
XP-023380393.1-bat5 --------------------------------------------------
XP-023380392.1-bat5 --------------------------------------------------
XP-023380391.1-bat5 --------------------------------------------------
XP-023380390.1-bat5 --------------------------------------------------
XP-023380394.1-bat5 --------------------------------------------------
XP-023380389.1-bat5 --------------------------------------------------
XP-011380891.1-bat5 --------------------------------------------------
XP-011380890.1-bat5 --------------------------------------------------
XP-011380887.1-bat5 -----MPSDFISLLSADLDLESPKSLY------------------SRESV
XP-011380888.1-bat5 -----MPSDFISLLSADLDLESPKSLY------------------SRESV
XP-011380886.1-bat5 -----MPSDFISLLSADLDLESPKSLYSRDSLKLHPSQNFHRAGLLEESV
XP-011380885.1-bat5 -----MPSDFISLLSADLDLESPKSLYSRDSLKLHPSQNFHRAGLLEESV
ELK14554.1-bat5 --------------------------------------------------
XP-015443204.1-bat5 --------------------------------------------------
XP-015443203.1-bat5 --------------------------------------------------
XP-015443201.1-bat5 -----MPSDFISLLSADLDLESPKSLYSR------------------ESV
XP-015443202.1-bat5 -----MPSDFISLLSADLDLESPKSLYSR------------------ESV
XP-015443200.1-bat5 -----MPSDFISLLSADLDLESPKSLYSRDSLKLHPSQNFHRAGLLEESV
XP-006909875.1-bat5 -----MPSDFISLLSADLDLESPKSLYSRDSLKLHPSQNFHRAGLLEESV
XP-007524645.1-hedgehog5 --------------------------------------------------
XP-007524642.1-hedgehog5 -----MPSDFISLLSADLDLESPKSLYSRDSLKLHPSQNFHRAGLLEESV
XP-012787957.1-shrew5 --------------------------------------------------
XP-004600618.1-shrew5 --------------------------------------------------
XP-012787964.1-shrew5 --------------------------------------------------
XP-004690479.1-mole-rat5 -----MPSDFISLLSADLDLESPKSLYSRDSLKLHPSQNFHRVGLLEESV
XP-023492989.1-horse5 --------------------------------------------------
XP-008516620.1-horse5 --------------------------------------------------
XP-008516619.1-horse5 --------------------------------------------------
XP-014713960.1-donkey5 --------------------------------------------------
XP-008516621.1-horse5 --------------------------------------------------
XP-014713957.1-donkey5 --------------------------------------------------
XP-014713959.1-donkey5 --------------------------------------------------
XP-014713955.1-donkey5 --------------------------------------------------
XP-014713956.1-donkey5 --------------------------------------------------
XP-005608425.1-horse5 --------------------------------------------------
XP-008516618.1-horse5 --------------------------------------------------
XP-023492988.1-horse5 -----MPSDFISLLSADLDLESPKSLY------------------SRESV
XP-008516617.1-horse5 -----MPSDFISLLSADLDLESPKSLY------------------SRESV
XP-023492984.1-horse5 -----MPSDFISLLSADLDLESPKSLYSRDSLKLHPSQNFHRAGLLEESV
XP-023492985.1-horse5 -----MPSDFISLLSADLDLESPKSLYSRDSLKLHPSQNFHRAGLLEESV
XP-008516616.1-horse5 -----MPSDFISLLSADLDLESPKSLYSRDSLKLHPSQNFHRAGLLEESV
XP-008516615.1-horse5 -----MPSDFISLLSADLDLESPKSLYSRDSLKLHPSQNFHRAGLLEESV
XP-008516614.1-horse5 -----MPSDFISLLSADLDLESPKSLYSRDSLKLHPSQNFHRAGLLEESV
XP-014644019.1-rhino5 --------------------------------------------------
XP-014644018.1-rhino5 --------------------------------------------------
XP-014644017.1-rhino5 --------------------------------------------------
XP-014644016.1-rhino5 --------------------------------------------------
XP-014644015.1-rhino5 -----MPSDFISLLSADLDLESPKSLY------------------SRESV
XP-014644013.1-rhino5 -----MPSDFISLLSADLDLESPKSLYSRDSLKLHPSQNFHRAGLLEESV
XP-014644014.1-rhino5 -----MPSDFISLLSADLDLESPKSLYSRDSLKLHPSQNFHRAGLLEESV
XP-016878361.1-human5 --------------------------------------------------
XP-011521124.1-human5 --------------------------------------------------
XP-011521122.1-human5 --------------------------------------------------
XP-011521121.1-human5 --------------------------------------------------
NP-001354638.1-human5 --------------------------------------------------
XP-031513997.1-baboon5 --------------------------------------------------
XP-021787806.1-baboon5 --------------------------------------------------
XP-021787805.1-baboon5 --------------------------------------------------
XP-021787804.1-baboon5 --------------------------------------------------
XP-009195033.1-baboon5 --------------------------------------------------
XP-009195032.1-baboon5 --------------------------------------------------
XP-009195031.1-baboon5 --------------------------------------------------
XP-031513998.1-baboon5 --------------------------------------------------
XP-028696487.1-monkey5 --------------------------------------------------
XP-028696486.1-monkey5 --------------------------------------------------
XP-028696485.1-monkey5 --------------------------------------------------
XP-015298285.1-monkey5 --------------------------------------------------
XP-015298284.1-monkey5 --------------------------------------------------
XP-015298283.1-monkey5 --------------------------------------------------
XP-015298282.1-monkey5 --------------------------------------------------
XP-028696488.1-monkey5 --------------------------------------------------
XP-007991997.1-monkey5 --------------------------------------------------
XP-020138206.1-lemur5 --------------------------------------------------
XP-020138205.1-lemur5 --------------------------------------------------
XP-020138204.1-lemur5 --------------------------------------------------
XP-020138203.1-lemur5 --------------------------------------------------
XP-032342534.1-camel5 --------------------------------------------------
XP-032342533.1-camel5 --------------------------------------------------
XP-032342532.1-camel5 --------------------------------------------------
XP-031314037.1-camel5 --------------------------------------------------
XP-031314036.1-camel5 --------------------------------------------------
XP-031314035.1-camel5 --------------------------------------------------
XP-032342535.1-camel5 --------------------------------------------------
XP-031314038.1-camel5 --------------------------------------------------
XP-031536620.1-alpaca5 --------------------------------------------------
XP-031536619.1-alpaca5 --------------------------------------------------
XP-031536618.1-alpaca5 --------------------------------------------------
XP-031536621.1-alpaca5 --------------------------------------------------
XP-024618871.1-dolphin5 --------------------------------------------------
XP-024618870.1-dolphin5 --------------------------------------------------
XP-024618869.1-dolphin5 --------------------------------------------------
XP-029780407.1-suricata5 --------------------------------------------------
XP-029780406.1-suricata5 --------------------------------------------------
XP-026931907.1-cheetah5 --------------------------------------------------
XP-026931906.1-cheetah5 --------------------------------------------------
XP-026931905.1-cheetah5 --------------------------------------------------
XP-025867376.1-fox5 --------------------------------------------------
XP-025867375.1-fox5 --------------------------------------------------
XP-004744610.1-ferret5 --------------------------------------------------
XP-004744609.1-ferret5 --------------------------------------------------
XP-004744608.1-ferret5 --------------------------------------------------
XP-004744607.1-ferret5 --------------------------------------------------
XP-023492992.1-horse5 --------------------------------------------------
XP-023492991.1-horse5 --------------------------------------------------
XP-023492990.1-horse5 --------------------------------------------------
XP-023492993.1-horse5 --------------------------------------------------
XP-004704637.1-hedgehog5 -----------------------------MGGACSSFTTSSSPTIYSTSV
XP-004704636.1-hedgehog5 MSQTSGGEAGSPPPAVVAADASSAPSSSSMGGACSSFTTSSSPTIYSTSV
XP-030742418.1-hedgehog5 --------------------------------------------------
XP-023369882.1-galago5 --------------------------------------------------
XP-023369881.1-galago5 --------------------------------------------------
XP-023369880.1-galago5 --------------------------------------------------
XP-023369879.1-galago5 -----MPSDFISLLSADLDLESPKSLYSR------------------ESV
XP-012661622.1-galago5 --------------------------------------------------
XP-003791447.1-galago5 -----MPSDFISLLSADLDLESPKSLYSR------------------ESV
XP-003791446.1-galago5 -----MPSDFISLLSADLDLESPKSLYSRDSLKLHPSQNFHRAGLLEESV
XP-012597842.1-lemur5 --------------------------------------------------
XP-012597841.1-lemur5 --------------------------------------------------
XP-020138201.1-lemur5 ---------------------------MR------------------ESV
XP-012597838.1-lemur5 ---------------------------MR------------------ESV
XP-012597837.1-lemur5 ---------------------------MR------------------ESV
XP-012597839.1-lemur5 --------------------------------------------------
XP-012597834.1-lemur5 -----MPSDFISLLSADLDLESPKSLYSR------------------ESV
XP-012597844.1-lemur5 --------------------------------------------------
XP-012597843.1-lemur5 --------------------------------------------------
XP-012597845.1-lemur5 -----MPSDFISLLSADLDLESPKSLYSR------------------ESV
XP-020138200.1-lemur5 -----MPSDFISLLSADLDLESPKSLYSR------------------ESV
XP-020138198.1-lemur5 -----MPSDFISLLSADLDLESPKSLYSRDSLKLHPSQNFHRAGLLEESV
XP-012597840.1-lemur5 -----MPSDFISLLSADLDLESPKSLYSRDSLKLHPSQNFHRAGLLEESV
XP-012597835.1-lemur5 -----MPSDFISLLSADLDLESPKSLYSRDSLKLHPSQNFHRAGLLEESV
XP-012597833.1-lemur5 -----MPSDFISLLSADLDLESPKSLYSRDSLKLHPSQNFHRAGLLEESV
XP-012597832.1-lemur5 -----MPSDFISLLSADLDLESPKSLYSRDSLKLHPSQNFHRAGLLEESV
XP-012515959.1-lemur5 -----MPSDFISLLSADLDLESPKSLYSRDSLKLHPSQNFHRAGLLEESV
XP-012515958.1-lemur5 --------------------------------------------------
XP-008566109.1-lemur5 --------------------------------------------------
XP-008566108.1-lemur5 --------------------------------------------------
XP-003940019.1-monkey5 --------------------------------------------------
XP-003940018.1-monkey5 -----MPSDFISLLSADLDLESPKSLYSRDSLKLHPTQNFNRAGLLEESV
XP-002807800.3-monkey5 -----MPSDFISLLSADLDLESPKSLYSR------------------ESV
JAB31948.1-monkey5 -----MPSDFISLLSADLDLESPKSLYSR------------------ESV
XP-021528227.1-monkey5 -----MPSDFISLLSADLDLESPKSLYSR------------------ESV
NP-001361117.1-orangutan5 -----MPSDFISLLSADLDLESPKSLYSRDSLKLHPSQNFHRAGLLEESV
PNJ61558.1-orangutan5 -----MPSDFISLLSADLDLESPKSLYSRDSLKLHPSQNFHRAGLLEESV
PNJ61559.1-orangutan5 -----MPSDFISLLSADLDLESPKSLYSRDSLKLHPSQNFHRAGLLEESV
PNJ61556.1-orangutan5 -----MPSDFISLLSADLDLESPKSLYSR------------------ESV
PNJ61561.1-orangutan5 --------------------------------------------------
PNJ61560.1-orangutan5 --------------------------------------------------
PNJ61555.1-orangutan5 --------------------------------------------------
NP-001106649.1-human5 -----MPSDFISLLSADLDLESPKSLYSRDSLKLHPSQNFHRAGLLEESV
AAI31510.1-human5 -----MPSDFISLLSADLDLESPKSLYSRDSLKLHPSQNFHRAGLLEESV
XP-011521119.1-human5 -----MPSDFISLLSADLDLESPKSLYSR------------------ESV
NP-619727.2-human5 -----MPSDFISLLSADLDLESPKSLYSRDSLKLHPSQNFHRAGLLEESV
NP-775322.1-human5 --------------------------------------------------
NP-775321.1-human5 --------------------------------------------------
NP-619728.2-human5 --------------------------------------------------
AAD38360.1-human5 --------------------------------------------------
XP-016878359.1-human5 --------------------------------------------------
XP-011521120.1-human5 --------------------------------------------------
EAW83280.1-human5 --------------------------------------------------
EAW83279.1-human5 --------------------------------------------------
EAW83278.1-human5 --------------------------------------------------
AAK91166.1-human5 --------------------------------------------------
EAW83277.1-human5 --------------------------------------------------
AAD48441.1-human5 --------------------------------------------------
XP-006721188.1-human5 --------------------------------------------------
NP-006590.1-human5 -----MPSDFISLLSADLDLESPKSLYSR------------------ESV
spO94916.1-human5 -----MPSDFISLLSADLDLESPKSLYSR------------------ESV
BAA74850.3-human5 -----MPSDFISLLSADLDLESPKSLYSR------------------ESV
EAW83281.1-human5 -----MPSDFISLLSADLDLESPKSLYSR------------------ESV
AAI46766.1-human5 -----MPSDFISLLSADLDLESPKSLYSR------------------ESV
XP-016785573.1-chimpanzee5 -----MPSDFISLLSADLDLESPKSLYSRDSLKLHPSQNFHRAGLLEESV
PNI90943.1-chimpanzee5 -----MPSDFISLLSADLDLESPKSLYSRDSLKLHPSQNFHRAGLLEESV
XP-016785572.1-chimpanzee5 -----MPSDFISLLSADLDLESPKSLYSRDSLKLHPSQNFHRAGLLEESV
PNI90944.1-chimpanzee5 -----MPSDFISLLSADLDLESPKSLYSRDSLKLHPSQNFHRAGLLEESV
JAA42914.1-monkey5 -----MPSDFISLLSADLDLESPKSLYSRDSLKLHPSQNFHRAGLLEESV
XP-016785576.1-chimpanzee5 --------------------------------------------------
XP-016785578.1-chimpanzee5 --------------------------------------------------
XP-016785577.1-chimpanzee5 --------------------------------------------------
PNI90946.1-chimpanzee5 --------------------------------------------------
PNI90941.1-chimpanzee5 --------------------------------------------------
PNI90939.1-chimpanzee5 --------------------------------------------------
XP-016785574.1-chimpanzee5 -----MPSDFISLLSADLDLESPKSLYSR------------------ESV
PNI90940.1-chimpanzee5 -----MPSDFISLLSADLDLESPKSLYSR------------------ESV
XP-030858416.1-gorilla5 --------------------------------------------------
XP-030858415.1-gorilla5 -----MPSDFISLLSADLDLESPKSLYSR------------------ESV
XP-030858414.1-gorilla5 -----MPSDFISLLSADLDLESPKSLYSRDSLKLHPSQNFHRAGLLEESV
XP-030858413.1-gorilla5 -----MPSDFISLLSADLDLESPKSLYSRDSLKLHPSQNFHRAGLLEESV
XP-012360281.1-monkey5 -----MPSDFISLLSADLDLESPKSLYSRDSLKLHPSQNFHRAGLLEESV
XP-003262996.1-monkey5 -----MPSDFISLLSADLDLESPKSLYSRDSLKLHPSQNFHRAGLLEESV
XP-003262995.1-monkey5 -----MPSDFISLLSADLDLESPKSLYSR------------------ESV
XP-030650511.1-monkey5 --------------------------------------------------
XP-003262997.1-monkey5 --------------------------------------------------
XP-007991995.1-monkey5 --------------------------------------------------
XP-007991993.1-monkey5 -----MPSDFISLLSADLDLESPKSLYSR------------------ESV
XP-007991992.1-monkey5 -----MPSDFISLLSADLDLESPKSLYSRDSLKLHPSQNFHRAGLLEESV
XP-007991991.1-monkey5 -----MPSDFISLLSADLDLESPKSLYSRDSLKLHPSQNFHRAGLLEESV
XP-001093880.2-monkey5 -----MPSDFISLLSADLDLESPKSLYSRDSLKLHPSQNFHRAGLLEESV
XP-024651684.1-monkey5 -----MPSDFISLLSADLDLESPKSLYSRDSLKLHPSQNFHRAGLLEESV
XP-014981987.1-monkey5 -----MPSDFISLLSADLDLESPKSLYSRDSLKLHPSQNFHRAGLLEESV
XP-011755990.1-monkey5 -----MPSDFISLLSADLDLESPKSLYSRDSLKLHPSQNFHRAGLLEESV
XP-015298281.1-monkey5 --------------------------------------------------
XP-015298280.1-monkey5 --------------------------------------------------
XP-015298279.1-monkey5 --------------------------------------------------
XP-005592446.1-monkey5 --------------------------------------------------
XP-005592445.1-monkey5 -----MPSDFISLLSADLDLESPKSLY------------------SRESV
XP-005592444.1-monkey5 -----MPSDFISLLSADLDLESPKSLYSRDSLKLHPSQNFHRAGLLEESV
XP-005592443.1-monkey5 -----MPSDFISLLSADLDLESPKSLYSRDSLKLHPSQNFHRAGLLEESV
XP-011832089.1-monkey5 --------------------------------------------------
XP-011832087.1-monkey5 --------------------------------------------------
XP-031513996.1-baboon5 -----MPSDFISLLSADLDLESPKSLYSR------------------ESV
XP-003917155.1-baboon5 -----MPSDFISLLSADLDLESPKSLYSR------------------ESV
XP-011904607.1-monkey5 -----MPSDFISLLSADLDLESPKSLYSR------------------ESV
XP-025227202.1-monkey5 -----MPSDFISLLSADLDLESPKSLYSR------------------ESV
XP-025227203.1-monkey5 --------------------------------------------------
XP-009195029.1-baboon5 --------------------------------------------------
XP-009195028.1-baboon5 --------------------------------------------------
XP-021787802.1-baboon5 --------------------------------------------------
XP-021787801.1-baboon5 --------------------------------------------------
XP-021787800.1-baboon5 --------------------------------------------------
XP-011904839.1-monkey5 --------------------------------------------------
XP-011904749.1-monkey5 --------------------------------------------------
XP-011904671.1-monkey5 --------------------------------------------------
XP-031513995.1-baboon5 -----MPSDFISLLSADLDLESPKSLYSRDSLKLHPSQNFHRAGLLEESV
XP-009195027.1-baboon5 -----MPSDFISLLSADLDLESPKSLYSRDSLKLHPSQNFHRAGLLEESV
XP-025227201.1-monkey5 -----MPSDFISLLSADLDLESPKSLYSRDSLKLHPSQNFHRAGLLEESV
XP-011904528.1-monkey5 -----MPSDFISLLSADLDLESPKSLYSRDSLKLHPSQNFHRAGLLEESV
XP-031513994.1-baboon5 -----MPSDFISLLSADLDLESPKSLYSRDSLKLHPSQNFHRAGLLEESV
XP-003917156.1-baboon5 -----MPSDFISLLSADLDLESPKSLYSRDSLKLHPSQNFHRAGLLEESV
XP-025227200.1-monkey5 -----MPSDFISLLSADLDLESPKSLYSRDSLKLHPSQNFHRAGLLEESV
XP-011904448.1-monkey5 -----MPSDFISLLSADLDLESPKSLYSRDSLKLHPSQNFHRAGLLEESV
XP-014981990.1-monkey5 --------------------------------------------------
XP-014981989.1-monkey5 --------------------------------------------------
XP-014981991.1-monkey5 --------------------------------------------------
XP-024651688.1-monkey5 --------------------------------------------------
XP-024651687.1-monkey5 --------------------------------------------------
XP-024651685.1-monkey5 --------------------------------------------------
XP-024651686.1-monkey5 --------------------------------------------------
AFE76340.1-monkey5 -----MPSDFISLLSADLDLESPKSLYSR------------------ESV
XP-014981988.1-monkey5 -----MPSDFISLLSADLDLESPKSLYSR------------------ESV
XP-011755989.1-monkey5 -----MPSDFISLLSADLDLESPKSLYSR------------------ESV
XP-023066066.1-monkey5 --------------------------------------------------
XP-023066065.1-monkey5 --------------------------------------------------
XP-015298278.1-monkey5 --------------------------------------------------
XP-023066071.1-monkey5 --------------------------------------------------
XP-023066070.1-monkey5 --------------------------------------------------
XP-023066069.1-monkey5 --------------------------------------------------
XP-023066068.1-monkey5 --------------------------------------------------
XP-023066067.1-monkey5 --------------------------------------------------
XP-023066063.1-monkey5 -----MPSDFISLLSADLDLESPKSLYSRDSLKLHPSQNFHRAGLLEESV
XP-023066062.1-monkey5 -----MPSDFISLLSADLDLESPKSLYSRDSLKLHPSQNFHRAGLLEESV
XP-023066064.1-monkey5 -----MPSDFISLLSADLDLESPKSLYSR------------------ESV
XP-030781534.1-monkey5 -----MPSDFISLLSADLDLESPKSLYSRDSLKLHPSQNFHRAGLLEESV
XP-010353720.2-monkey5 -----MPSDFISLLSADLDLESPKSLYSRDSLKLHPSQNFHRAGLLEESV
XP-010353721.2-monkey5 -----MPSDFISLLSADLDLESPKSLYSR------------------ESV
XP-030781536.1-monkey5 --------------------------------------------------
XP-030781535.1-monkey5 --------------------------------------------------
XP-008068220.1-tarsier5 --------------------------------------------------
XP-003751920-rat5 -----MPSDFISLLSADLDLESPKSLYSR------------------ESV
EDL92477.1-rat5 -----MPSDFISLLSADLDLESPKSLYSR------------------ESV
NP-001100895-rat5 -----MPSDFISLLSADLDLESPKSLYSRDSLKLHPSQNFHRAGLLEESV
XP-008770725-rat5 -----MPSDFISLLSADLDLESPKSLYSRDSLKLHPSQNFHRAGLLEESV
spD3ZGB1.1-rat5 -----MPSDFISLLSADLDLESPKSLYSRDSLKLHPSQNFHRAGLLEESV
EDL92476.1-rat5 -----MPSDFISLLSADLDLESPKSLYSRDSLKLHPSQNFHRAGLLEESV
XP-008770727-rat5 --------------------------------------------------
XP-006255618-rat5 --------------------------------------------------
XP-006255617-rat5 --------------------------------------------------
XP-038953678-rat5 --------------------------------------------------
XP-038953680-rat5 --------------------------------------------------
XP-038953679-rat5 --------------------------------------------------
XP-017456780-rat5 --------------------------------------------------
XP-038953677-rat5 --------------------------------------------------
XP-038953676-rat5 --------------------------------------------------
EDL92475.1-rat5 --------------------------------------------------
XP-038953675-rat5 --------------------------------------------------
XP-028624381.1-rodent5 -----MPSDFISLLSADLDLESPKSLYSR------------------ESV
XP-028624380.1-rodent5 -----MPSDFISLLSADLDLESPKSLYSRDSLKLHPSQNFHRAGLLEESV
XP-028624383.1-rodent5 --------------------------------------------------
NP-001273189.1-mouse5 -----MPSDFISLLSADLDLESPKSLYSR------------------ESV
EDL11406.1-mouse5 -----MPSDFISLLSADLDLESPKSLYSR------------------ESV
AAD44343.1-mouse5 -----MPSDFISLLSADLDLESPKSLYSR------------------ESV
XP-006531255.1-mouse5 -----MPSDFISLLSADLDLESPKSLYSR------------------ESV
XP-030099539.1-mouse5 -----MPSDFISLLSADLDLESPKSLYSR------------------ESV
spQ9WV30.2-mouse5 -----MPSDFISLLSADLDLESPKSLYSR------------------ESV
XP-030099540.1-mouse5 -----MPSDFISLLSADLDLESPKSLYSR------------------ESV
XP-006531256.1-mouse5 -----MPSDFISLLSADLDLESPKSLYSRDSLKLHPSQTFHRAGLLEESV
XP-036010077.1-mouse5 --------------------------------------------------
NP-061293.2-mouse5 -----MPSDFISLLSADLDLESPKSLYSRDSLKLHPSQTFHRAGLLEESV
XP-006531254.1-mouse5 -----MPSDFISLLSADLDLESPKSLYSRDSLKLHPSQTFHRAGLLEESV
NP-598718.2-mouse5 --------------------------------------------------
XP-030099541.1-mouse5 --------------------------------------------------
XP-017168393.1-mouse5 --------------------------------------------------
EDL11404.1-mouse5 --------------------------------------------------
AAL12227.1-mouse5 --------------------------------------------------
AAL50821.1-mouse5 --------------------------------------------------
EDL11405.1-mouse5 --------------------------------------------------
AAF31405.1-mouse5 --------------------------------------------------
XP-029336854.1-rodent5 -----MPSDFISLLSADLDLESPKSLYSRDSLKLHPSQTFHRAGLLEESV
XP-021026814.1-rodent5 -----MPSDFISLLSADLDLESPKSLYSRDSLKLHPSQTFHRAGLLEESV
XP-029336852.1-rodent5 -----MPSDFISLLSADLDLESPKSLYSRDSLKLHPSQTFHRAGLLEESV
XP-029336853.1-rodent5 -----MPSDFISLLSADLDLESPKSLYSR------------------ESV
XP-029336855.1-rodent5 --------------------------------------------------
XP-029388499.1-rodent5 -----MPSDFISLLSADLDLESPKSLYSRDSLKLHPSQTFHRAGLLEESV
XP-021076390.1-rodent5 -----MPSDFISLLSADLDLESPKSLYSRDSLKLHPSQTFHRAGLLEESV
XP-029388497.1-rodent5 -----MPSDFISLLSADLDLESPKSLYSRDSLKLHPSQTFHRAGLLEESV
XP-029388498.1-rodent5 -----MPSDFISLLSADLDLESPKSLYSR------------------ESV
XP-021076391.1-rodent5 --------------------------------------------------
XP-036010075.1-mouse5 --------------------------------------------------
XP-006531259.1-mouse5 --------------------------------------------------
XP-036010074.1-mouse5 --------------------------------------------------
XP-030099542.1-mouse5 --------------------------------------------------
XP-017168394.1-mouse5 --------------------------------------------------
XP-006531257.1-mouse5 --------------------------------------------------
XP-029336857.1-rodent5 --------------------------------------------------
XP-029336856.1-rodent5 --------------------------------------------------
XP-029388502.1-rodent5 --------------------------------------------------
XP-029388501.1-rodent5 --------------------------------------------------
XP-029388500.1-rodent5 --------------------------------------------------
XP-028624386.1-rodent5 --------------------------------------------------
XP-028624385.1-rodent5 --------------------------------------------------
XP-028624384.1-rodent5 --------------------------------------------------
XP-031197204.1-mouse5 --------------------------------------------------
XP-031197203.1-mouse5 --------------------------------------------------
XP-031197202.1-mouse5 --------------------------------------------------
XP-031197201.1-mouse5 --------------------------------------------------
XP-031197200.1-mouse5 --------------------------------------------------
XP-031197198.1-mouse5 -----MPSDFISLLSADLDLESPKSLYSR------------------ESV
XP-031197199.1-mouse5 -----MPSDFISLLSADLDLESPKSLYSRDSLKLHPSQNFHRAGLLEESV
XP-031197196.1-mouse5 -----MPSDFISLLSADLDLESPKSLYSRDSLKLHPSQNFHRAGLLEESV
XP-031197197.1-mouse5 -----MPSDFISLLSADLDLESPKSLYSRDSLKLHPSQNFHRAGLLEESV
XP-021488452.1-rodent5 --------------------------------------------------
XP-021488443.1-rodent5 --------------------------------------------------
XP-021488458.1-rodent5 --------------------------------------------------
XP-021488434.1-rodent5 --------------------------------------------------
XP-021488429.1-rodent5 -----MPSDFISLLSADLDLESPKSLY------------------SRESV
XP-021488412.1-rodent5 -----MPSDFISLLSADLDLESPKSLYSRDSLKLHPSQNFHRAGLLEESV
XP-021488420.1-rodent5 -----MPSDFISLLSADLDLESPKSLYSRDSLKLHPSQNFHRAGLLEESV
XP-026634412.1-rodent5 --------------------------------------------------
XP-026634411.1-rodent5 --------------------------------------------------
XP-026634409.1-rodent5 -----MPSDFISLLSADLDLESPKSLYSRDSLKLHPSQNFHRAGLLEESV
XP-005345460.1-rodent5 -----MPSDFISLLSADLDLESPKSLYSRDSLKLHPSQNFHRAGLLEESV
XP-026634407.1-rodent5 -----MPSDFISLLSADLDLESPKSLYSRDSLKLHPSQNFHRAGLLEESV
XP-026634410.1-rodent5 --------------------------------------------------
XP-013209210.1-bird5 -----MPSDFISLLSADLDLESPKSLYSR------------------ESV
XP-026634408.1-rodent5 -----MPSDFISLLSADLDLESPKSLYSR------------------ESV
XP-021086455.1-hamster5 -----MPSDFISLLSADLDLESPKSLYSRDSLKLHPSQNFHRAGLLEESV
XP-015848450.1-rodent5 -----MPSDFISLLSADLDLESPKSLYSRDSLKLHPSQNFHRAGLLEESV
XP-006974199.1-rodent5 -----MPSDFISLLSADLDLESPKSLYSRDSLKLHPSQNFHRAGLLEESV
XP-006974200.1-rodent5 -----MPSDFISLLSADLDLESPKSLYSRDSLKLHPSQNFHRAGLLEESV
XP-015848453.1-rodent5 --------------------------------------------------
XP-015848452.1-rodent5 --------------------------------------------------
XP-015848456.1-rodent5 --------------------------------------------------
XP-015848455.1-rodent5 --------------------------------------------------
XP-015848454.1-rodent5 --------------------------------------------------
XP-006974203.1-rodent5 --------------------------------------------------
XP-015848451.1-rodent5 --------------------------------------------------
XP-015848449.1-rodent5 -----MPSDFISLLSADLDLESPKSLY------------------SRESV
XP-006974201.1-rodent5 -----MPSDFISLLSADLDLESPKSLY------------------SRESV
EGW04760.1-hamster5 --------------------------------------------------
XP-029419670.1-spalax5 -----MPSDFISLLSADLDLESPKSLYSR------------------ESV
XP-029419665.1-spalax5 -----MPSDFISLLSADLDLESPKSLYSR------------------ESV
XP-029419654.1-spalax5 -----MPSDFISLLSADLDLESPKSLYSRDSLKLHPSQNFHRAGLLEESV
XP-029419653.1-spalax5 -----MPSDFISLLSADLDLESPKSLYSRDSLKLHPSQNFHRAGLLEESV
XP-008832002.1-spalax5 -----MPSDFISLLSADLDLESPKSLYSR------------------ESV
XP-017653808.1-spalax5 -----MPSDFISLLSADLDLESPKSLYSRDSLKLHPSQNFHRAGLLEESV
XP-008832020.1-spalax5 -----MPSDFISLLSADLDLESPKSLYSRDSLKLHPSQNFHRAGLLEESV
XP-004661711.1-rodent5 --------------------------------------------------
XP-004661710.1-rodent5 --------------------------------------------------
XP-004661709.1-rodent5 -----MPSDFISLLSADLDLESPKSLYSR------------------ESV
XP-012804930.1-rodent5 -----MPSDFISLLSADLDLESPKSLYSR------------------ESV
XP-004661708.1-rodent5 -----MPSDFISLLSADLDLESPKSLYSRDSLKLHPLQNFHRAGLLEESV
XP-012804929.1-rodent5 -----MPSDFISLLSADLDLESPKSLYSRDSLKLHPLQNFHRAGLLEESV
XP-020021140.1-beaver5 --------------------------------------------------
XP-020021109.1-beaver5 --------------------------------------------------
XP-020021122.1-beaver5 --------------------------------------------------
XP-020021117.1-beaver5 --------------------------------------------------
XP-020021131.1-beaver5 --------------------------------------------------
XP-012868296.1-rodent5 -----MPSDFISLLSADLDLESPKSLYSRDSLKLHPSQNFHRAGLLEESV
XP-010610651.1-mole-rat5 --------------------------------------------------
KFO20034.1-mole-rat5 LQGTVLEARGDRSWGSGVTGCRKYFRDSSRRPDVNGPSGVEKARSLWESV
XP-023421742.1-pig5 --------------------------------------------------
XP-013010321.1-pig5 --------------------------------------------------
XP-013010320.1-pig5 --------------------------------------------------
XP-005004688.1-pig5 --------------------------------------------------
XP-003472181.2-pig5 --------------------------------------------------
XP-021112436.1-mole-rat5 --------------------------------------------------
XP-004842997.1-mole-rat5 --------------------------------------------------
XP-004842996.1-mole-rat5 -----MPSDFISLLSADLDLESPKSLYSR------------------ESV
EHA97400.1-mole-rat5 -----MPSDFISLLSADLDLESPKSLYSRDSLKLHPSQNFHRAGLLEESV
XP-021112435.1-mole-rat5 -----MPSDFISLLSADLDLESPKSLYSRDSLKLHPSQNFHRAGLLEESV
XP-004842995.1-mole-rat5 -----MPSDFISLLSADLDLESPKSLYSRDSLKLHPSQNFHRAGLLEESV
XP-012926974.1-mole-rat5 -----MPSDFISLLSADLDLESPKSLYSR------------------ESV
XP-004842994.1-mole-rat5 -----MPSDFISLLSADLDLESPKSLYSRDSLKLHPSQNFHRAGLLEESV
XP-023564958.1-rodent5 --------------------------------------------------
XP-004625879.1-rodent5 --------------------------------------------------
XP-023564956.1-rodent5 LGRAAMPSDFISLLSADLDLESPKSLYSR------------------ESV
XP-004625877.2-rodent5 LGRAAMPSDFISLLSADLDLESPKSLYSRDSLKLHSSQNFHRAGPLEESV
XP-023564957.1-rodent5 --------------------------------------------------
XP-023564955.1-rodent5 LGRAAMPSDFISLLSADLDLESPKSLYSR------------------ESV
XP-023564954.1-rodent5 LGRAAMPSDFISLLSADLDLESPKSLYSRDSLKLHSSQNFHRAGPLEESV
XP-013359421.1-rodent5 --------------------------------------------------
XP-013359419.1-rodent5 -----MPSDFISLLSADLDLESPKSLYSRDSLKLHSSQNFHRAGLLEESV
XP-013359422.1-rodent5 --------------------------------------------------
XP-005403601.1-rodent5 -----MPSDFISLLSADLDLESPKSLYSRDSLKLHSSQNFHRAGLLEESV
XP-005403602.1-rodent5 -----MPSDFISLLSADLDLESPKSLYSRDSLKLHSSQNFHRAGLLEESV
XP-013359418.1-rodent5 -----MPSDFISLLSADLDLESPKSLYSR------------------ESV
XP-013359420.1-rodent5 --------------------------------------------------
XP-005403609.1-rodent5 --------------------------------------------------
XP-005403607.1-rodent5 --------------------------------------------------
XP-005403606.1-rodent5 --------------------------------------------------
XP-005403605.1-rodent5 --------------------------------------------------
XP-005403603.1-rodent5 -----MPSDFISLLSADLDLESPKSLYSR------------------ESV
XP-021577381.1-squirrel5 --------------------------------------------------
XP-021577380.1-squirrel5 --------------------------------------------------
VTJ66370.1-groundhog5 --------------------------------------------------
VTJ66369.1-groundhog5 --------------------------------------------------
XP-013221809.1-squirrel5 --------------------------------------------------
XP-021577379.1-squirrel5 --------------------------------------------------
XP-015351628.1-groundhog5 --------------------------------------------------
XP-026260267.1-squirrel5 -----MPSDFISLLSADLDLESPKSLYSR------------------ESV
VTJ66368.1-groundhog5 -----MPSDFISLLSADLDLESPKSLYSR------------------ESV
XP-026260265.1-squirrel5 -----MPSDFISLLSADLDLESPKSLYSRDSLKLHPSQNFHRVGLLEESV
XP-026260266.1-squirrel5 -----MPSDFISLLSADLDLESPKSLYSRDSLKLHPSQNFHRVGLLEESV
XP-012782080.1-pika5 --------------------------------------------------
XP-004584047.1-pika5 --------------------------------------------------
XP-004584046.1-pika5 --------------------------------------------------
XP-004584045.1-pika5 --------------------------------------------------
XP-004584044.1-pika5 -----MPSDFISLLSADLDLESPKSLYSR------------------ESV
XP-012782079.1-pika5 -----MPSDFISLLSADLDLESPKSLYSR------------------ESV
XP-004584043.1-pika5 -----MPSDFISLLSADLDLESPKSLYSRDSLKLHPSQNFHRAGLLEESV
XP-004584042.1-pika5 -----MPSDFISLLSADLDLESPKSLYSRDSLKLHPSQNFHRAGLLEESV
XP-017197814.1-rabbit5 --------------------------------------------------
XP-008255771.1-rabbit5 -----MPSDFISLLSADLDLESPKSLYSR------------------KSV
XP-008255772.1-rabbit5 -----MPSDFISLLSADLDLESPKSLYSR------------------KSV
XP-008255770.1-rabbit5 -----MPSDFISLLSADLDLESPKSLYSRNSLKLHPSQNFHRAGLLEESV
XP-002711712.1-rabbit5 -----MPSDFISLLSADLDLESPKSLYSRNSLKLHPSQNFHRAGLLEESV
XP-014446508.1-shrew5 --------------------------------------------------
XP-023447376.1-armadillo5 -----MPSDFISLLSADLDLESPKSLYSRDSLKLHPSQNFHRAGLLEESV
XP-030060522.1-amphibian5 -----------------------------------------------ESV
XP-030060521.1-amphibian5 -----------------------------------------------ESV
XP-033797768.1-amphibian5 -----------------------------------------------ESV
XP-029464155.1-amphibian5 -----------------------------------------------ESV
AFR43659.1-lancelet5 ----------------------MPSGCEDAFLYEEVELNSPESLYGKDPF
ALC48642-fruitfly5 ------------MRFTYNQYK-YYESGYRIPSKMHNLNHHHGVGGSAGKI
XP-023034799.1-fruitfly5 ------------MRFTYNQYK-HYESGYRIPSKMHNLNHQNGGGGGGG--
NP-001096974-fruitfly5 ------------MRFTYNQYK-HYESGYRIPSKMHNLSHNNNNNSNNNNN
ABW09408-fruitfly5 ------------MRFTYNQYK-HYESGYRIPSKMHNLSHNNNNNSNNNNN
NP-001096974.1-fruitfly5 ------------MRFTYNQYK-HYESGYRIPSKMHNLSHNNNNNSNNNNN
NP-001285219-fruitfly5 ------------MRFTYNQYK-HYESGYRIPSKMHNLSHNNNNNSNNNNN
NP-001162745-fruitfly5 ------------MRFTYNQYK-HYESGYRIPSKMHNLSHNNNNNSNNNNN
AHN59689-fruitfly5 ------------MRFTYNQYK-HYESGYRIPSKMHNLSHNNNNNSNNNNN
ACZ95280-fruitfly5 ------------MRFTYNQYK-HYESGYRIPSKMHNLSHNNNNNSNNNNN
XP-002042706.1-fruitfly5 ------------MRFTYNQYK-HYESGYRIPSKMHNLSHHNNNNSNNNNN
XP-039231602.1-fruitfly5 ------------MRFTYNQYK-HYESGYRIPSKMHNLSHHNNNN-NSNNN
XP-026838120.1-fruitfly5 ------------MRFTYNQYK-HYESGYRIPSKMHNLSHHNNSN-NSNNN
XP-016982598.1-fruitfly5 ------------MRFTYNQYK-HYESGYRIPSKMHNLNHHN-----NNNN
XP-016949128.1-fruitfly5 ------------MRFTYNQYK-HYESGYRIPSKMHNLSHHNGGSSNNSSS
XP-017055396.1-fruitfly5 ------------MRFTYNQYK-HYESGYRIPSKMHNLSHHNN---NNNNS
XP-017016037.1-fruitfly5 ------------MRFTYNQYK-HYESGYRIPSKMHNLSHHNSNNNNNNTN
XP-017094608.1-fruitfly5 ------------MRFTYNQYK-HYESGYRIPSKMHNLSHHGAANGGGANN
NP-001162747-fruitfly5 ------------MRFTYNQYK-HYESGYRIPSKMHNLSHNNNNNSNNNNN
XP-017035296.1-fruitfly5 ------------MRFTYNQYK-HYESGYRIPSKMHNLSHHNNGNAGGNNN
XP-020805275.1-fruitfly5 ------------MRFTYNQYK-HYESGYRIPSKMHNLSHHNNGNAGGNNN
XP-022228439.1-fruitfly5 ------------MRFTYNQYK-HYESGYRIPSKMHNLSHHQHHGGGSNNT
NP-511147-fruitfly5 ------------MLLKFTKTS-GAGP-SAVPLLTTAP-------------
AAF48297-fruitfly5 ------------MLLKFTKTS-GAGP-SAVPLLTTAP-------------
NP-001162746-fruitfly5 ------------MLLKFTKTS-GAGP-SAVPLLTTAP-------------
ACZ95281-fruitfly5 ------------MLLKFTKTS-GAGP-SAVPLLTTAP-------------
AAT94496-fruitfly5 ------------MLLKFTKTS-GAGP-SAVPLLTTAP-------------
AAO40817-fruitfly5 ------------MLLKFTKTS-GAGP-SAVPLLTTAP-------------
NP-001259526-fruitfly5 ------------MLLKFTKTS-GAGP-SAVPLLTTAP-------------
AGB95368-fruitfly5 ------------MLLKFTKTS-GAGP-SAVPLLTTAP-------------
EDW07047.2-fruitfly5 ------------MLLKFTKTS-GAGG------------------------
XP-017872684.1-fruitfly5 --------------------------------------------------
XP-011204364.1-fruitfly5 ------------MRFTYNQYN-YSESGYRIPSKMHN--------------
XP-018784827.1-fruitfly5 ------------MRFTYNQYN-YSESGYRIPSKMHN--------------
XP-014094424.1-fruitfly5 ------------MRFTYNQYN-YSESGYRIPSKMHN--------------
XP-011177215.1-fruitfly5 ------------MRFTYNQYN-YSESGYRIPSKMHN--------------
XP-012158877.1-fruitfly5 ------------MRFTYNQYN-YSESGYRIPSKMHN--------------
XP-017466359.1-fruitfly5 ------------MLLKC--------------AKTTG--------------
XP-013109370.1-fly5 ------------MRFTYNQYNNGYDTGYRIPSKMHHNNGNSNSNNNGYNN
XP-023291760.1-fly5 ------------MRFTYNQYN-YYESGYRIPSKMHHHNNNNSSNN---NN
XP-005186865.2-fly5 --------------------------------------------------
JAB56178-mosquito5 ------------MLLKCSPLD-----------------------------
EDS28816-mosquito5 -------------MTTYNPDD-----------------------------
AIU40988-oyster5 NGKHIIVTSTGQSAGANNGKTTIHPDGIIVSTGIQGISDV----------
AIU40987-oyster5 NGKHIIVTSTGQSAGANNGKTTIHPDGIIVSTGIQGISDV----------
XP-022080462.1-startfish5 LSLESLGLDVLRVEDLNSLNNCSKGFTFTLGNGQHSISGN----------
XP-018666864.1-tunique5 SSGTRSSQETLCNPDNFAEDGSAQQASNTPAFQNGTNSNN----------
XP-011676216.2-urchin5 -----MLQPLIKQVPNMSMESQSFGGSNFFSLQGNILSET----------
XP-029944949.1-fish5 --------------------------------------------------
XP-029944942.1-fish5 YDLLPRDFQLPSSTHH-KQKVMSQTSGGEAGPLPSASLAS----------
XP-031592240.1-fish5 --------------------------------------------------
XP-031180037.1-fish5 YDLLPRELQLPSSTQQ-SPKVMSQKSGGEAGPPPSAALAS----------
XP-031180036.1-fish5 YDLLPRELQLPSSTQQ-SPKVMSQKSGGEAGPPPSAALAS----------
XP-031180038.1-fish5 --------------------------------------------------
XP-028437742.1-fish5 --------------------------------------------------
TDH17053.1-fish5 --------------------------------------------------
XP-028437748.1-fish5 --------------------------------------------------
XP-030270511.1-fish5 --------------------------------------------------
XP-030270510.1-fish5 ---------------------MSQKSGGEAGPPPSAALAS----------
XP-030270507.1-fish5 YDLLPRELQFLSSTQH-SPKVMSQKSGGEAGPPPSAALAS----------
XP-030270506.1-fish5 YDLLPRELQFLSSTQH-SPKVMSQKSGGEAGPPPSAALAS----------
XP-030270508.1-fish5 YDLLPRELQFLSSTQH-SPKVMSQKSGGEAGPPPSAALAS----------
XP-030270509.1-fish5 YDLLPRELQFLSSTQH-SPKVMSQKSGGEAGPPPSAALAS----------
TMS13586.1-fish5 YDLLPRELQLPFTTQQ-SPKVMSQKSGGEAGPPPSAALAS----------
KAE8297040.1-fish5 --------------------------------------------------
XP-019954473.1-fish5 --------------------------------------------------
XP-019954472.1-fish5 YDLLPRELQLPSSTQQ-SLKVMSQKSGGEAGPPPSASLA-----------
XP-029979543.1-fish5 YDLLPRELQFPSPARQ-SPEAMSQKSGGEAGSPPSAPLTS----------
XP-029979539.1-fish5 YDLLPRELQFPSPARQ-SPEAMSQKSGGEAGSPPSAPLTS----------
XP-029979530.1-fish5 YDLLPRELQFPSPARQ-SPEAMSQKSGGEAGSPPSAPLTS----------
XP-029979522.1-fish5 YDLLPRELQFPSPARQ-SPEAMSQKSGGEAGSPPSAPLTS----------
XP-029979556.1-fish5 ---------------------MSQKSGGEAGSPPSAPLTS----------
XP-029979547.1-fish5 ---------------------MSQKSGGEAGSPPSAPLTS----------
XP-029979565.1-fish5 --------------------------------------------------
XP-029933967.1-fish5 YDLLPRELQLPSSTQQ-NPAAMSQKSGGEAGPPPSAALAS----------
XP-029933958.1-fish5 YDLLPRELQLPSSTQQ-NPAAMSQKSGGEAGPPPSAALAS----------
KAA8595647.1-fish5 --------------------------------------------------
XP-029577387.1-fish5 DLLPKELQLPSSTQQN-PAAAMSQKSGGEALPPPSAALDS----------
XP-029577386.1-fish5 DLLPKELQLPSSTQQN-PAAAMSQKSGGEALPPPSAALDS----------
XP-029577389.1-fish5 ---------------------MSQKSGGEALPPPSAALDS----------
XP-029577388.1-fish5 ---------------------MSQKSGGEALPPPSAALDS----------
XP-029577385.1-fish5 DLLPKELQLPSSTQQN-PAAAMSQKSGGEALPPPSAALDS----------
XP-029577397.1-fish5 --------------------------------------------------
XP-029577396.1-fish5 --------------------------------------------------
XP-029577395.1-fish5 --------------------------------------------------
XP-029577394.1-fish5 --------------------------------------------------
XP-029577393.1-fish5 --------------------------------------------------
XP-029577391.1-fish5 --------------------------------------------------
XP-029577390.1-fish5 --------------------------------------------------
XP-017259486.1-fish5 --------------------------------------------------
XP-015223537.1-fish5 YDLLPKELQLPSSTEC-NTAAMSQKSGGEAGPPPPAALAS----------
XP-030622038.1-fish5 --------------------------------------------------
XP-030622037.1-fish5 YDLLPKELQLPPSTQQDKQSTMSQKSGGEAGPPPSAALAS----------
NP-956189.1-fish5 YDLLPAELQLPSLVQQENSS-MSQKSGGEAGPPPAAAAA-----------
XP-023811150.1-fish5 YDLLPKELQLQPSSTKPDPPTMSQKSGGEAGPPPSAALAS----------
XP-023811149.1-fish5 YDLLPKELQLQPSSTKPDPPTMSQKSGGEAGPPPSAALAS----------
XP-023811151.1-fish5 --------------------------------------------------
XP-002937623.3-frog5 YDLLPKELQLPSSQETSFAPMSQTSGGEAGSPPPAVIAA-----------
XP-018425918.1-frog5 YDLLPKELQLPSSRETSIAPMSQTSGGEAGSPPPAVVAA-----------
XP-025009968.1-bird5 YDLLPKELQLPPSRETSVASMSQTSGGEAGSPPPAVVAA-----------
XP-025009967.1-bird5 YDLLPKELQLPPSRETSVASMSQTSGGEAGSPPPAVVAA-----------
XP-015148076.2-bird5 YDLLPKELQLPPSRETSVASMSQTSGGEAGSPPPAVVAA-----------
XP-015148075.2-bird5 YDLLPKELQLPPSRETSVASMSQTSGGEAGSPPPAVVAA-----------
TFK03896.1-turtle5 YDLLPKELQLPPSRETSVASMSQTSGGEAGSPPPAVVAA-----------
XP-028595662.1-lizard5 YDLLPKELQLPPSRELSVASMSQTSGGEAGSPPPGVVAA-----------
XP-028595654.1-lizard5 YDLLPKELQLPPSRELSVASMSQTSGGEAGSPPPGVVAA-----------
XP-032077054.1-snake5 YDLLPKELQLPPSRELSVASMSQTSGGEAGSPPPGVVAA-----------
XP-028595658.1-lizard5 ---------------------------MYPVFTSELYTA-----------
XP-028595657.1-lizard5 ---------------------------MYPVFTSELYTA-----------
XP-028595661.1-lizard5 --------------------------------------------------
XP-028595660.1-lizard5 --------------------------------------------------
XP-028595659.1-lizard5 --------------------------------------------------
XP-028595656.1-lizard5 --------------------MSQTSGGEAGSPPPGVVAA-----------
XP-028595655.1-lizard5 YDLLPKELQLPPSRELSVASMSQTSGGEAGSPPPGVVAA-----------
XP-034973685.1-lizard5 YDLLPKELQLPPSRELSVASMSQTSGGEAGSPPPGVVAA-----------
XP-033014728.1-lizard5 ---------------------------MYPVFTSELYTA-----------
XP-025029268.1-snake5 --------------------------------------------------
XP-025029267.1-snake5 --------------------------------------------------
XP-025029266.1-snake5 --------------------------------------------------
XP-007438747.1-snake5 --------------------MSQTSGGEAGSPPPGVVAA-----------
XP-025029265.1-snake5 --------------------MSQTSGGEAGSPPPGVVAA-----------
XP-013913349.1-snake5 FSITLLHSSFAIQRQASCGGLCAIS--EETLPPNLTQGI-----------
XP-013913346.1-snake5 FSITLLHSSFAIQRQASCGGLCAIS--EETLPPNLTQGI-----------
XP-013913348.1-snake5 FSITLLHSSFAIQRQASCGGLCAIS--EETLPPNLTQGI-----------
XP-026540591.1-snake5 YDLLPKELQLPPSRELSVASMSQTSGGEVGSPPPGVVAA-----------
XP-026575642.1-snake5 YDLLPKELQLPPSRELSVASMSQTSGGEVGSPPPGVVAA-----------
XP-034282598.1-snake5 YDLLPKELQLPPSRELSVASMSQTSGGEVGSPPPGVVAA-----------
XP-020644057.1-lizard5 --------------------------------------------------
XP-020644056.1-lizard5 --------------------------------------------------
XP-020644055.1-lizard5 --------------------------------------------------
XP-020644061.1-lizard5 --------------------------------------------------
XP-020644060.1-lizard5 --------------------------------------------------
XP-020644054.1-lizard5 --------------------------------------------------
XP-020644053.1-lizard5 --------------------------------------------------
XP-020644058.1-lizard5 --------------------MSQTSGGEAGSPPPGVVAA-----------
XP-016853453.1-lizard5 --------------------------------------------------
XP-016853452.1-lizard5 --------------------------------------------------
XP-008120279.1-lizard5 --------------------------------------------------
XP-008120278.1-lizard5 --------------------MSQTSGGEAGSPPPGVIAA-----------
XP-008120276.1-lizard5 --------------------MSQTSGGEAGSPPPGVIAA-----------
XP-015262220.1-lizard5 --------------------MSQTSGGEAGSPPPGVVAA-----------
XP-015262219.1-lizard5 --------------------------------------------------
XP-025009969.1-bird5 --------------------------------------------------
XP-025064967.1-alligator5 --------------------------------------------------
XP-025064961.1-alligator5 --------------MELVSFNCSSFSRRWGKGTSFYMAE-----------
XP-025064960.1-alligator5 YDLLPKELQLPPSRETSVASMSQTSGGEAGSPPPAVVAA-----------
XP-025064959.1-alligator5 YDLLPKELQLPPSRETSVASMSQTSGGEAGSPPPAVVAA-----------
XP-025064966.1-alligator5 --------------------------------------------------
XP-025064965.1-alligator5 --------------------------------------------------
XP-025064964.1-alligator5 --------------------------------------------------
XP-025064963.1-alligator5 --------------------------------------------------
XP-025064962.1-alligator5 --------------------------------------------------
XP-014377386.1-alligator5 --------------------------------------------------
XP-006258886.1-alligator5 --------------------------------------------------
XP-006258885.1-alligator5 --------------------------------------------------
XP-009640934.1-bird5 --------------------MSQTSGGEAGSPPPAVVAA-----------
XP-009475669.1-bird5 --------------------MSQTSGGEAGSPPPAVVAA-----------
XP-009287712.1-penguin5 --------------------MSQTSGGEAGSPPPAVVAA-----------
XP-009324453.1-penguin5 --------------------MSQTSGGEAGSPPPAVVAA-----------
XP-029881314.1-bird5 --------------------------------------------------
XP-029881312.1-bird5 --------------------MSQTSGGEAGSPPPAVVAA-----------
XP-029881313.1-bird5 --------------------------------------------------
XP-029881311.1-bird5 YDLLPKELQLPPSRETSVASMSQTSGGEAGSPPPAVVAA-----------
XP-010577837.1-bird5 --------------------------------------------------
XP-010577836.1-bird5 --------------------------------------------------
XP-010577834.1-bird5 --------------------MSQTSGGEAGSPPPAVVAA-----------
XP-009914532.1-bird5 --------------------------------------------------
XP-009914531.1-bird5 --------------------------------------------------
XP-009914528.1-bird5 --------------------MSQTSGGEAGSPPPAVVAA-----------
XP-010577835.1-bird5 --------------------MSQTSGGEAGSPPPAVVAA-----------
XP-009914530.1-bird5 --------------------MSQTSGGEAGSPPPAVVAA-----------
XP-010290682.1-bird5 --------------------MSQTSGGEAGSPPPAVVAA-----------
KFQ80210.1-bird5 YDLLPKELQLPPSRETSVASMSQTSGGEAGSPPPAVVAA-----------
KFQ93313.1-bird5 YDLLPKELQLPPSRETSVASMSQTSGGEAGSPPPAVVAA-----------
KFM01789.1-penguin5 YDLLPKELQLPPSRETSVASMSQTSGGEAGSPPPAVVAA-----------
KFR11362.1-bird5 YDLLPKELQLPPSRETSVASMSQTSGGEAGSPPPAVVAA-----------
KFW11278.1-bird5 YDLLPKELQLPPSRETSVASMSQTSGGEAGSPPPAVVAA-----------
KFQ01816.1-bird5 YDLLPKELQLPPSRETSVASMSQTSGGEAGSPPPAVVAA-----------
XP-009505898.1-bird5 --------------------MSQTSGGEAGSPPPAVVAA-----------
XP-014797787.1-bird5 --------------------------------------------------
XP-014797785.1-bird5 --------------------MSQTSGGEAGSPPPAVVAA-----------
XP-014797786.1-bird5 --------------------------------------------------
XP-010078117.1-bird5 --------------------MSQTSGGEAGSPPPAVVAA-----------
XP-009902733.1-bird5 --------------------MSQTSGGEAGSPPPAVVAA-----------
XP-010179651.1-bird5 --------------------------------------------------
XP-010179650.1-bird5 --------------------------------------------------
XP-010179649.1-bird5 --------------------------------------------------
KFQ32729.1-bird5 --------------------------------------A-----------
XP-026712884.1-bird5 --------------------MSQTSGGEAGSPPPAVVAA-----------
XP-026712883.1-bird5 --------------------MSQTSGGEAGSPPPAVVAA-----------
XP-026712878.1-bird5 --------------------MSQTSGGEAGSPPPAVVAA-----------
XP-026712882.1-bird5 --------------------MSQTSGGEAGSPPPAVVAA-----------
XP-026712881.1-bird5 --------------------MSQTSGGEAGSPPPAVVAA-----------
XP-026712879.1-bird5 --------------------MSQTSGGEAGSPPPAVVAA-----------
XP-026712885.1-bird5 --------------------------------------------------
XP-005432365.1-bird5 --------------------MSQTSGGEAGSPPPAVVAA-----------
XP-005235498.1-bird5 --------------------MSQTSGGEAGSPPPAVVAA-----------
XP-014133878.1-bird5 --------------------------------------------------
XP-010139163.1-bird5 --------------------MSQTSGGEAGSPPPAVVAA-----------
KFO92662.1-bird5 YDLLPKELQLPPSRETSVASMSQTSGGEAGSPPPAVVAA-----------
XP-009956864.1-bird5 --------------------MSQTSGGEAGSPPPAVVAA-----------
KFQ15812.1-bird5 YDLLPKELQLPPSRETSVASMSQTSGGEAGSPPPAVVAA-----------
KFQ29579.1-bird5 YDLLPKELQLPPSRETSVASMSQTSGGEAGSPPPAVVAA-----------
XP-008938447.1-bird5 --------------------MSQTSGGEAGSPPPAVVAA-----------
XP-010171679.1-bird5 --------------------MSQTSGGEAGSPPPAVVAA-----------
XP-009892339.1-bird5 --------------------MSQTSGGEAGSPPPAVVAA-----------
KGL87230.1-bird5 YDLLPKELQLPPSRETSVASMSQTSGGEAGSPPPAVVAA-----------
XP-010203402.1-bird5 --------------------MSQTSGGEAGSPPPAVVAA-----------
KFP33006.1-bird5 YDLLPKELQLPPSRETSVASMSQTSGGEAGSPPPAVVAA-----------
XP-009975954.1-bird5 --------------------MSQTSGGEAGSPPPAVVAA-----------
KFU99434.1-bird5 YDLLPKELQLPPSRETSVASMSQTSGGEAGSPPPAVVAA-----------
XP-009694301.1-bird5 --------------------MSQTSGGEAGSPPPAVVAA-----------
KFP60716.1-bird5 YDLLPKELQLPPSRETSVASMSQTSGGEAGSPPPAVVAA-----------
XP-010006733.1-bird5 --------------------MSQTSGGEAGSPPPAVVAA-----------
KFU85793.1-bird5 YDLLPKELQLPPPRETSVASMSQTSGGEAGSPPPAVVAA-----------
XP-026712887.1-bird5 --------------------------------------------------
XP-026712886.1-bird5 --------------------------------------------------
XP-009485257.1-bird5 --------------------------------------------------
KFQ57494.1-bird5 --------------------------------------------------
XP-030367839.1-bird5 --------------------------------------------------
XP-030367837.1-bird5 --------------------------------------------------
XP-030367836.1-bird5 YDLLPKELQLPPSRETSVASMSQTSGGEAGSPPPAVVAA-----------
XP-030367835.1-bird5 YDLLPKELQLPPSRETSVASMSQTSGGEAGSPPPAVVAA-----------
XP-010022754.1-bird5 --------------------MSQTSGGEAGSPPPAVVAA-----------
KFQ45507.1-bird5 YDLLPKELQLPPSRETSVASMSQTSGGEAGSPPPAVVAA-----------
XP-009877626.1-bird5 --------------------MSQTSGGEAGSPPPAVVAA-----------
KFP83650.1-bird5 YDLLPKELQLPPSRETSVASMSQTSGGEAGSPPPAVVAA-----------
XP-015495552.1-bird5 --------------------MSQTSGGEAGSPPPAVVAA-----------
XP-023790203.1-bird5 --------------------MSQTSGGEAGSPPPAVVAA-----------
XP-015495543.1-bird5 --------------------MSQTSGGEAGSPPPAVVAA-----------
XP-015495542.1-bird5 --------------------MSQTSGGEAGSPPPAVVAA-----------
XP-015495544.1-bird5 --------------------MSQTSGGEAGSPPPAVVAA-----------
XP-015495546.1-bird5 --------------------MSQTSGGEAGSPPPAVVAA-----------
XP-015495545.1-bird5 --------------------MSQTSGGEAGSPPPAVVAA-----------
XP-014116008.1-bird5 YDLLPKELQLPPSRETSIASMSQTSGGEAGSPPPAVVAA-----------
XP-014116007.1-bird5 YDLLPKELQLPPSRETSIASMSQTSGGEAGSPPPAVVAA-----------
XP-023790197.1-bird5 --------------------MSQTSGGEAGSPPPAVVAA-----------
XP-023790196.1-bird5 --------------------MSQTSGGEAGSPPPAVVAA-----------
XP-023790195.1-bird5 --------------------MSQTSGGEAGSPPPAVVAA-----------
XP-023790201.1-bird5 --------------------------------------------------
XP-023790200.1-bird5 --------------------------------------------------
XP-023790199.1-bird5 --------------------------------------------------
XP-023790198.1-bird5 --------------------------------------------------
XP-015495550.1-bird5 --------------------------------------------------
XP-015495549.1-bird5 --------------------------------------------------
XP-015495548.1-bird5 --------------------------------------------------
XP-014116010.1-bird5 --------------------------------------------------
XP-014116009.1-bird5 --------------------------------------------------
XP-014745018.1-bird5 YDLLPKELQLPPSRETSIASMSQTSGGEAGSPPPAVVAA-----------
XP-014745017.1-bird5 --------------------------------------------------
XP-014745016.1-bird5 --------------------------------------------------
XP-005052280.1-bird5 --------------------------------------------------
XP-005052276.1-bird5 --------------------MSQTSGGEAGSPPPAVVAA-----------
XP-005052277.1-bird5 --------------------MSQTSGGEAGSPPPAVVAA-----------
RMC09395.1-bird5 --------------------------------------------------
TRZ15437.1-bird5 --------------------------------------------------
XP-021382580.1-bird5 YDLLPKELQLPPSRETSIASMSQTSGGEAGSPPPAVVAA-----------
OWK56688.1-bird5 YDLLPKELQLPPSRETSIASMSQTSGGEAGSPPPAVVAA-----------
XP-030083288.1-bird5 YDLLPKELQLPPSRETSIASMSQTSGGEAGSPPPAVVAA-----------
XP-018770288.1-bird5 --------------------------------------------------
XP-030083287.1-bird5 YDLLPKELQLPPSRETSIASMSQTSGGEAGSPPPAVVAA-----------
XP-030083289.1-bird5 YDLLPKELQLPPSRETSIASMSQTSGGEAGSPPPAVVAA-----------
XP-018770287.1-bird5 --------------------------------------------------
RLV92452.1-bird5 --------------------------------------A-----------
XP-030811574.1-bird5 YDLLPKELQLPPSRETSIASMSQTSGGEAGSPPPAVVAA-----------
XP-014127697.1-rodent5 --------------------MSQTSGGEAGSPPPAVVAA-----------
XP-029820683.1-bird5 --------------------------------------------------
XP-029820682.1-bird5 --------------------------------------------------
XP-029820680.1-bird5 --------------------------------------------------
XP-017939877.1-bird5 --------------------------------------------------
XP-017939873.1-bird5 --------------------------------------------------
KFW84014.1-bird5 YDLLPKELQLPPSRETSIASMSQTSGGEAGSPPPAVVAA-----------
XP-008925810.2-bird5 --------------------MSQTSGGEAGSPPPAVVAA-----------
XP-017939862.1-bird5 --------------------MSQTSGGEAGSPPPAVVAA-----------
XP-009083070.1-bird5 --------------------MSQTSGGEAGSPPPAVVAA-----------
KFP74225.1-bird5 YDLLPKELQLPPSRETSVASMSQTSGGEAGSPPPAVVAA-----------
XP-021146279.1-bird5 --------------------MSQTSGGEAGSPPPAVVAA-----------
XP-005504768.1-bird5 --------------------MSQTSGGEAGSPPPAVVAA-----------
PKK23834.1-bird5 --------------------MSQTSGGEAGSPPPAVVAA-----------
PKK23833.1-bird5 --------------------------------------------------
XP-021146280.1-bird5 --------------------------------------------------
XP-005504767.1-bird5 --------------------------------------------------
OPJ78306.1-bird5 --------------------------------------------------
OPJ78305.1-bird5 --------------------------------------------------
OPJ78304.1-bird5 YDLLPKELQLPPSRETSVASMSQTSGGEAGSPPPAVVAA-----------
XP-030313469.1-bird5 YDLLPKELQLPPSRETSVASMSQTSGGEAGSPPPAVVAA-----------
XP-030313468.1-bird5 YDLLPKELQLPPSRETSVASMSQTSGGEAGSPPPAVVAA-----------
XP-030313470.1-bird5 --------------------------------------------------
KFO95611.1-bird5 YDLLPKELQLPPSRETSVASMSQTSGGEAGSPPPAVVAA-----------
PKU36529.1-bird5 --------------------------------------------------
XP-025960062.1-bird5 --------------------------------------------------
XP-025960061.1-bird5 --------------------------------------------------
XP-025933205.1-bird5 --------------------------------------------------
XP-013815265.1-bird5 ---------------------------MYLVFTSELYTA-----------
XP-025933204.1-bird5 --------------------------------------------------
XP-025933203.1-bird5 --------------------------------------------------
XP-025933202.1-bird5 --------------------MSQTSGGEAGSPPPAVVAA-----------
XP-025933201.1-bird5 --------------------MSQTSGGEAGSPPPAVVAA-----------
XP-025933200.1-bird5 --------------------MSQTSGGEAGSPPPAVVAA-----------
XP-025933198.1-bird5 --------------------MSQTSGGEAGSPPPAVVAA-----------
XP-025933197.1-bird5 --------------------MSQTSGGEAGSPPPAVVAA-----------
XP-025933196.1-bird5 --------------------MSQTSGGEAGSPPPAVVAA-----------
XP-009685286.1-bird5 --------------------MSQTSGGEAGSPPPAVVAA-----------
XP-009685287.1-bird5 --------------------MSQTSGGEAGSPPPAVVAA-----------
KFV87525.1-bird5 YDLLPKELQLPPSRETSVASMSQTSGGEAGSPPPAVVAA-----------
XP-009685290.1-bird5 --------------------------------------------------
XP-009685289.1-bird5 --------------------------------------------------
XP-009685288.1-bird5 --------------------------------------------------
XP-010209931.1-bird5 --------------------MSQTSGGEAGSPPPAVVAA-----------
KGL75215.1-bird5 YDLLPKELQLPPSRETSVASMSQTSGGEAGSPPPAVVAA-----------
XP-025895368.1-bird5 --------------------------------------------------
XP-005310629.1-turtle5 YDLLPKELQLPPSRETSVASMSQTSGGEAGSPPPAVVAA-----------
XP-034644433.1-turtle5 YDLLPKELQLPPSRETSVASMSQTSGGEAGSPPPAVVAA-----------
XP-037733496.1-turtle5 YDLLPKELQLPPSRETSVASMSQTSGGEAGSPPPAVVAA-----------
XP-032658548.1-turtle5 --------------------MSQTSGGEAGSPPPAVVAA-----------
XP-030438158.1-turtle5 YDLLPKELQLPPSRETSVASMSQTSGGEAGSPPPAVVAA-----------
XP-025040008.1-turtle5 YDLLPKELQLPPSRETSVASMSQTSGGEAGSPPPAVVAA-----------
KYO38504.1-alligator5 YDLLPKELQLPPSRETSVASMSQTSGGEAGSPPPAVVAA-----------
KYO38505.1-alligator5 --------------------------------------------------
XP-028931551.1-orni5 --------------------------------------------------
XP-028931550.1-orni5 YDLLPKELQLPPSRETTVASMSQTSGGEAGSPPPAVVAA-----------
XP-023350915.1-tasmanian5 --------------------------------------------------
XP-023350913.1-tasmanian5 --------------------------------------------------
XP-016283421.1-opossum5 --------------------------------------------------
XP-007477426.1-opossum5 --------------------------------------------------
XP-007477425.1-opossum5 --------------------------------------------------
XP-023350911.1-tasmanian5 --------------------------------------------------
XP-012395860.1-tasmanian5 --------------------------------------------------
XP-016283420.1-opossum5 --------------------------------------------------
XP-007477423.1-opossum5 --------------------------------------------------
XP-007477422.1-opossum5 --------------------------------------------------
XP-001378219.2-opossum5 YDLLPKELQLPPSRETSVASMSQTSGGEAGSPPPAVVAA-----------
XP-020844739.1-koala5 YDLLPKELQLPPSRETSVASMSQTSGGEAGSPPPAVVAA-----------
XP-006878711.1-shrew5 YDLLPKELQLPPPRETPVASMSQTSGGEAGSPPPAVVAA-----------
XP-006878710.1-shrew5 YDLLPKELQLPPPRETPVASMSQTSGGEAGSPPPAVVAA-----------
XP-006878713.1-shrew5 YDLLPKELQLPPPRETPVASMSQTSGGEAGSPPPAVVAA-----------
XP-006878712.1-shrew5 YDLLPKELQLPPPRETPVASMSQTSGGEAGSPPPAVVAA-----------
XP-006878714.1-shrew5 --------------------------------------------------
XP-023594182.1-manatee5 YDLLPKELQLPPPRETSVASMSQTSGGEAGSPPPAVVAA-----------
XP-023594181.1-manatee5 --------------------------------------------------
XP-023412387.1-elephant5 -------------------------------MTCSSLLH-----------
XP-023412386.1-elephant5 -------------------------------MTCSSLLH-----------
XP-023412385.1-elephant5 -------------------------------MTCSSLLH-----------
XP-023412384.1-elephant5 -------------------------------MTCSSLLH-----------
XP-023412383.1-elephant5 -------------------------------MTCSSLLH-----------
XP-010595078.1-elephant5 --------------------------------------------------
XP-023412388.1-elephant5 --------------------------------------------------
XP-007938501.1-aardvak5 YDLLPKELQLPPPRETSVASMSQTSGGEAGSPPPAVVAA-----------
XP-007938500.1-aardvak5 YDLLPKELQLPPPRETSVASMSQTSGGEAGSPPPAVVAA-----------
XP-007938502.1-aardvak5 --------------------------------------------------
XP-006860267.1-mole5 YDLLPKELQLPPPRETSVASMSQTSGGEAGSPPPAVVAA-----------
XP-006860266.1-mole5 YDLLPKELQLPPPRETSVASMSQTSGGEAGSPPPAVVAA-----------
XP-022274981.1-dog5 --------------------------------------------------
XP-025282471.1-dingo5 --------------------------------------------------
XP-025867377.1-fox5 --------------------------------------------------
XP-025867374.1-fox5 --------------------------------------------------
XP-025867373.1-fox5 --------------------------------------------------
XP-025867372.1-fox5 YDLLPKELQLPPSRETSVASMSQTSGGEAGSPPPAVVAA-----------
XP-025867371.1-fox5 YDLLPKELQLPPSRETSVASMSQTSGGEAGSPPPAVVAA-----------
XP-005620821.1-dog5 --------------------------------------------------
XP-025282466.1-dingo5 YDLLPKELQLPPSRETSVASMSQTSGGEAGSPPPAVVAA-----------
XP-025282467.1-dingo5 YDLLPKELQLPPSRETSVASMSQTSGGEAGSPPPAVVAA-----------
XP-025282465.1-dingo5 YDLLPKELQLPPSRETSVASMSQTSGGEAGSPPPAVVAA-----------
XP-025282463.1-dingo5 YDLLPKELQLPPSRETSVASMSQTSGGEAGSPPPAVVAA-----------
XP-022367104.1-otter5 --------------------------------------------------
XP-022367103.1-otter5 --------------------MSQTSGGEAGSPPPAVVAA-----------
XP-022367102.1-otter5 YDLLPKELQLPPSRETSVASMSQTSGGEAGSPPPAVVAA-----------
XP-022367101.1-otter5 YDLLPKELQLPPSRETSVASMSQTSGGEAGSPPPAVVAA-----------
XP-012907732.1-ferret5 --------------------------------------------------
XP-004744606.1-ferret5 --------------------------------------------------
XP-004744605.1-ferret5 --------------------------------------------------
XP-004744603.1-ferret5 YDLLPKELQLPPSRETSVASMSQTSGGEAGSPPPAVVAA-----------
XP-004744602.1-ferret5 YDLLPKELQLPPSRETSVASMSQTSGGEAGSPPPAVVAA-----------
EFB15321.1-panda5 YDLLPKELQLPPSRETSVASMSQTSGGEAGSPPPAVVAA-----------
XP-008700627.1-bear5 --------------------MSQTSGGEAGSPPPAVVAA-----------
XP-030880371.1-seal5 --------------------------------------------------
XP-006730125.1-seal5 YDLLPKELQLPPSRETSVASMSQTSGGEAGSPPPAVVAA-----------
XP-006730126.1-seal5 YDLLPKELQLPPSRETSVASMSQTSGGEAGSPPPAVVAA-----------
XP-021561398.1-seal5 YDLLPKELQLPPSRETSVASMSQTSGGEAGSPPPAVVAA-----------
XP-030880369.1-seal5 --------------------MSQTSGGEAGSPPPAVVAA-----------
XP-006730127.1-seal5 YDLLPKELQLPPSRETSVASMSQTSGGEAGSPPPAVVAA-----------
XP-021561399.1-seal5 YDLLPKELQLPPSRETSVASMSQTSGGEAGSPPPAVVAA-----------
XP-030880370.1-seal5 --------------------------------------------------
XP-006730128.1-seal5 --------------------------------------------------
XP-021561400.1-seal5 --------------------------------------------------
XP-027947455.1-sealion5 YDLLPKELQLPPSRETSVASMSQTSGGEAGSPPPAVVAA-----------
XP-025744870.1-sealion5 YDLLPKELQLPPSRETSVASMSQTSGGEAGSPPPAVVAA-----------
XP-027947428.1-sealion5 YDLLPKELQLPPSRETSVASMSQTSGGEAGSPPPAVVAA-----------
XP-027947419.1-sealion5 YDLLPKELQLPPSRETSVASMSQTSGGEAGSPPPAVVAA-----------
XP-025744868.1-sealion5 YDLLPKELQLPPSRETSVASMSQTSGGEAGSPPPAVVAA-----------
XP-027947446.1-sealion5 YDLLPKELQLPPSRETSVASMSQTSGGEAGSPPPAVVAA-----------
XP-027947437.1-sealion5 YDLLPKELQLPPSRETSVASMSQTSGGEAGSPPPAVVAA-----------
XP-027947462.1-sealion5 --------------------MSQTSGGEAGSPPPAVVAA-----------
XP-025744869.1-sealion5 YDLLPKELQLPPSRETSVASMSQTSGGEAGSPPPAVVAA-----------
XP-025744871.1-sealion5 --------------------MSQTSGGEAGSPPPAVVAA-----------
XP-027947464.1-sealion5 --------------------------------------------------
XP-025744872.1-sealion5 --------------------------------------------------
XP-012421281.1-walrus5 YDLLPKELQLPPSRETSVASMSQTSGGEAGSPPPAVVAA-----------
XP-004393374.1-walrus5 YDLLPKELQLPPSRETSVASMSQTSGGEAGSPPPAVVAA-----------
XP-012421286.1-walrus5 YDLLPKELQLPPSRETSVASMSQTSGGEAGSPPPAVVAA-----------
XP-004393375.1-walrus5 YDLLPKELQLPPSRETSVASMSQTSGGEAGSPPPAVVAA-----------
XP-012421287.1-walrus5 --------------------------------------------------
XP-004393376.1-walrus5 --------------------------------------------------
XP-015396625.1-tiger5 -----------------MGLLASIGENMYSVFTLKLYTA-----------
XP-015396624.1-tiger5 -----------------MGLLASIGENMYSVFTLKLYTA-----------
XP-030155699.1-lynx5 --------------------------------------------------
XP-019310961.1-leopard5 --------------------------------------------------
XP-019310960.1-leopard5 --------------------------------------------------
XP-015396626.1-tiger5 --------------------------------------------------
XP-007090420.1-tiger5 --------------------------------------------------
XP-030155698.1-lynx5 --------------------------------------------------
XP-007090421.1-tiger5 --------------------MSQTSGGEAGSPPPAVVAA-----------
XP-019310957.1-leopard5 YDLLPKELQLPPSRETSVASMSQTSGGEAGSPPPAVVAA-----------
XP-030155696.1-lynx5 YDLLPKELQLPPSRETSVASMSQTSGGEAGSPPPAVVAA-----------
VFV29876.1-lynx5 YDLLPKELQLPPSRETSVASMSQTSGGEAGSPPPAVVAA-----------
XP-026931903.1-cheetah5 YDLLPKELQLPPSRETSVASMSQTSGGEAGSPPPAVVAA-----------
XP-026931898.1-cheetah5 YDLLPKELQLPPSRETSVASMSQTSGGEAGSPPPAVVAA-----------
XP-026931899.1-cheetah5 YDLLPKELQLPPSRETSVASMSQTSGGEAGSPPPAVVAA-----------
VFV29875.1-lynx5 YDLLPKELQLPPSRETSVASMSQTSGGEAGSPPPAVVAA-----------
XP-019310956.1-leopard5 YDLLPKELQLPPSRETSVASMSQTSGGEAGSPPPAVVAA-----------
XP-030155695.1-lynx5 YDLLPKELQLPPSRETSVASMSQTSGGEAGSPPPAVVAA-----------
XP-030155697.1-lynx5 YDLLPKELQLPPSRETSVASMSQTSGGEAGSPPPAVVAA-----------
XP-019310958.1-leopard5 YDLLPKELQLPPSRETSVASMSQTSGGEAGSPPPAVVAA-----------
XP-019310955.1-leopard5 YDLLPKELQLPPSRETSVASMSQTSGGEAGSPPPAVVAA-----------
XP-023101404.1-cat5 YDLLPKELQLPPSRETSVASMSQTSGGEAGSPPPAVVAA-----------
XP-030155694.1-lynx5 YDLLPKELQLPPSRETSVASMSQTSGGEAGSPPPAVVAA-----------
XP-030155693.1-lynx5 YDLLPKELQLPPSRETSVASMSQTSGGEAGSPPPAVVAA-----------
XP-026931904.1-cheetah5 --------------------------------------------------
XP-014924539.2-cheetah5 --------------------------------------------------
XP-026931900.1-cheetah5 YDLLPKELQLPPSRETSVASMSQTSGGEAGSPPPAVVAA-----------
XP-026931901.1-cheetah5 YDLLPKELQLPPSRETSVASMSQTSGGEAGSPPPAVVAA-----------
XP-025776335.1-puma5 YDLLPKELQLPPSRETSVASMSQTSGGEAGSPPPAVVAA-----------
XP-029780409.1-suricata5 --------------------------------------------------
XP-029780408.1-suricata5 --------------------------------------------------
XP-029780405.1-suricata5 --------------------------------------------------
XP-029780403.1-suricata5 --------------------------------------------------
XP-029780402.1-suricata5 --------------------------------------------------
XP-029780400.1-suricata5 YDLLPKELQLPPSRETSVASMSQTSGGEAGSPPPAVVAA-----------
XP-029780401.1-suricata5 YDLLPKELQLPPSRETSVASMSQTSGGEAGSPPPAVVAA-----------
XP-029780398.1-suricata5 YDLLPKELQLPPSRETSVASMSQTSGGEAGSPPPAVVAA-----------
XP-029780399.1-suricata5 YDLLPKELQLPPSRETSVASMSQTSGGEAGSPPPAVVAA-----------
TEA38545.1-dolphin5 LKMTCSSLLHSSQITFSMGLLASIGENMYSVFTLKLYTA-----------
XP-026975236.1-dolphin5 --------------------------------------------------
XP-030719363.1-whale5 --------------------------------------------------
XP-022439027.1-whale5 --------------------------------------------------
XP-022439026.1-whale5 --------------------------------------------------
XP-029097031.1-whale5 --------------------------------------------------
XP-022439023.1-whale5 YDLLPKELQLPPSREPSVASMSQTSGGEAGSPPPAVVAA-----------
XP-022439025.1-whale5 YDLLPKELQLPPSREPSVASMSQTSGGEAGSPPPAVVAA-----------
XP-022439021.1-whale5 YDLLPKELQLPPSREPSVASMSQTSGGEAGSPPPAVVAA-----------
XP-022439022.1-whale5 YDLLPKELQLPPSREPSVASMSQTSGGEAGSPPPAVVAA-----------
XP-029097013.1-whale5 YDLLPKELQLPPSREPSVASMSQTSGGEAGSPPPAVVAA-----------
XP-029097024.1-whale5 YDLLPKELQLPPSREPSVASMSQTSGGEAGSPPPAVVAA-----------
XP-029097005.1-whale5 YDLLPKELQLPPSREPSVASMSQTSGGEAGSPPPAVVAA-----------
XP-029097010.1-whale5 YDLLPKELQLPPSREPSVASMSQTSGGEAGSPPPAVVAA-----------
XP-024618868.1-dolphin5 --------------------------------------------------
XP-024618864.1-dolphin5 YDLLPKELQLPPSREPSVASMSQTSGGEAGSPPPAVVAA-----------
XP-024618865.1-dolphin5 YDLLPKELQLPPSREPSVASMSQTSGGEAGSPPPAVVAA-----------
XP-024618862.1-dolphin5 YDLLPKELQLPPSREPSVASMSQTSGGEAGSPPPAVVAA-----------
XP-024618863.1-dolphin5 YDLLPKELQLPPSREPSVASMSQTSGGEAGSPPPAVVAA-----------
XP-033699970.1-dolphin5 --------------------------------------------------
XP-033699969.1-dolphin5 --------------------------------------------------
XP-019791159.1-dolphin5 --------------------------------------------------
XP-026975235.1-dolphin5 --------------------------------------------------
XP-026975234.1-dolphin5 --------------------------------------------------
XP-026975233.1-dolphin5 --------------------------------------------------
XP-004273263.1-bird5 --------------------------------------------------
XP-030719362.1-whale5 --------------------------------------------------
XP-030719361.1-whale5 --------------------------------------------------
XP-030719360.1-whale5 --------------------------------------------------
XP-019791158.1-dolphin5 --------------------MSQTSGGEAGSPPPAVVAA-----------
XP-026975231.1-dolphin5 --------------------MSQTSGGEAGSPPPAVVAA-----------
XP-030719359.1-whale5 --------------------MSQTSGGEAGSPPPAVVAA-----------
XP-019791156.1-dolphin5 YDLLPKELQLPPSREPSVASMSQTSGGEAGSPPPAVVAA-----------
XP-026975228.1-dolphin5 YDLLPKELQLPPSREPSVASMSQTSGGEAGSPPPAVVAA-----------
XP-004273262.1-bird5 YDLLPKELQLPPSREPSVASMSQTSGGEAGSPPPAVVAA-----------
XP-030719356.1-whale5 YDLLPKELQLPPSREPSVASMSQTSGGEAGSPPPAVVAA-----------
XP-030719357.1-whale5 YDLLPKELQLPPSREPSVASMSQTSGGEAGSPPPAVVAA-----------
XP-019791157.1-dolphin5 YDLLPKELQLPPSREPSVASMSQTSGGEAGSPPPAVVAA-----------
XP-026975229.1-dolphin5 YDLLPKELQLPPSREPSVASMSQTSGGEAGSPPPAVVAA-----------
XP-012389773.1-bird5 YDLLPKELQLPPSREPSVASMSQTSGGEAGSPPPAVVAA-----------
XP-030719358.1-whale5 YDLLPKELQLPPSREPSVASMSQTSGGEAGSPPPAVVAA-----------
XP-026975230.1-dolphin5 YDLLPKELQLPPSREPSVASMSQTSGGEAGSPPPAVVAA-----------
XP-024618867.1-dolphin5 YDLLPKELQLPPSREPSVASMSQTSGGEAGSPPPAVVAA-----------
XP-019791154.1-dolphin5 YDLLPKELQLPPSREPSVASMSQTSGGEAGSPPPAVVAA-----------
XP-030719354.1-whale5 YDLLPKELQLPPSREPSVASMSQTSGGEAGSPPPAVVAA-----------
XP-026975226.1-dolphin5 YDLLPKELQLPPSREPSVASMSQTSGGEAGSPPPAVVAA-----------
XP-030719355.1-whale5 YDLLPKELQLPPSREPSVASMSQTSGGEAGSPPPAVVAA-----------
XP-019791155.1-dolphin5 YDLLPKELQLPPSREPSVASMSQTSGGEAGSPPPAVVAA-----------
XP-026975227.1-dolphin5 YDLLPKELQLPPSREPSVASMSQTSGGEAGSPPPAVVAA-----------
XP-028333846.1-whale5 --------------------------------------------------
XP-007129096.2-whale5 --------------------------------------------------
XP-007129095.2-whale5 --------------------------------------------------
XP-028333845.1-whale5 --------------------MSQTSGGEAGSPPPAVVAA-----------
XP-028333844.1-whale5 --------------------MSQTSGGEAGSPPPAVVAA-----------
XP-007129097.2-whale5 YDLLPKELQLPPSREPSVASMSQTSGGEAGSPPPAVVAA-----------
XP-007129094.2-whale5 YDLLPKELQLPPSREPSVASMSQTSGGEAGSPPPAVVAA-----------
XP-007129092.2-whale5 YDLLPKELQLPPSREPSVASMSQTSGGEAGSPPPAVVAA-----------
XP-007129093.2-whale5 YDLLPKELQLPPSREPSVASMSQTSGGEAGSPPPAVVAA-----------
XP-007449985.1-dolphin5 --------------------------------------------------
XP-007449983.1-dolphin5 YDLLPKELQLPPSREPSVASMSQTSGGEAGSPPPAVVAA-----------
XP-007449984.1-dolphin5 YDLLPKELQLPPSREPSVASMSQTSGGEAGSPPPAVVAA-----------
XP-007449981.1-dolphin5 YDLLPKELQLPPSREPSVASMSQTSGGEAGSPPPAVVAA-----------
XP-007449982.1-dolphin5 YDLLPKELQLPPSREPSVASMSQTSGGEAGSPPPAVVAA-----------
XP-007198265.1-whale5 --------------------------------------------------
XP-007198264.1-whale5 --------------------------------------------------
XP-007198262.1-whale5 --------------------MSQTSGGEAGSPPPAVVAA-----------
XP-007198263.1-whale5 --------------------MSQTSGGEAGSPPPAVVAA-----------
KAB0384134.1-deer5 YDLLPKELQLPPSRETSVASMSQTSGGEAGSPPPAVVAA-----------
KAB0349540.1-deer5 YDLLPKELQLPPSRETSVASMSQTSGGEAGSPPPAVVAA-----------
OWK16563.1-deer5 ---------------------------EAGSPPPAVVAA-----------
XP-020725867.1-deer5 --------------------------------------------------
XP-020725858.1-deer5 YDLLPKELQLPPSRETSVASMSQTSGGEAGSPPPAVVAA-----------
XP-020725864.1-deer5 --------------------MSQTSGGEAGSPPPAVVAA-----------
XP-020725863.1-deer5 --------------------MSQTSGGEAGSPPPAVVAA-----------
XP-020725862.1-deer5 --------------------MSQTSGGEAGSPPPAVVAA-----------
XP-020725859.1-deer5 YDLLPKELQLPPSRETSVASMSQTSGGEAGSPPPAVVAA-----------
XP-020725856.1-deer5 YDLLPKELQLPPSRETSVASMSQTSGGEAGSPPPAVVAA-----------
XP-020725855.1-deer5 YDLLPKELQLPPSRETSVASMSQTSGGEAGSPPPAVVAA-----------
XP-020725860.1-deer5 --------------------MSQTSGGEAGSPPPAVVAA-----------
XP-020725857.1-deer5 YDLLPKELQLPPSRETSVASMSQTSGGEAGSPPPAVVAA-----------
XP-020725866.1-deer5 --------------------------------------------------
XP-020725865.1-deer5 --------------------------------------------------
XP-006047677.2-buffalo5 --------------------------------------------------
XP-006047678.2-buffalo5 --------------------------------------------------
XP-025124748.1-buffalo5 --------------------------------------------------
XP-006047675.2-buffalo5 --------------------------------------------------
XP-019834503.1-cattle5 --------------------------------------------------
XP-019834502.1-cattle5 --------------------------------------------------
XP-019834501.1-cattle5 --------------------------------------------------
XP-025124749.1-buffalo5 --------------------------------------------------
XP-019834504.1-cattle5 --------------------------------------------------
XP-025124741.1-buffalo5 YDLLPKELQLPPSRETPVASMSQTSGGEAGSPPPAVVAA-----------
XP-025124740.1-buffalo5 YDLLPKELQLPPSRETPVASMSQTSGGEAGSPPPAVVAA-----------
XP-025124742.1-buffalo5 YDLLPKELQLPPSRETPVASMSQTSGGEAGSPPPAVVAA-----------
XP-025124745.1-buffalo5 --------------------MSQTSGGEAGSPPPAVVAA-----------
XP-025124744.1-buffalo5 --------------------MSQTSGGEAGSPPPAVVAA-----------
XP-025124743.1-buffalo5 --------------------MSQTSGGEAGSPPPAVVAA-----------
XP-025124747.1-buffalo5 --------------------------------------------------
XP-006047674.2-buffalo5 --------------------------------------------------
XP-025124746.1-buffalo5 --------------------------------------------------
XP-006047673.2-buffalo5 --------------------------------------------------
XP-002694885.2-cattle5 YDLLPKELQLPPSRETPVASMSQTSGGEAGSPPPAVVAA-----------
DAA20235.1-cattle5 YDLLPKELQLPPSRETPVASMSQTSGGEAGSPPPAVVAA-----------
XP-019834496.1-cattle5 YDLLPKELQLPPSRETPVASMSQTSGGEAGSPPPAVVAA-----------
XP-019834495.1-cattle5 YDLLPKELQLPPSRETPVASMSQTSGGEAGSPPPAVVAA-----------
XP-014333975.1-cattle5 YDLLPKELQLPPSRETPVASMSQTSGGEAGSPPPAVVAA-----------
ELR55774.1-cattle5 YDLLPKELQLPPSRETPVASMSQTSGGEAGSPPPAVVAA-----------
XP-019834497.1-cattle5 YDLLPKELQLPPSRETPVASMSQTSGGEAGSPPPAVVAA-----------
XP-019834498.1-cattle5 --------------------MSQTSGGEAGSPPPAVVAA-----------
XP-014333976.1-cattle5 YDLLPKELQLPPSRETPVASMSQTSGGEAGSPPPAVVAA-----------
XP-010849248.1-bison5 --------------------MSQTSGGEAGSPPPAVVAA-----------
XP-010849249.1-bison5 --------------------MSQTSGGEAGSPPPAVVAA-----------
XP-019834500.1-cattle5 --------------------------------------------------
XP-019834499.1-cattle5 --------------------------------------------------
XP-010849252.1-bison5 --------------------------------------------------
XP-010849251.1-bison5 --------------------------------------------------
XP-010849250.1-bison5 --------------------------------------------------
XP-012045431.1-sheep5 --------------------------------------------------
XP-032342536.1-camel5 --------------------------------------------------
XP-031314039.1-camel5 --------------------------------------------------
XP-031314033.1-camel5 --------------------------------------------------
XP-032342531.1-camel5 --------------------------------------------------
XP-010958877.1-camel5 --------------------------------------------------
XP-010958861.1-camel5 --------------------MSQTSGGEAGSPPPAVVAA-----------
XP-032342530.1-camel5 --------------------------------------------------
KAB1275088.1-camel5 --------------------------------------------------
XP-031314034.1-camel5 --------------------------------------------------
XP-010958865.1-camel5 --------------------MSQTSGGEAGSPPPAVVAA-----------
XP-010958872.1-camel5 --------------------MSQTSGGEAGSPPPAVVAA-----------
XP-032342528.1-camel5 YDLLPKELQLPPSRETSVASMSQTSGGEAGSPPPAVVAA-----------
XP-031314032.1-camel5 YDLLPKELQLPPSRETSVASMSQTSGGEAGSPPPAVVAA-----------
XP-032342525.1-camel5 YDLLPKELQLPPSRETSVASMSQTSGGEAGSPPPAVVAA-----------
XP-032342527.1-camel5 YDLLPKELQLPPSRETSVASMSQTSGGEAGSPPPAVVAA-----------
XP-031314031.1-camel5 YDLLPKELQLPPSRETSVASMSQTSGGEAGSPPPAVVAA-----------
XP-032342526.1-camel5 YDLLPKELQLPPSRETSVASMSQTSGGEAGSPPPAVVAA-----------
XP-031314030.1-camel5 YDLLPKELQLPPSRETSVASMSQTSGGEAGSPPPAVVAA-----------
XP-031314029.1-camel5 YDLLPKELQLPPSRETSVASMSQTSGGEAGSPPPAVVAA-----------
XP-031536622.1-alpaca5 --------------------------------------------------
XP-031536617.1-alpaca5 --------------------------------------------------
XP-031536616.1-alpaca5 --------------------------------------------------
XP-006203813.1-alpaca5 --------------------------------------------------
XP-031536614.1-alpaca5 --------------------MSQTSGGEAGSPPPAVVAA-----------
XP-006203811.1-alpaca5 --------------------MSQTSGGEAGSPPPAVVAA-----------
XP-031536615.1-alpaca5 --------------------MSQTSGGEAGSPPPAVVAA-----------
XP-006203812.1-alpaca5 --------------------MSQTSGGEAGSPPPAVVAA-----------
XP-020949530.1-boar5 --------------------------------------------------
XP-020949529.1-boar5 --------------------------------------------------
XP-005655827.1-boar5 --------------------------------------------------
XP-005655826.1-boar5 --------------------------------------------------
XP-013843962.1-boar5 --------------------------------------------------
XP-020949525.1-boar5 -----------------MGLLASVGENMYSVFTLKLYTA-----------
XP-020949528.1-boar5 --------------------------------------------------
XP-020949527.1-boar5 --------------------------------------------------
XP-020949526.1-boar5 --------------------------------------------------
XP-003355819.1-boar5 --------------------------------------------------
XP-013843960.1-boar5 --------------------MSQTSGGEAGSPPPAVVAA-----------
XP-003355818.1-boar5 YDLLPKELQLPPSRETSVASMSQTSGGEAGSPPPAVVAA-----------
XP-005655825.1-boar5 YDLLPKELQLPPSRETSVASMSQTSGGEAGSPPPAVVAA-----------
XP-013843957.1-boar5 YDLLPKELQLPPSRETSVASMSQTSGGEAGSPPPAVVAA-----------
XP-013843955.1-boar5 YDLLPKELQLPPSRETSVASMSQTSGGEAGSPPPAVVAA-----------
XP-024411919.1-bat5 --------------------------------------------------
XP-024411918.1-bat5 --------------------------------------------------
XP-024411917.1-bat5 --------------------------------------------------
XP-024411916.1-bat5 --------------------------------------------------
XP-024411913.1-bat5 YDLLPKELQLPPSRETSVASMSQTSGGEAGSPPPAVVAA-----------
XP-024411915.1-bat5 YDLLPKELQLPPSRETSVASMSQTSGGEAGSPPPAVVAA-----------
XP-024411912.1-bat5 YDLLPKELQLPPSRETSVASMSQTSGGEAGSPPPAVVAA-----------
XP-024411911.1-bat5 YDLLPKELQLPPSRETSVASMSQTSGGEAGSPPPAVVAA-----------
XP-024411910.1-bat5 YDLLPKELQLPPSRETSVASMSQTSGGEAGSPPPAVVAA-----------
XP-024411909.1-bat5 YDLLPKELQLPPSRETSVASMSQTSGGEAGSPPPAVVAA-----------
XP-028390544.1-bat5 --------------------MSQTSGGEAGSPPPAVVAA-----------
XP-027999050.1-bat5 --------------------------------------------------
XP-027999049.1-bat5 --------------------------------------------------
XP-027999047.1-bat5 --------------------------------------------------
XP-027999051.1-bat5 --------------------------------------------------
XP-015417265.1-bat5 --------------------------------------------------
XP-006760409.1-bat5 --------------------------------------------------
XP-015417264.1-bat5 --------------------------------------------------
XP-015417263.1-bat5 --------------------------------------------------
XP-015417262.1-bat5 --------------------------------------------------
XP-015417261.1-bat5 --------------------------------------------------
XP-014384663.1-bat5 --------------------------------------------------
XP-005881258.1-bat5 --------------------------------------------------
XP-014384662.1-bat5 --------------------------------------------------
XP-014384661.1-bat5 --------------------------------------------------
XP-014384660.1-bat5 --------------------------------------------------
XP-014313429.1-bat5 --------------------------------------------------
XP-005881262.1-bat5 --------------------------------------------------
XP-006760414.1-bat5 --------------------------------------------------
ELK32779.1-bat5 --------------------------------MAPAKKG-----------
XP-015417260.1-bat5 --------------------------------------------------
XP-015417259.1-bat5 --------------------------------------------------
XP-015417258.1-bat5 --------------------------------------------------
XP-006760407.1-bat5 --------------------------------------------------
XP-006760406.1-bat5 --------------------------------------------------
XP-006760412.1-bat5 --------------------MSQTSGGEAGSPPPAVVAA-----------
XP-006760413.1-bat5 --------------------MSQTSGGEAGSPPPAVVAA-----------
XP-023611767.1-bat5 --------------------------------------------------
XP-023611766.1-bat5 --------------------------------------------------
XP-023611762.1-bat5 --------------------MSQTSGGEAGSPPPAVVAA-----------
XP-023611763.1-bat5 --------------------MSQTSGGEAGSPPPAVVAA-----------
XP-014384659.1-bat5 --------------------------------------------------
XP-014384658.1-bat5 --------------------------------------------------
XP-005881257.1-bat5 --------------------------------------------------
XP-005881260.1-bat5 --------------------MSQTSGGEAGSPPPAVVAA-----------
XP-005881261.1-bat5 --------------------MSQTSGGEAGSPPPAVVAA-----------
XP-023611764.1-bat5 --------------------MSQTSGGEAGSPPPAVVAA-----------
XP-023611765.1-bat5 --------------------MSQTSGGEAGSPPPAVVAA-----------
XP-027999046.1-bat5 --------------------------------------------------
XP-027999045.1-bat5 --------------------------------------------------
XP-027999044.1-bat5 --------------------------------------------------
XP-027999043.1-bat5 --------------------------------------------------
XP-008138182.1-bat5 YDLLPKELQLPPSRETTVASMSQTSGGEAGSPPPAVVAA-----------
XP-016056298.1-bat5 -----------------------MLLQLPPLPPWAVLAA-----------
XP-016056297.1-bat5 -----------------------MLLQLPPLPPWAVLAA-----------
XP-016056295.1-bat5 -----------------------MLLQLPPLPPWAVLAA-----------
XP-016056299.1-bat5 ------------------------MITLS---------------------
XP-016056294.1-bat5 --------------------MSQTSGGEAGSPPPAVVAA-----------
XP-016056290.1-bat5 --------------------MSQTSGGEAGSPPPAVVAA-----------
XP-016056289.1-bat5 --------------------MSQTSGGEAGSPPPAVVAA-----------
XP-016056288.1-bat5 --------------------MSQTSGGEAGSPPPAVVAA-----------
XP-016056291.1-bat5 --------------------MSQTSGGEAGSPPPAVVAA-----------
XP-016056293.1-bat5 --------------------MGGACSSFTTSSSPTIYST-----------
XP-016056292.1-bat5 --------------------MGGACSSFTTSSSPTIYST-----------
XP-024901035.1-bat5 --------------------------------------------------
XP-015443205.1-bat5 --------------------------------------------------
XP-024901034.1-bat5 --------------------------------------------------
XP-024901033.1-bat5 --------------------------------------------------
XP-023380393.1-bat5 --------------------------------------------------
XP-023380392.1-bat5 --------------------------------------------------
XP-023380391.1-bat5 --------------------------------------------------
XP-023380390.1-bat5 --------------------------------------------------
XP-023380394.1-bat5 --------------------------------------------------
XP-023380389.1-bat5 --------------------------------------------------
XP-011380891.1-bat5 --------------------------------------------------
XP-011380890.1-bat5 --------------------------------------------------
XP-011380887.1-bat5 YDLLPKELQLPPSRETSVASMSQTSGGEAGSPPPAVVAA-----------
XP-011380888.1-bat5 YDLLPKELQLPPSRETSVASMSQTSGGEAGSPPPAVVAA-----------
XP-011380886.1-bat5 YDLLPKELQLPPSRETSVASMSQTSGGEAGSPPPAVVAA-----------
XP-011380885.1-bat5 YDLLPKELQLPPSRETSVASMSQTSGGEAGSPPPAVVAA-----------
ELK14554.1-bat5 --------------------------------------------------
XP-015443204.1-bat5 --------------------------------------------------
XP-015443203.1-bat5 --------------------------------------------------
XP-015443201.1-bat5 YDLLPKELQLPPSRETSVASMSQTSGGEAGSPPPAVVAA-----------
XP-015443202.1-bat5 YDLLPKELQLPPSRETSVASMSQTSGGEAGSPPPAVVAA-----------
XP-015443200.1-bat5 YDLLPKELQLPPSRETSVASMSQTSGGEAGSPPPAVVAA-----------
XP-006909875.1-bat5 YDLLPKELQLPPSRETSVASMSQTSGGEAGSPPPAVVAA-----------
XP-007524645.1-hedgehog5 --------------------------------------------------
XP-007524642.1-hedgehog5 YDLLPKELQLPPSRETAVASMSQTSGGEAGSPPPAVVAA-----------
XP-012787957.1-shrew5 --------------------MSQTSGGEAGSPPPAVVAA-----------
XP-004600618.1-shrew5 --------------------------------------------------
XP-012787964.1-shrew5 --------------------MSQTSGGEAGSPPPAVVAA-----------
XP-004690479.1-mole-rat5 YDLLPKELQLPPSRETSVASMSQTSGGEAGSPPPAVVAA-----------
XP-023492989.1-horse5 --------------------------------------------------
XP-008516620.1-horse5 --------------------------------------------------
XP-008516619.1-horse5 --------------------------------------------------
XP-014713960.1-donkey5 --------------------------------------------------
XP-008516621.1-horse5 --------------------------------------------------
XP-014713957.1-donkey5 --------------------------------------------------
XP-014713959.1-donkey5 --------------------------------------------------
XP-014713955.1-donkey5 --------------------MSQTSGGEAGSPPPAVVAA-----------
XP-014713956.1-donkey5 --------------------MSQTSGGEAGSPPPAVVAA-----------
XP-005608425.1-horse5 --------------------MSQTSGGEAGSPPPAVVAA-----------
XP-008516618.1-horse5 --------------------MSQTSGGEAGSPPPAVVAA-----------
XP-023492988.1-horse5 YDLLPKELQLPPSRETSVASMSQTSGGEAGSPPPAVVAA-----------
XP-008516617.1-horse5 YDLLPKELQLPPSRETSVASMSQTSGGEAGSPPPAVVAA-----------
XP-023492984.1-horse5 YDLLPKELQLPPSRETSVASMSQTSGGEAGSPPPAVVAA-----------
XP-023492985.1-horse5 YDLLPKELQLPPSRETSVASMSQTSGGEAGSPPPAVVAA-----------
XP-008516616.1-horse5 YDLLPKELQLPPSRETSVASMSQTSGGEAGSPPPAVVAA-----------
XP-008516615.1-horse5 YDLLPKELQLPPSRETSVASMSQTSGGEAGSPPPAVVAA-----------
XP-008516614.1-horse5 YDLLPKELQLPPSRETSVASMSQTSGGEAGSPPPAVVAA-----------
XP-014644019.1-rhino5 --------------------------------------------------
XP-014644018.1-rhino5 --------------------------------------------------
XP-014644017.1-rhino5 --------------------------------------------------
XP-014644016.1-rhino5 --------------------MSQTSGGEAGSPPPAVVAA-----------
XP-014644015.1-rhino5 YDLLPKELQLPPSRETSVASMSQTSGGEAGSPPPAVVAA-----------
XP-014644013.1-rhino5 YDLLPKELQLPPSRETSVASMSQTSGGEAGSPPPAVVAA-----------
XP-014644014.1-rhino5 YDLLPKELQLPPSRETSVASMSQTSGGEAGSPPPAVVAA-----------
XP-016878361.1-human5 --------------------------------------------------
XP-011521124.1-human5 --------------------------------------------------
XP-011521122.1-human5 --------------------------------------------------
XP-011521121.1-human5 --------------------------------------------------
NP-001354638.1-human5 --------------------------------------------------
XP-031513997.1-baboon5 --------------------------------------------------
XP-021787806.1-baboon5 --------------------------------------------------
XP-021787805.1-baboon5 --------------------------------------------------
XP-021787804.1-baboon5 --------------------------------------------------
XP-009195033.1-baboon5 --------------------------------------------------
XP-009195032.1-baboon5 --------------------------------------------------
XP-009195031.1-baboon5 --------------------------------------------------
XP-031513998.1-baboon5 --------------------------------------------------
XP-028696487.1-monkey5 --------------------------------------------------
XP-028696486.1-monkey5 --------------------------------------------------
XP-028696485.1-monkey5 --------------------------------------------------
XP-015298285.1-monkey5 --------------------------------------------------
XP-015298284.1-monkey5 --------------------------------------------------
XP-015298283.1-monkey5 --------------------------------------------------
XP-015298282.1-monkey5 --------------------------------------------------
XP-028696488.1-monkey5 --------------------------------------------------
XP-007991997.1-monkey5 --------------------------------------------------
XP-020138206.1-lemur5 --------------------------------------------------
XP-020138205.1-lemur5 --------------------------------------------------
XP-020138204.1-lemur5 --------------------------------------------------
XP-020138203.1-lemur5 --------------------------------------------------
XP-032342534.1-camel5 --------------------------------------------------
XP-032342533.1-camel5 --------------------------------------------------
XP-032342532.1-camel5 --------------------------------------------------
XP-031314037.1-camel5 --------------------------------------------------
XP-031314036.1-camel5 --------------------------------------------------
XP-031314035.1-camel5 --------------------------------------------------
XP-032342535.1-camel5 --------------------------------------------------
XP-031314038.1-camel5 --------------------------------------------------
XP-031536620.1-alpaca5 --------------------------------------------------
XP-031536619.1-alpaca5 --------------------------------------------------
XP-031536618.1-alpaca5 --------------------------------------------------
XP-031536621.1-alpaca5 --------------------------------------------------
XP-024618871.1-dolphin5 --------------------------------------------------
XP-024618870.1-dolphin5 --------------------------------------------------
XP-024618869.1-dolphin5 --------------------------------------------------
XP-029780407.1-suricata5 --------------------------------------------------
XP-029780406.1-suricata5 --------------------------------------------------
XP-026931907.1-cheetah5 --------------------------------------------------
XP-026931906.1-cheetah5 --------------------------------------------------
XP-026931905.1-cheetah5 --------------------------------------------------
XP-025867376.1-fox5 --------------------------------------------------
XP-025867375.1-fox5 --------------------------------------------------
XP-004744610.1-ferret5 --------------------------------------------------
XP-004744609.1-ferret5 --------------------------------------------------
XP-004744608.1-ferret5 --------------------------------------------------
XP-004744607.1-ferret5 --------------------------------------------------
XP-023492992.1-horse5 --------------------------------------------------
XP-023492991.1-horse5 --------------------------------------------------
XP-023492990.1-horse5 --------------------------------------------------
XP-023492993.1-horse5 --------------------------------------------------
XP-004704637.1-hedgehog5 TDSKAMQVESCSSAVGVSNRGVSEKQLTSNTVQQHPSTP-----------
XP-004704636.1-hedgehog5 TDSKAMQVESCSSAVGVSNRGVSEKQLTSNTVQQHPSTP-----------
XP-030742418.1-hedgehog5 --------------------------------------------------
XP-023369882.1-galago5 --------------------------------------------------
XP-023369881.1-galago5 --------------------------------------------------
XP-023369880.1-galago5 --------------------MSQTSGGEAGSPPPAVVAA-----------
XP-023369879.1-galago5 YDLLPKELQLPPSRETSVASMSQTSGGEAGSPPPAVVAA-----------
XP-012661622.1-galago5 --------------------------------------------------
XP-003791447.1-galago5 YDLLPKELQLPPSRETSVASMSQTSGGEAGSPPPAVVAA-----------
XP-003791446.1-galago5 YDLLPKELQLPPSRETSVASMSQTSGGEAGSPPPAVVAA-----------
XP-012597842.1-lemur5 --------------------------------------------------
XP-012597841.1-lemur5 --------------------------------------------------
XP-020138201.1-lemur5 YDLLPKELQLPPSRETSVASMSQTSGGEAGSPPPAVVAA-----------
XP-012597838.1-lemur5 YDLLPKELQLPPSRETSVASMSQTSGGEAGSPPPAVVAA-----------
XP-012597837.1-lemur5 YDLLPKELQLPPSRETSVASMSQTSGGEAGSPPPAVVAA-----------
XP-012597839.1-lemur5 --------------------MSQTSGGEAGSPPPAVVAA-----------
XP-012597834.1-lemur5 YDLLPKELQLPPSRETSVASMSQTSGGEAGSPPPAVVAA-----------
XP-012597844.1-lemur5 --------------------------------------------------
XP-012597843.1-lemur5 --------------------------------------------------
XP-012597845.1-lemur5 YDLLPKELQLPPSRETSVASMSQTSGGEAGSPPPAVVAA-----------
XP-020138200.1-lemur5 YDLLPKELQLPPSRETSVASMSQTSGGEAGSPPPAVVAA-----------
XP-020138198.1-lemur5 YDLLPKELQLPPSRETSVASMSQTSGGEAGSPPPAVVAA-----------
XP-012597840.1-lemur5 YDLLPKELQLPPSRETSVASMSQTSGGEAGSPPPAVVAA-----------
XP-012597835.1-lemur5 YDLLPKELQLPPSRETSVASMSQTSGGEAGSPPPAVVAA-----------
XP-012597833.1-lemur5 YDLLPKELQLPPSRETSVASMSQTSGGEAGSPPPAVVAA-----------
XP-012597832.1-lemur5 YDLLPKELQLPPSRETSVASMSQTSGGEAGSPPPAVVAA-----------
XP-012515959.1-lemur5 YDLLPKELQLPPSRETSVASMSQTSGGEAGSPPPAVVAA-----------
XP-012515958.1-lemur5 --------------------------------------------------
XP-008566109.1-lemur5 --------------------MSQTSGGEAGSPPPAVVAA-----------
XP-008566108.1-lemur5 --------------------MSQTSGGEAGSPPPAVVAA-----------
XP-003940019.1-monkey5 --------------------------------------------------
XP-003940018.1-monkey5 YDLLPKELQLPPSRETSVASMSQTSGGEAGSPPPAVVAA-----------
XP-002807800.3-monkey5 YDLLPKELQLPPSRETSVASMSQTSGGEAGSPPPAVVAA-----------
JAB31948.1-monkey5 YDLLPKELQLPPSRETSVASMSQTSGGEAGSPPPAVVAA-----------
XP-021528227.1-monkey5 YDLLPKELQLPPSRETSVASMSQTSGGEAGSPPPAVVAA-----------
NP-001361117.1-orangutan5 YDLLPKELQLPPSRETSVASMSQTSGGEAGSPPPAVVAA-----------
PNJ61558.1-orangutan5 YDLLPKELQLPPSRETSVASMSQTSGGEAGSPPPAVVAA-----------
PNJ61559.1-orangutan5 YDLLPKELQLPPSRETSVASMSQTSGGEAGSPPPAVVAA-----------
PNJ61556.1-orangutan5 YDLLPKELQLPPSRETSVASMSQTSGGEAGSPPPAVVAA-----------
PNJ61561.1-orangutan5 --------------------------------------------------
PNJ61560.1-orangutan5 --------------------------------------------------
PNJ61555.1-orangutan5 --------------------------------------------------
NP-001106649.1-human5 YDLLPKELQLPPSRETSVASMSQTSGGEAGSPPPAVVAA-----------
AAI31510.1-human5 YDLLPKELQLPPSRETSVASMSQTSGGEAGSPPPAVVAA-----------
XP-011521119.1-human5 YDLLPKELQLPPSRETSVASMSQTSGGEAGSPPPAVVAA-----------
NP-619727.2-human5 YDLLPKELQLPPSRETSVASMSQTSGGEAGSPPPAVVAA-----------
NP-775322.1-human5 --------------------------------------------------
NP-775321.1-human5 --------------------------------------------------
NP-619728.2-human5 --------------------------------------------------
AAD38360.1-human5 --------------------------------------------------
XP-016878359.1-human5 --------------------------------------------------
XP-011521120.1-human5 --------------------------------------------------
EAW83280.1-human5 --------------------------------------------------
EAW83279.1-human5 --------------------------------------------------
EAW83278.1-human5 --------------------------------------------------
AAK91166.1-human5 --------------------------------------------------
EAW83277.1-human5 --------------------MSQTSGGEAGSPPPAVVAA-----------
AAD48441.1-human5 --------------------MSQTSGGEAGSPPPAVVAA-----------
XP-006721188.1-human5 --------------------MSQTSGGEAGSPPPAVVAA-----------
NP-006590.1-human5 YDLLPKELQLPPSRETSVASMSQTSGGEAGSPPPAVVAA-----------
spO94916.1-human5 YDLLPKELQLPPSRETSVASMSQTSGGEAGSPPPAVVAA-----------
BAA74850.3-human5 YDLLPKELQLPPSRETSVASMSQTSGGEAGSPPPAVVAA-----------
EAW83281.1-human5 YDLLPKELQLPPSRETSVASMSQTSGGEAGSPPPAVVAA-----------
AAI46766.1-human5 YDLLPKELQLPPSRETSVASMSQTSGGEAGSPPPAVVAA-----------
XP-016785573.1-chimpanzee5 YDLLPKELQLPPSRETSVASMSQTSGGEAGSPPPAVVAA-----------
PNI90943.1-chimpanzee5 YDLLPKELQLPPSRETSVASMSQTSGGEAGSPPPAVVAA-----------
XP-016785572.1-chimpanzee5 YDLLPKELQLPPSRETSVASMSQTSGGEAGSPPPAVVAA-----------
PNI90944.1-chimpanzee5 YDLLPKELQLPPSRETSVASMSQTSGGEAGSPPPAVVAA-----------
JAA42914.1-monkey5 YDLLPKELQLPPSRETSVASMSQTSGGEAGSPPPAVVAA-----------
XP-016785576.1-chimpanzee5 --------------------MSQTSGGEAGSPPPAVVAA-----------
XP-016785578.1-chimpanzee5 --------------------------------------------------
XP-016785577.1-chimpanzee5 --------------------------------------------------
PNI90946.1-chimpanzee5 --------------------------------------------------
PNI90941.1-chimpanzee5 --------------------------------------------------
PNI90939.1-chimpanzee5 --------------------------------------------------
XP-016785574.1-chimpanzee5 YDLLPKELQLPPSRETSVASMSQTSGGEAGSPPPAVVAA-----------
PNI90940.1-chimpanzee5 YDLLPKELQLPPSRETSVASMSQTSGGEAGSPPPAVVAA-----------
XP-030858416.1-gorilla5 --------------------------------------------------
XP-030858415.1-gorilla5 YDLLPKELQLPPSRETSVASMSQTSGGEAGSPPPAVVAA-----------
XP-030858414.1-gorilla5 YDLLPKELQLPPSRETSVASMSQTSGGEAGSPPPAVVAA-----------
XP-030858413.1-gorilla5 YDLLPKELQLPPSRETSVASMSQTSGGEAGSPPPAVVAA-----------
XP-012360281.1-monkey5 YDLLPKELQLPPSRETSVASMSQTSGGEAGSPPPAVVAA-----------
XP-003262996.1-monkey5 YDLLPKELQLPPSRETSVASMSQTSGGEAGSPPPAVVAA-----------
XP-003262995.1-monkey5 YDLLPKELQLPPSRETSVASMSQTSGGEAGSPPPAVVAA-----------
XP-030650511.1-monkey5 --------------------------------------------------
XP-003262997.1-monkey5 --------------------------------------------------
XP-007991995.1-monkey5 --------------------------------------------------
XP-007991993.1-monkey5 YDLLPKELQLPPSRETSVASMSQTSGGEAGSPPPAVVAA-----------
XP-007991992.1-monkey5 YDLLPKELQLPPSRETSVASMSQTSGGEAGSPPPAVVAA-----------
XP-007991991.1-monkey5 YDLLPKELQLPPSRETSVASMSQTSGGEAGSPPPAVVAA-----------
XP-001093880.2-monkey5 YDLLPKELQLPPSRETSVASMSQTSGGEAGSPPPAVVAA-----------
XP-024651684.1-monkey5 YDLLPKELQLPPSRETSVASMSQTSGGEAGSPPPAVVAA-----------
XP-014981987.1-monkey5 YDLLPKELQLPPSRETSVASMSQTSGGEAGSPPPAVVAA-----------
XP-011755990.1-monkey5 YDLLPKELQLPPSRETSVASMSQTSGGEAGSPPPAVVAA-----------
XP-015298281.1-monkey5 --------------------------------------------------
XP-015298280.1-monkey5 --------------------------------------------------
XP-015298279.1-monkey5 --------------------------------------------------
XP-005592446.1-monkey5 --------------------------------------------------
XP-005592445.1-monkey5 YDLLPKELQLPPSRETSVASMSQTSGGEAGSPPPAVVAA-----------
XP-005592444.1-monkey5 YDLLPKELQLPPSRETSVASMSQTSGGEAGSPPPAVVAA-----------
XP-005592443.1-monkey5 YDLLPKELQLPPSRETSVASMSQTSGGEAGSPPPAVVAA-----------
XP-011832089.1-monkey5 --------------------MSQTSGGEAGSPPPAVVAA-----------
XP-011832087.1-monkey5 --------------------MSQTSGGEAGSPPPAVVAA-----------
XP-031513996.1-baboon5 YDLLPKELQLPPSRETSVASMSQTSGGEAGSPPPAVVAAGIPEMFILYIL
XP-003917155.1-baboon5 YDLLPKELQLPPSRETSVASMSQTSGGEAGSPPPAVVAA-----------
XP-011904607.1-monkey5 YDLLPKELQLPPSRETSVASMSQTSGGEAGSPPPAVVAA-----------
XP-025227202.1-monkey5 YDLLPKELQLPPSRETSVASMSQTSGGEAGSPPPAVVAA-----------
XP-025227203.1-monkey5 --------------------------------------------------
XP-009195029.1-baboon5 --------------------------------------------------
XP-009195028.1-baboon5 --------------------------------------------------
XP-021787802.1-baboon5 --------------------------------------------------
XP-021787801.1-baboon5 --------------------------------------------------
XP-021787800.1-baboon5 --------------------------------------------------
XP-011904839.1-monkey5 --------------------------------------------------
XP-011904749.1-monkey5 --------------------------------------------------
XP-011904671.1-monkey5 --------------------------------------------------
XP-031513995.1-baboon5 YDLLPKELQLPPSRETSVASMSQTSGGEAGSPPPAVVAAGIPEMFILYIL
XP-009195027.1-baboon5 YDLLPKELQLPPSRETSVASMSQTSGGEAGSPPPAVVAA-----------
XP-025227201.1-monkey5 YDLLPKELQLPPSRETSVASMSQTSGGEAGSPPPAVVAA-----------
XP-011904528.1-monkey5 YDLLPKELQLPPSRETSVASMSQTSGGEAGSPPPAVVAA-----------
XP-031513994.1-baboon5 YDLLPKELQLPPSRETSVASMSQTSGGEAGSPPPAVVAAGIPEMFILYIL
XP-003917156.1-baboon5 YDLLPKELQLPPSRETSVASMSQTSGGEAGSPPPAVVAA-----------
XP-025227200.1-monkey5 YDLLPKELQLPPSRETSVASMSQTSGGEAGSPPPAVVAA-----------
XP-011904448.1-monkey5 YDLLPKELQLPPSRETSVASMSQTSGGEAGSPPPAVVAA-----------
XP-014981990.1-monkey5 --------------------------------------------------
XP-014981989.1-monkey5 --------------------------------------------------
XP-014981991.1-monkey5 --------------------------------------------------
XP-024651688.1-monkey5 --------------------------------------------------
XP-024651687.1-monkey5 --------------------------------------------------
XP-024651685.1-monkey5 --------------------------------------------------
XP-024651686.1-monkey5 --------------------------------------------------
AFE76340.1-monkey5 YDLLPKELQLPPSRETSVASMSQTSGGEAGSPPPAVVAA-----------
XP-014981988.1-monkey5 YDLLPKELQLPPSRETSVASMSQTSGGEAGSPPPAVVAA-----------
XP-011755989.1-monkey5 YDLLPKELQLPPSRETSVASMSQTSGGEAGSPPPAVVAA-----------
XP-023066066.1-monkey5 -----------------MGLLASIGENMYSVFTLELYTA-----------
XP-023066065.1-monkey5 -----------------MGLLASIGENMYSVFTLELYTA-----------
XP-015298278.1-monkey5 -----------------MGLLASIGENMYSVFTLELYTA-----------
XP-023066071.1-monkey5 --------------------------------------------------
XP-023066070.1-monkey5 --------------------------------------------------
XP-023066069.1-monkey5 --------------------------------------------------
XP-023066068.1-monkey5 --------------------------------------------------
XP-023066067.1-monkey5 --------------------------------------------------
XP-023066063.1-monkey5 YDLLPKELQLPPSRETSVASMSQTSGGEAGSPPPAVVAA-----------
XP-023066062.1-monkey5 YDLLPKELQLPPSRETSVASMSQTSGGEAGSPPPAVVAA-----------
XP-023066064.1-monkey5 YDLLPKELQLPPSRETSVASMSQTSGGEAGSPPPAVVAA-----------
XP-030781534.1-monkey5 YDLLPKELQLPPSRETSVASMSQTSGGEAGSPPPAVVAA-----------
XP-010353720.2-monkey5 YDLLPKELQLPPSRETSVASMSQTSGGEAGSPPPAVVAA-----------
XP-010353721.2-monkey5 YDLLPKELQLPPSRETSVASMSQTSGGEAGSPPPAVVAA-----------
XP-030781536.1-monkey5 --------------------------------------------------
XP-030781535.1-monkey5 --------------------------------------------------
XP-008068220.1-tarsier5 --------------------MSQTSGGEAGSPPPAVVAA-----------
XP-003751920-rat5 YDLLPKELQLPPPRETSAASMSQTSGGEAGSPPPAVVAA-----------
EDL92477.1-rat5 YDLLPKELQLPPPRETSAASMSQTSGGEAGSPPPAVVAA-----------
NP-001100895-rat5 YDLLPKELQLPPPRETSAASMSQTSGGEAGSPPPAVVAA-----------
XP-008770725-rat5 YDLLPKELQLPPPRETSAASMSQTSGGEAGSPPPAVVAA-----------
spD3ZGB1.1-rat5 YDLLPKELQLPPPRETSAASMSQTSGGEAGSPPPAVVAA-----------
EDL92476.1-rat5 YDLLPKELQLPPPRETSAASMSQTSGGEAGSPPPAVVAA-----------
XP-008770727-rat5 --------------------------------------------------
[truncated: 50,176 more rows]
