# Supplementary material for: Evolutionary mechanisms underlying the diversification of nuclear factor of activated T cells across vertebrates
Source: Sci Rep. 2023 May 8;13:6468. doi: 10.1038/s41598-023-33751-6 (PMC10167247; doi:10.1038/s41598-023-33751-6)
Supplement: Supplementary file 3 — Supplementary Information 3. [file 41598_2023_33751_MOESM3_ESM.csv]

AFO94345-shark1 --------------------------------------------------
XP-007898768.1-shark1 --------------------------------------------------
XP-020366016.1-whale1 --------------------------------------------------
NP-001160087-cattle1 --------------------------------------------------
DAA16022.1-cattle1 --------------------------------------------------
XP-019842084.1-cattle1 --------------------------------------------------
XP-010853399.1-bison1 --------------------------------------------------
spP98201.2-cattle1 --------------------------------------------------
XP-025129030.1-buffalo1 --------------------------------------------------
XP-005223982-cattle1 --------------------------------------------------
XP-019842085.1-cattle1 --------------------------------------------------
XP-024840001-cattle1 --------------------------------------------------
XP-025129028.1-buffalo1 --------------------------------------------------
XP-006079648.2-buffalo1 --------------------------------------------------
XP-025129029.1-buffalo1 --------------------------------------------------
XP-006079647.2-buffalo1 --------------------------------------------------
XP-024840000-cattle1 --------------------------------------------------
XP-020731277.1-deer1 --------------------------------------------------
XP-025129031.1-buffalo1 --------------------------------------------------
XP-030724101.1-whale1 --------------------------------------------------
XP-026974615.1-dolphin1 --------------------------------------------------
XP-004280068.1-whale1 --------------------------------------------------
XP-022415679.1-whale1 --------------------------------------------------
XP-029088538.1-whale1 --------------------------------------------------
XP-029088524.1-whale1 --------------------------------------------------
TEA35867.1-dolphin1 --------------------------------------------------
XP-030724103.1-whale1 --------------------------------------------------
XP-030724102.1-whale1 --------------------------------------------------
XP-030724104.1-whale1 --------------------------------------------------
XP-026974616.1-dolphin1 --------------------------------------------------
XP-026974614.1-dolphin1 --------------------------------------------------
XP-026974617.1-dolphin1 --------------------------------------------------
XP-022415680.1-whale1 --------------------------------------------------
XP-029088516.1-whale1 --------------------------------------------------
XP-022415678.1-whale1 --------------------------------------------------
XP-029088531.1-whale1 --------------------------------------------------
XP-026974618.1-dolphin1 --------------------------------------------------
XP-007450023.1-dolphin1 --------------------------------------------------
XP-030724106.1-whale1 --------------------------------------------------
XP-024610602.1-dolphin1 --------------------------------------------------
NP-999326.1-boar1 --------------------------------------------------
spO77638.2-pig1 --------------------------------------------------
XP-027995111.1-bat1 --------------------------------------------------
XP-027995108.1-bat1 --------------------------------------------------
XP-027995109.1-bat1 --------------------------------------------------
XP-027995112.1-bat1 --------------------------------------------------
XP-027995110.1-bat1 --------------------------------------------------
XP-027995105.1-bat1 --------------------------------------------------
XP-027995107.1-bat1 --------------------------------------------------
XP-027995106.1-bat1 --------------------------------------------------
XP-015418229.1-bat1 --------------------------------------------------
XP-015418228.1-bat1 --------------------------------------------------
XP-015418233.1-bat1 --------------------------------------------------
XP-015418232.1-bat1 --------------------------------------------------
XP-015418235.1-bat1 --------------------------------------------------
XP-015418234.1-bat1 --------------------------------------------------
XP-015418231.1-bat1 --------------------------------------------------
XP-015418230.1-bat1 --------------------------------------------------
XP-006761962.2-bat1 --------------------------------------------------
XP-027995104.1-bat1 --------------------------------------------------
XP-027995102.1-bat1 --------------------------------------------------
XP-027995103.1-bat1 --------------------------------------------------
XP-027995100.1-bat1 --------------------------------------------------
XP-023616941.1-bat1 --------------------------------------------------
XP-016074150.1-bat1 --------------------------------------------------
XP-024435982.1-bat1 --------------------------------------------------
XP-031297571.1-camel1 --------------------------------------------------
XP-010953356.1-camel1 --------------------------------------------------
XP-031528219.1-alpaca1 --------------------------------------------------
XP-006913802.2-bat1 --------------------------------------------------
XP-023376894.1-bat1 --------------------------------------------------
XP-015446317.1-bat1 --------------------------------------------------
ELK11147.1-bat1 --------------------------------------------------
XP-013975909.1-dog1 --------------------------------------------------
XP-025277727.1-dog1 --------------------------------------------------
XP-025853561.1-fox1 --------------------------------------------------
XP-025853562.1-fox1 --------------------------------------------------
XP-005615344.1-dog1 --------------------------------------------------
XP-025277725.1-dog1 --------------------------------------------------
XP-025277728.1-dog1 --------------------------------------------------
XP-005615347.1-dog1 --------------------------------------------------
XP-025277729.1-dog1 --------------------------------------------------
XP-027951436.1-sealion1 --------------------------------------------------
XP-027951435.1-sealion1 --------------------------------------------------
XP-027951434.1-sealion1 --------------------------------------------------
XP-021541846.1-seal1 --------------------------------------------------
XP-021541845.1-seal1 --------------------------------------------------
XP-025716023.1-seal1 --------------------------------------------------
XP-025716022.1-seal1 --------------------------------------------------
XP-025716024.1-seal1 --------------------------------------------------
XP-025716025.1-seal1 --------------------------------------------------
XP-004413169.1-walrus1 --------------------------------------------------
XP-022369371.1-otter1 --------------------------------------------------
XP-022369369.1-otter1 --------------------------------------------------
XP-022369372.1-otter1 --------------------------------------------------
XP-022369367.1-otter1 --------------------------------------------------
XP-022369370.1-otter1 --------------------------------------------------
XP-022369368.1-otter1 --------------------------------------------------
XP-022369374.1-otter1 --------------------------------------------------
XP-022369373.1-otter1 --------------------------------------------------
XP-012908284.1-ferret1 --------------------------------------------------
XP-012908283.1-ferret1 --------------------------------------------------
XP-006939043.2-cat1 --------------------------------------------------
VFV32938.1-lynx1 --------------------------------------------------
XP-026925023.1-cheetah1 --------------------------------------------------
VFV32939.1-lynx1 --------------------------------------------------
VFV32937.1-lynx1 --------------------------------------------------
XP-026925028.1-cheetah1 MSRQGGGAGAAGPAGRRGRCFPALKRQEAERGPASERHSEDSELAGTVTA
XP-026925022.1-cheetah1 MSRQGGGAGAAGPAGRRGRCFPALKRQEAERGPASERHSEDSELAGTVTA
XP-026925021.1-cheetah1 MSRQGGGAGAAGPAGRRGRCFPALKRQEAERGPASERHSEDSELAGTVTA
XP-026925024.1-cheetah1 MSRQGGGAGAAGPAGRRGRCFPALKRQEAERGPASERHSEDSELAGTVTA
XP-026925027.1-cheetah1 MSRQGGGAGAAGPAGRRGRCFPALKRQEAERGPASERHSEDSELAGTVTA
XP-026925025.1-cheetah1 MSRQGGGAGAAGPAGRRGRCFPALKRQEAERGPASERHSEDSELAGTVTA
XP-026925020.1-cheetah1 MSRQGGGAGAAGPAGRRGRCFPALKRQEAERGPASERHSEDSELAGTVTA
XP-026925019.1-cheetah1 MSRQGGGAGAAGPAGRRGRCFPALKRQEAERGPASERHSEDSELAGTVTA
XP-023097901.1-cat1 --------------------------------------------------
XP-023097899.1-cat1 --------------------------------------------------
XP-023097900.1-cat1 --------------------------------------------------
XP-023097898.1-cat1 --------------------------------------------------
XP-023097897.1-cat1 --------------------------------------------------
XP-011224700.1-panda1 --------------------------------------------------
XP-008684163.1-bear1 --------------------------------MVSTGVTLFLGLGHQGTC
EFB24818.1-bat1 --------------------------------------------------
XP-023503795.1-horse1 --------------------------------------------------
XP-023503794.1-horse1 --------------------------------------------------
XP-023503790.1-horse1 --------------------------------------------------
XP-023503793.1-horse1 --------------------------------------------------
XP-023503792.1-horse1 --------------------------------------------------
XP-023503791.1-horse1 --------------------------------------------------
XP-014702426.1-donkey1 --------------------------------------------------
XP-014636998.1-rhino1 --------------------------------------------------
XP-014636996.1-rhino1 --------------------------------------------------
XP-014636999.1-rhino1 --------------------------------------------------
XP-014636997.1-rhino1 --------------------------------------------------
XP-008537418.1-horse1 --------------------------------------------------
O95644.3-human1 --------------------------------------------------
EAW66621.1-human1 --------------------------------------------------
NP-001265598.1-human1 --------------------------------------------------
ACG55579.1-human1 --------------------------------------------------
NP-006153.2-human1 --------------------------------------------------
ACG55583.1-human1 --------------------------------------------------
EAW66622.1-human1 --------------------------------------------------
AAD00450.1-human1 --------------------------------------------------
XP-024206712.1-chimpanzee1 --------------------------------------------------
PNI19260.1-chimpanzee1 --------------------------------------------------
XP-024206713.1-chimpanzee1 --------------------------------------------------
PNI19254.1-chimpanzee1 --------------------------------------------------
XP-024091583.1-orangutan1 --------------------------------------------------
PNJ28982.1-orangutan1 --------------------------------------------------
XP-024091586.1-orangutan1 --------------------------------------------------
XP-028694062.1-monkey1 --------------------------------------------------
XP-028694061.1-monkey1 --------------------------------------------------
XP-024651005.1-monkey1 --------------------------------------------------
XP-011938958.1-monkey1 --------------------------------------------------
XP-011938956.1-monkey1 --------------------------------------------------
NP-001265599-human1 --------------------------------------------------
ACG55581.1-human1 --------------------------------------------------
PNI19262.1-chimpanzee1 --------------------------------------------------
PNJ28984.1-orangutan1 --------------------------------------------------
AAI12244.1-human1 --------------------------------------------------
AAI04754.1-human1 --------------------------------------------------
NP-765978.1-human1 --------------------------------------------------
ACG55585.1-human1 --------------------------------------------------
prf2013343A-human1 --------------------------------------------------
PNI19263.1-chimpanzee1 --------------------------------------------------
JAA40711.1-chimpanzee1 --------------------------------------------------
JAA27097.1-chimpanzee1 --------------------------------------------------
XP-028694063.1-monkey1 --------------------------------------------------
XP-011938960.1-monkey1 --------------------------------------------------
XP-028694064.1-monkey1 --------------------------------------------------
XP-024206715.1-chimpanzee1 --------------------------------------------------
XP-011831293.1-monkey1 --------------------------------------------------
XP-011789783.1-monkey1 --------------------------------------------------
NP-001265604-human1 --------------------------------------------------
ACG55586.1-human1 --------------------------------------------------
PNI19264.1-chimpanzee1 --------------------------------------------------
PNJ28986.1-orangutan1 --------------------------------------------------
PNJ28985.1-orangutan1 --------------------------------------------------
NP-001265601-human1 --------------------------------------------------
ACG55582.1-human1 --------------------------------------------------
PNI19261.1-chimpanzee1 --------------------------------------------------
PNJ28983.1-orangutan1 --------------------------------------------------
NP-765975.1-human1 --------------------------------------------------
ACG55580.1-human1 --------------------------------------------------
EAW66618.1-human1 --------------------------------------------------
JAA27096.1-chimpanzee1 --------------------------------------------------
JAA18090.1-chimpanzee1 --------------------------------------------------
JAA08325.1-chimpanzee1 --------------------------------------------------
XP-016789441.2-chimpanzee1 --------------------------------------------------
PNI19258.1-chimpanzee1 --------------------------------------------------
NP-765977.1-human1 --------------------------------------------------
ACG55584.1-human1 --------------------------------------------------
AAC50869.1-human1 --------------------------------------------------
EAW66620.1-human1 --------------------------------------------------
XP-024206714.1-chimpanzee1 --------------------------------------------------
PNI19256.1-chimpanzee1 --------------------------------------------------
XP-030781638.1-monkey1 --------------------------------------------------
XP-011938959.1-monkey1 --------------------------------------------------
XP-001088054.2-monkey1 --------------------------------------------------
XP-005586430.1-monkey1 --------------------------------------------------
XP-011938957.1-monkey1 --------------------------------------------------
XP-001088166.2-monkey1 --------------------------------------------------
XP-005586431.1-monkey1 --------------------------------------------------
XP-030666102.1-monkey1 --------------------------------------------------
XP-024091584.1-orangutan1 --------------------------------------------------
PNJ28979.1-orangutan1 --------------------------------------------------
XP-024091587.1-orangutan1 --------------------------------------------------
PNJ28978.1-orangutan1 --------------------------------------------------
PNJ28976.1-orangutan1 --------------------------------------------------
XP-030666101.1-monkey1 --------------------------------------------------
XP-030666100.1-monkey1 --------------------------------------------------
XP-024091585.1-orangutan1 --------------------------------------------------
XP-030666103.1-monkey1 --------------------------------------------------
XP-021528663.1-monkey1 --------------------------------------------------
XP-012328920.1-monkey1 --------------------------------------------------
XP-021528660.1-monkey1 --------------------------------------------------
XP-012659764.2-galago1 --------------------------------------------------
XP-012659763.2-galago1 --------------------------------------------------
XP-020137687.1-lemur1 --------------------------------------------------
XP-020137686.1-lemur1 --------------------------------------------------
XP-020137685.1-lemur1 --------------------------------------------------
XP-012513275.1-monkey1 --------------------------------------------------
XP-012513274.1-monkey1 --------------------------------------------------
XP-012881573.1-rodent1 --------------------------------------------------
XP-020019329.1-beaver1 --------------------------------------------------
NP-001157584.1-mouse1 --------------------------------------------------
ACG55592.1-mouse1 --------------------------------------------------
NP-001157583.1-mouse1 --------------------------------------------------
ACG55589.1-mouse1 --------------------------------------------------
XP-021006292.1-rodent1 --------------------------------------------------
XP-021070032.1-rodent1 --------------------------------------------------
XP-021070030.1-rodent1 --------------------------------------------------
XP-031222000.1-rodent1 --------------------------------------------------
XP-031221998.1-rodent1 --------------------------------------------------
XP-028624810.1-rodent1 --------------------------------------------------
XP-028624808.1-rodent1 --------------------------------------------------
XP-028727845.1-rodent1 --------------------------------------------------
XP-006973939.1-rodent1 --------------------------------------------------
ERE84773.1-hamster1 --------------------------------------------------
AAH61509.1-mouse1 --------------------------------------------------
NP-940821.1-mouse1 --------------------------------------------------
ACG55588.1-mouse1 --------------------------------------------------
NP-001157582.1-mouse1 --------------------------------------------------
ACG55587.1-mouse1 --------------------------------------------------
XP-029327731.1-rodent1 --------------------------------------------------
XP-029327730.1-rodent1 --------------------------------------------------
XP-021070031.1-rodent1 --------------------------------------------------
XP-021070029.1-rodent1 --------------------------------------------------
XP-031221997.1-rodent1 --------------------------------------------------
XP-031221996.1-rodent1 --------------------------------------------------
XP-031221999.1-rodent1 --------------------------------------------------
XP-031221995.1-rodent1 --------------------------------------------------
XP-028624809.1-rodent1 --------------------------------------------------
XP-028624807.1-rodent1 --------------------------------------------------
NP-001231862.1-rat1 --------------------------------------------------
XP-028727846.1-rodent1 --------------------------------------------------
XP-028727844.1-rodent1 --------------------------------------------------
XP-006973940.1-rodent1 --------------------------------------------------
XP-006973938.1-rodent1 --------------------------------------------------
XP-021495726.1-rodent1 --------------------------------------------------
XP-021495724.1-rodent1 --------------------------------------------------
XP-026639415.1-rodent1 --------------------------------------------------
XP-029410684.1-mole-rat1 --------------------------------------------------
XP-029410683.1-mole-rat1 --------------------------------------------------
XP-017658096.2-mole-rat1 --------------------------------------------------
XP-029410685.1-mole-rat1 --------------------------------------------------
NP-001157581.1-mouse1 --------------------------------------------------
ACG55590.1-mouse1 --------------------------------------------------
O88942.1-mouse1 --------------------------------------------------
AAC36725.1-mouse1 --------------------------------------------------
AAF40225.1-mouse1 --------------------------------------------------
EDL09401.1-mouse1 --------------------------------------------------
NP-058071.2-mouse1 --------------------------------------------------
ACG55591.1-mouse1 --------------------------------------------------
AAC05505.1-mouse1 --------------------------------------------------
XP-005356367.1-rodent1 --------------------------------------------------
XP-020019330.1-beaver1 --------------------------------------------------
XP-004662692.1-rodent1 --------------------------------------------------
XP-004662691.1-rodent1 --------------------------------------------------
XP-026268235.1-squirrel1 --------------------------------------------------
XP-026268234.1-squirrel1 --------------------------------------------------
XP-026268232.1-squirrel1 --------------------------------------------------
XP-026268237.1-squirrel1 --------------------------------------------------
XP-005334428.1-squirrel1 --------------------------------------------------
XP-015355082.1-groundhog1 --------------------------------------------------
XP-015355080.1-groundhog1 --------------------------------------------------
XP-026268233.1-squirrel1 --------------------------------------------------
XP-015355081.1-groundhog1 --------------------------------------------------
XP-023555822.1-rodent1 --------------------------------------------------
XP-023555821.1-rodent1 --------------------------------------------------
XP-023555819.1-rodent1 --------------------------------------------------
XP-004640260.2-rodent1 --------------------------------------------------
XP-004640261.2-rodent1 --------------------------------------------------
XP-003463368.2-rodent1 --------------------------------------------------
XP-013000653.1-rodent1 --------------------------------------------------
XP-013000652.1-rodent1 --------------------------------------------------
XP-003463367.2-rodent1 --------------------------------------------------
XP-013367078.1-rodent1 --------------------------------------------------
XP-005373167.1-rodent1 --------------------------------------------------
XP-005373170.1-rodent1 --------------------------------------------------
XP-005373169.1-rodent1 --------------------------------------------------
XP-013367066.1-rodent1 --------------------------------------------------
XP-005373166.1-rodent1 --------------------------------------------------
XP-005373165.1-rodent1 --------------------------------------------------
XP-004861974.1-mole-rat1 --------------------------------------------------
JAO00505.1-mole-rat1 --------------------------------------------------
XP-021097799.1-mole-rat1 --------------------------------------------------
EHA98769.1-mole-rat1 --------------------------------------------------
XP-004861975.1-mole-rat1 --------------------------------------------------
XP-004861973.1-mole-rat1 --------------------------------------------------
XP-021097800.1-mole-rat1 --------------------------------------------------
XP-004579703.1-pika1 --------------------------------------------------
XP-008250563.1-rabbit1 --------------------------------------------------
XP-008564136.1-lemur1 --------------------------------------------------
NP-001265602.1-human1 --------------------------------------------------
XP-030724105.1-whale1 --------------------------------------------------
KFO23012.1-mole-rat1 --------------------------------------------------
XP-029778613.1-suricata1 --------------------------------------------------
XP-008062501.1-tarsier1 --------------------------------------------------
XP-028908749.1-orni1 --------------------------------------------------
XP-012382389.1-armadillo1 --------------------------------------------------
XP-030743174.1-hedgehog1 --------------------------------------------------
XP-030743173.1-hedgehog1 --------------------------------------------------
XP-006875952.1-mole1 --------------------------------------------------
XP-006875951.1-mole1 --------------------------------------------------
XP-006897305.1-shrew1 --------------------------------------------------
XP-023596986.1-manatee1 --------------------------------------------------
XP-023596985.1-manatee1 --------------------------------------------------
XP-012414053.2-manatee1 --------------------------------------------------
XP-023399486.1-elephant1 --------------------------------------------------
XP-023399485.1-elephant1 --------------------------------------------------
XP-010585391.1-elephant1 --------------------------------------------------
XP-007951501.1-aardvak1 --------------------------------------------------
XP-010212141.1-bird1 --------------------------------------------------
XP-010212138.1-bird1 --------------------------------------------------
KGL76698.1-bird1 --------------------------------------------------
XP-025890687.1-bird1 --------------------------------------------------
XP-009686990.1-bird1 --------------------------------------------------
XP-009686988.1-bird1 --------------------------------------------------
XP-014796557.1-bird1 --------------------------------------------------
XP-014796555.1-bird1 --------------------------------------------------
KFM06091.1-penguin1 --------------------------------------------------
XP-031465740.1-bird1 --------------------------------------------------
XP-021242196.1-bird1 --------------------------------------------------
XP-015710275.1-bird1 --------------------------------------------------
XP-015131423.1-bird1 --------------------------------------------------
XP-031465772.1-bird1 --------------------------------------------------
XP-021242201.1-bird1 --------------------------------------------------
XP-015710280.1-bird1 --------------------------------------------------
XP-015131427.1-bird1 --------------------------------------------------
XP-025003404.1-bird1 --------------------------------------------------
XP-025003403.1-bird1 --------------------------------------------------
XP-021242203.1-bird1 --------------------------------------------------
XP-021242202.1-bird1 --------------------------------------------------
XP-015710281.1-bird1 --------------------------------------------------
XP-015710278.1-bird1 --------------------------------------------------
XP-021242198.1-bird1 --------------------------------------------------
XP-031465754.1-bird1 --------------------------------------------------
XP-031465762.1-bird1 --------------------------------------------------
XP-021242199.1-bird1 --------------------------------------------------
XP-015710279.1-bird1 --------------------------------------------------
XP-015131426.1-bird1 --------------------------------------------------
XP-015131425.1-bird1 --------------------------------------------------
XP-015131424.1-bird1 --------------------------------------------------
XP-031465749.1-bird1 --------------------------------------------------
XP-015710277.1-bird1 --------------------------------------------------
XP-021242197.1-bird1 --------------------------------------------------
XP-021242195.1-bird1 --------------------------------------------------
XP-031465732.1-bird1 --------------------------------------------------
XP-031465724.1-bird1 --------------------------------------------------
XP-015710273.1-bird1 --------------------------------------------------
XP-015131422.1-bird1 --------------------------------------------------
PKK20516.1-bird1 --------------------------------------------------
XP-005509865.1-bird1 --------------------------------------------------
XP-021153329.1-bird1 --------------------------------------------------
KGL99490.1-bird1 --------------------------------------------------
XP-029897918.1-bird1 --------------------------------------------------
KFW78265.1-bird1 --------------------------------------------------
KFP41528.1-bird1 --------------------------------------------------
XP-010117849.1-bird1 --------------------------------------------------
XP-029897917.1-bird1 --------------------------------------------------
KFU85962.1-bird1 --------------------------------------------------
KFP07536.1-bird1 --------------------------------------------------
KFO13328.1-bird1 --------------------------------------------------
EOB00079.1-bird1 --------------------------------------------------
KFV88377.1-bird1 --------------------------------------------------
KFW67411.1-penguin1 --------------------------------------------------
XP-010020528.1-bird1 --------------------------------------------------
KFQ56675.1-bird1 --------------------------------------------------
XP-010007008.1-bird1 --------------------------------------------------
XP-009322748.1-penguin1 --------------------------------------------------
XP-009930368.1-bird1 --------------------------------------------------
XP-010305699.1-bird1 --------------------------------------------------
XP-026699010.1-bird1 --------------------------------------------------
KQK82919.1-bird1 --------------------------------------------------
XP-009473770.1-bird1 --------------------------------------------------
XP-009891095.1-bird1 --------------------------------------------------
XP-009555241.1-bird1 --------------------------------------------------
KFO73243.1-bird1 --------------------------------------------------
XP-026699012.1-bird1 --------------------------------------------------
XP-030361082.1-bird1 --------------------------------------------------
XP-010575351.1-bird1 --------------------------------------------------
XP-014110041.1-bird1 --------------------------------------------------
XP-014110040.1-bird1 --------------------------------------------------
XP-015475093.1-bird1 --------------------------------------------------
XP-014733224.1-bird1 --------------------------------------------------
XP-014733199.1-bird1 --------------------------------------------------
XP-014733208.1-bird1 --------------------------------------------------
XP-014110039.1-bird1 --------------------------------------------------
XP-015475092.1-bird1 --------------------------------------------------
XP-014110038.1-bird1 --------------------------------------------------
XP-014110036.1-bird1 --------------------------------------------------
XP-015475091.1-bird1 --------------------------------------------------
XP-030121462.1-bird1 --------------------------------------------------
XP-030826064.1-bird1 --------------------------------------------------
XP-014733216.1-bird1 --------------------------------------------------
XP-030912833.1-bird1 --------------------------------------------------
XP-005041505.1-bird1 --------------------------------------------------
XP-005041504.1-bird1 --------------------------------------------------
XP-005041503.1-bird1 --------------------------------------------------
XP-005041501.1-bird1 --------------------------------------------------
XP-030912832.1-bird1 --------------------------------------------------
XP-018773821.1-bird1 --------------------------------------------------
XP-018773822.1-bird1 --------------------------------------------------
XP-030826080.1-bird1 --------------------------------------------------
RMC16281.1-bird1 --------------------------------------------------
XP-008635356.2-bird1 --------------------------------------------------
KFO61767.1-bird1 --------------------------------------------------
XP-030912831.1-bird1 --------------------------------------------------
XP-030826072.1-bird1 --------------------------------------------------
XP-018773820.1-bird1 --------------------------------------------------
XP-026646056.1-bird1 --------------------------------------------------
XP-014110037.1-bird1 --------------------------------------------------
KFP15152.1-bird1 --------------------------------------------------
KFR07461.1-bird1 --------------------------------------------------
XP-009275462.1-penguin1 --------------------------------------------------
XP-009275460.1-penguin1 --------------------------------------------------
XP-014796556.1-bird1 --------------------------------------------------
XP-009322747.1-penguin1 --------------------------------------------------
XP-009686989.1-bird1 --------------------------------------------------
XP-026699011.1-bird1 --------------------------------------------------
XP-025971458.1-bird1 --------------------------------------------------
XP-025971456.1-bird1 --------------------------------------------------
XP-025971455.1-bird1 --------------------------------------------------
XP-025935572.1-bird1 --------------------------------------------------
XP-025935571.1-bird1 --------------------------------------------------
XP-025935570.1-bird1 --------------------------------------------------
XP-025890688.1-bird1 --------------------------------------------------
XP-025890686.1-bird1 --------------------------------------------------
XP-025890689.1-bird1 --------------------------------------------------
XP-010212142.1-bird1 --------------------------------------------------
XP-010212139.1-bird1 --------------------------------------------------
XP-009686991.1-bird1 --------------------------------------------------
XP-009322749.1-penguin1 --------------------------------------------------
XP-025971459.1-bird1 --------------------------------------------------
XP-025935573.1-bird1 --------------------------------------------------
XP-015475094.1-bird1 --------------------------------------------------
XP-030826093.1-bird1 --------------------------------------------------
XP-029897922.1-bird1 --------------------------------------------------
XP-030361091.1-bird1 --------------------------------------------------
XP-005041506.1-bird1 --------------------------------------------------
XP-023775645.1-bird1 --------------------------------------------------
KFV15094.1-bird1 --------------------------------------------------
KFP34497.1-bird1 --------------------------------------------------
XP-029897921.1-bird1 --------------------------------------------------
XP-029897920.1-bird1 --------------------------------------------------
KFW92632.1-bird1 --------------------------------------------------
XP-021409088.1-bird1 --------------------------------------------------
OWK59179.1-bird1 --------------------------------------------------
XP-030826087.1-bird1 --------------------------------------------------
XP-029897919.1-bird1 --------------------------------------------------
XP-030361085.1-bird1 --------------------------------------------------
XP-030301309.1-bird1 --------------------------------------------------
XP-010081540.1-bird1 --------------------------------------------------
PKK20514.1-bird1 --------------------------------------------------
XP-005509866.1-bird1 --------------------------------------------------
PKK20515.1-bird1 --------------------------------------------------
XP-005509867.1-bird1 --------------------------------------------------
OPJ82792.1-bird1 --------------------------------------------------
OPJ82791.1-bird1 --------------------------------------------------
XP-019469239.1-bird1 --------------------------------------------------
XP-019469237.1-bird1 --------------------------------------------------
XP-019469238.1-bird1 --------------------------------------------------
XP-010706584.2-bird1 --------------------------------------------------
XP-010706586.2-bird1 --------------------------------------------------
XP-010706583.2-bird1 --------------------------------------------------
XP-010706585.2-bird1 --------------------------------------------------
XP-013040216.1-bird1 --------------------------------------------------
XP-013040215.1-bird1 --------------------------------------------------
XP-013040214.1-bird1 --------------------------------------------------
XP-013040213.1-bird1 --------------------------------------------------
XP-009505984.1-bird1 --------------------------------------------------
XP-030408460.1-turtle1 --------------------------------------------------
XP-030408458.1-turtle1 --------------------------------------------------
XP-024062589.2-turtle1 --------------------------------------------------
XP-008162663.1-turtle1 --------------------------------------------------
XP-024062588.2-turtle1 --------------------------------------------------
XP-008162660.1-turtle1 --------------------------------------------------
XP-005281499.1-turtle1 --------------------------------------------------
EMP35208.1-turtle1 --------------------------------------------------
XP-014431884.1-turtle1 --------------------------------------------------
XP-006128931.1-turtle1 --------------------------------------------------
XP-008162662.1-turtle1 --------------------------------------------------
XP-005281500.1-turtle1 --------------------------------------------------
XP-030408459.1-turtle1 --------------------------------------------------
XP-025043416.1-turtle1 --------------------------------------------------
XP-006128932.1-turtle1 --------------------------------------------------
XP-014382731.2-alligator1 --------------------------------------------------
KYO35418.1-alligator1 --------------------------------------------------
KYO35417.1-alligator1 --------------------------------------------------
KYO35416.1-alligator1 --------------------------------------------------
KYO35415.1-alligator1 --------------------------------------------------
XP-020842570.1-koala1 --------------------------------------------------
XP-007487883.1-opossum1 --------------------------------------------------
XP-020842569.1-koala1 --------------------------------------------------
XP-012397047.1-tasmanian1 --------------------------------------------------
XP-007487882.1-opossum1 --------------------------------------------------
XP-007487880.1-opossum1 --------------------------------------------------
XP-020842568.1-koala1 --------------------------------------------------
XP-003760162.1-tasmanian1 --------------------------------------------------
XP-016287217.1-opossum1 --------------------------------------------------
XP-007487881.1-opossum1 --------------------------------------------------
XP-012397046.1-tasmanian1 --------------------------------------------------
XP-026555260.1-snake1 --------------------------------------------------
XP-026555258.1-snake1 --------------------------------------------------
XP-026555259.1-snake1 --------------------------------------------------
ETE70665.1-snake1 --------------------------------------------------
XP-015671410.1-snake1 --------------------------------------------------
XP-025023665.1-snake1 --------------------------------------------------
XP-007430236.1-snake1 --------------------------------------------------
XP-007430237.1-snake1 --------------------------------------------------
XP-020637288.1-lizard1 --------------------------------------------------
XP-020637285.1-lizard1 --------------------------------------------------
XP-020637287.1-lizard1 --------------------------------------------------
XP-020637286.1-lizard1 --------------------------------------------------
XP-020637284.1-lizard1 --------------------------------------------------
XP-008106975.1-lizard1 --------------------------------------------------
XP-008106972.1-lizard1 --------------------------------------------------
XP-008106973.1-lizard1 --------------------------------------------------
XP-028593345.1-lizard1 --------------------------------------------------
XP-028593343.1-lizard1 --------------------------------------------------
XP-028593344.1-lizard1 --------------------------------------------------
XP-015267975.1-lizard1 --------------------------------------------------
XP-015267974.1-lizard1 --------------------------------------------------
GCF47471.1-lizard1 --------------------------------------------------
XP-030067781.1-amphibian1 --------------------------------------------------
XP-030067763.1-amphibian1 --------------------------------------------------
XP-030067772.1-amphibian1 --------------------------------------------------
XP-029446695.1-amphibian1 --------------------------------------------------
XP-029446692.1-amphibian1 --------------------------------------------------
XP-029446689.1-amphibian1 --------------------------------------------------
XP-029446690.1-amphibian1 --------------------------------------------------
XP-029446694.1-amphibian1 --------------------------------------------------
XP-029446693.1-amphibian1 --------------------------------------------------
NP-001072740.1-frog1 --------------------------------------------------
AAI25727.1-frog1 --------------------------------------------------
KAE8598153.1-frog1 --------------------------------------------------
KAE8598157.1-frog1 --------------------------------------------------
KAE8598160.1-frog1 --------------------------------------------------
KAE8598159.1-frog1 --------------------------------------------------
XP-012820380.2-frog1 --------------------------------------------------
KAE8598152.1-frog1 --------------------------------------------------
KAE8598156.1-frog1 --------------------------------------------------
XP-012820386.1-frog1 --------------------------------------------------
KAE8598158.1-frog1 --------------------------------------------------
KAE8598151.1-frog1 --------------------------------------------------
KAE8598155.1-frog1 --------------------------------------------------
KAE8598154.1-frog1 --------------------------------------------------
XP-012820381.1-frog1 --------------------------------------------------
NP-001085919.1-frog1 --------------------------------------------------
KAE8598161.1-frog1 --------------------------------------------------
XP-031589475.1-fish1 --------------------------------------------------
XP-003447313.1-fish1 --------------------------------------------------
XP-005739825.1-fish1 --------------------------------------------------
XP-005739824.1-fish1 --------------------------------------------------
XP-014195978.1-fish1 --------------------------------------------------
XP-004569296.2-fish1 --------------------------------------------------
XP-004569295.2-fish1 --------------------------------------------------
XP-005739823.1-fish1 --------------------------------------------------
XP-006794469.1-fish1 --------------------------------------------------
XP-005943598.1-fish1 --------------------------------------------------
XP-005943596.1-fish1 --------------------------------------------------
XP-005943597.1-fish1 --------------------------------------------------
XP-030597289.1-fish1 --------------------------------------------------
XP-030266418.1-fish1 --------------------------------------------------
XP-028277327.1-fish1 --------------------------------------------------
XP-028277310.1-fish1 --------------------------------------------------
XP-028277318.1-fish1 --------------------------------------------------
XP-026155962.1-eel1 --------------------------------------------------
XP-026155961.1-eel1 --------------------------------------------------
XP-026155960.1-eel1 --------------------------------------------------
XP-026155957.1-eel1 --------------------------------------------------
XP-026155956.1-eel1 --------------------------------------------------
XP-026155958.1-eel1 --------------------------------------------------
XP-026155959.1-eel1 --------------------------------------------------
XP-029370556.1-shark1 --------------------------------------------------
XP-029370555.1-shark1 --------------------------------------------------
XP-023250658.1-fish1 --------------------------------------------------
XP-022599875.1-fish1 --------------------------------------------------
XP-020453324.1-eel1 --------------------------------------------------
XP-020453323.1-eel1 --------------------------------------------------
XP-030004010.1-fish1 --------------------------------------------------
XP-029920310.1-fish1 --------------------------------------------------
XP-029976727.1-fish1 --------------------------------------------------
XP-023136017.1-fish1 --------------------------------------------------
XP-022063538.1-fish1 --------------------------------------------------
XP-008297897.1-fish1 --------------------------------------------------
TMS18555.1-fish1 --------------------------------------------------
TKS88731.1-fish1 --------------------------------------------------
KAE8282463.1-fish1 --------------------------------------------------
XP-028453636.1-fish1 --------------------------------------------------
TDH03860.1-fish1 --------------------------------------------------
XP-031151586.1-fish1 --------------------------------------------------
XP-028453637.1-fish1 --------------------------------------------------
XP-031151587.1-fish1 --------------------------------------------------
XP-029299629.1-fish1 --------------------------------------------------
XP-029299628.1-fish1 --------------------------------------------------
XP-029299627.1-fish1 --------------------------------------------------
XP-029299626.1-fish1 --------------------------------------------------
XP-029299625.1-fish1 --------------------------------------------------
XP-010770855.1-fish1 --------------------------------------------------
XP-020497900.1-fish1 --------------------------------------------------
XP-024920839.1-fish1 --------------------------------------------------
XP-008329321.1-fish1 --------------------------------------------------
XP-029023244.1-fish1 --------------------------------------------------
XP-028317666.1-fish1 --------------------------------------------------
XP-015829576.1-fish1 --------------------------------------------------
XP-013880263.1-fish1 --------------------------------------------------
XP-015239908.1-fish1 --------------------------------------------------
XP-023815929.1-fish1 --------------------------------------------------
XP-004074340.1-fish1 --------------------------------------------------
XP-024116727.1-fish1 --------------------------------------------------
XP-029701397.1-fish1 --------------------------------------------------
XP-029701396.1-fish1 --------------------------------------------------
XP-020794980.1-fish1 --------------------------------------------------
XP-007541344.1-fish1 --------------------------------------------------
XP-014914310.1-fish1 --------------------------------------------------
XP-014914309.1-fish1 --------------------------------------------------
XP-023200757.1-fish1 --------------------------------------------------
NP-001038624.1-fish1 --------------------------------------------------
ABF71984.1-fish1 --------------------------------------------------
BBD96231.1-seal1 --------------------------------------------------
BAM62633.1-fish1 --------------------------------------------------
ROL45859.1-fish1 --------------------------------------------------
XP-026785836.2-shark1 --------------------------------------------------
XP-007229272.2-fish1 --------------------------------------------------
XP-030645058.1-fish1 --------------------------------------------------
XP-031644359.1-fish1 --------------------------------------------------
XP-020355340.1-fish1 --------------------------------------------------
XP-024252027.1-fish1 --------------------------------------------------
XP-024252026.1-fish1 --------------------------------------------------
XP-024252028.1-fish1 --------------------------------------------------
XP-029519693.1-fish1 --------------------------------------------------
XP-013996861.1-fish1 --------------------------------------------------
XP-013996857.1-fish1 --------------------------------------------------
XP-013996860.1-fish1 --------------------------------------------------
XP-013996859.1-fish1 --------------------------------------------------
XP-013996858.1-fish1 --------------------------------------------------
XP-029513807.1-fish1 --------------------------------------------------
XP-024297636.1-fish1 --------------------------------------------------
XP-020361316.1-fish1 --------------------------------------------------
XP-014032512.1-fish1 --------------------------------------------------
XP-014032511.1-fish1 --------------------------------------------------
XP-029587256.1-fish1 --------------------------------------------------
XP-023832322.1-fish1 --------------------------------------------------
XP-029591800.1-fish1 --------------------------------------------------
XP-028819453.1-fish1 --------------------------------------------------
XP-029104022.1-fish1 --------------------------------------------------
XP-029104021.1-fish1 --------------------------------------------------
XP-024119206.1-fish1 --------------------------------------------------
XP-004086703.1-fish1 --------------------------------------------------
XP-015804905.1-fish1 --------------------------------------------------
XP-013874564.1-fish1 --------------------------------------------------
XP-023120491.1-fish1 --------------------------------------------------
XP-022066845.1-fish1 --------------------------------------------------
XP-008296002.1-fish1 --------------------------------------------------
XP-008296001.1-fish1 --------------------------------------------------
TMS10853.1-fish1 --------------------------------------------------
KAE8288470.1-fish1 --------------------------------------------------
XP-028282147.1-fish1 --------------------------------------------------
XP-028282146.1-fish1 --------------------------------------------------
XP-028436394.1-fish1 --------------------------------------------------
TDH12085.1-fish1 --------------------------------------------------
XP-031134217.1-fish1 --------------------------------------------------
XP-031134218.1-fish1 --------------------------------------------------
XP-029360660.1-shark1 --------------------------------------------------
XP-029360659.1-shark1 --------------------------------------------------
XP-023266290.1-fish1 --------------------------------------------------
XP-022609307.1-fish1 --------------------------------------------------
XP-026150132.1-eel1 --------------------------------------------------
XP-026150130.1-eel1 --------------------------------------------------
XP-020452891.1-eel1 --------------------------------------------------
XP-020489439.1-fish1 --------------------------------------------------
XP-010767041.1-fish1 --------------------------------------------------
XP-010767039.1-fish1 --------------------------------------------------
XP-029308494.1-fish1 --------------------------------------------------
XP-030248364.1-fish1 --------------------------------------------------
XP-030248363.1-fish1 --------------------------------------------------
XP-030248365.1-fish1 --------------------------------------------------
XP-024917504.1-fish1 --------------------------------------------------
XP-008321967.1-fish1 --------------------------------------------------
XP-019946602.1-fish1 --------------------------------------------------
XP-019946601.1-fish1 --------------------------------------------------
XP-023266291.1-fish1 --------------------------------------------------
XP-004566845.1-fish1 --------------------------------------------------
XP-005944212.1-fish1 --------------------------------------------------
XP-006794928.1-fish1 --------------------------------------------------
XP-003443689.2-fish1 --------------------------------------------------
XP-005450723.1-fish1 --------------------------------------------------
XP-004566846.1-fish1 --------------------------------------------------
XP-030606078.1-fish1 --------------------------------------------------
XP-030015129.1-fish1 --------------------------------------------------
XP-030015128.1-fish1 --------------------------------------------------
XP-029929320.1-fish1 --------------------------------------------------
XP-028985556.1-fish1 --------------------------------------------------
XP-028326404.1-fish1 --------------------------------------------------
XP-028326402.1-fish1 --------------------------------------------------
XP-028326403.1-fish1 --------------------------------------------------
XP-023185375.1-fish1 --------------------------------------------------
XP-005799109.2-fish1 --------------------------------------------------
XP-027874694.1-fish1 --------------------------------------------------
XP-007561384.1-fish1 --------------------------------------------------
XP-014875686.1-fish1 --------------------------------------------------
XP-014851940.1-fish1 --------------------------------------------------
XP-007561225.1-fish1 --------------------------------------------------
XP-014875685.1-fish1 --------------------------------------------------
XP-014851939.1-fish1 --------------------------------------------------
XP-027874693.1-fish1 --------------------------------------------------
XP-027874696.1-fish1 --------------------------------------------------
XP-027874697.1-fish1 --------------------------------------------------
XP-015238472.1-fish1 --------------------------------------------------
XP-019748657.1-seahorse1 --------------------------------------------------
XP-019748656.1-seahorse1 --------------------------------------------------
XP-019748655.1-seahorse1 --------------------------------------------------
XP-019748654.1-seahorse1 --------------------------------------------------
XP-019748653.1-seahorse1 --------------------------------------------------
XP-011603667.1-fish1 --------------------------------------------------
XP-011603666.1-fish1 --------------------------------------------------
XP-003965985.2-fish1 --------------------------------------------------
TWW79590.1-fish1 --------------------------------------------------
XP-020793084.1-fish1 --------------------------------------------------
XP-020353947.2-fish1 --------------------------------------------------
XP-029536033.1-fish1 --------------------------------------------------
XP-029591823.1-fish1 --------------------------------------------------
XP-014055808.1-fish1 --------------------------------------------------
XP-020353946.2-fish1 --------------------------------------------------
XP-024241889.1-fish1 --------------------------------------------------
XP-029536032.1-fish1 --------------------------------------------------
XP-014055807.1-fish1 --------------------------------------------------
XP-014055806.1-fish1 --------------------------------------------------
XP-014055805.1-fish1 --------------------------------------------------
XP-029591818.1-fish1 --------------------------------------------------
XP-031647982.1-fish1 --------------------------------------------------
XP-031647972.1-fish1 --------------------------------------------------
XP-029593848.1-fish1 --------------------------------------------------
XP-014023468.1-fish1 --------------------------------------------------
XP-024256403.1-fish1 --------------------------------------------------
XP-024255101.1-fish1 --------------------------------------------------
XP-029484618.1-fish1 --------------------------------------------------
XP-029593847.1-fish1 --------------------------------------------------
XP-014023457.1-fish1 --------------------------------------------------
XP-024256393.1-fish1 --------------------------------------------------
XP-024255094.1-fish1 --------------------------------------------------
XP-029484609.1-fish1 --------------------------------------------------
XP-024255106.1-fish1 --------------------------------------------------
XP-023845114.1-fish1 --------------------------------------------------
XP-026797087.1-shark1 --------------------------------------------------
XP-026797086.1-shark1 --------------------------------------------------
TSO05384.1-fish1 --------------------------------------------------
XP-022535102.1-fish1 --------------------------------------------------
XP-031432432.1-fish1 --------------------------------------------------
XP-012688814.2-fish1 --------------------------------------------------
XP-028835299.1-fish1 --------------------------------------------------
XP-028835298.1-fish1 --------------------------------------------------
XP-028835300.1-fish1 --------------------------------------------------
XP-030638992.1-fish1 --------------------------------------------------
XP-015213219.1-fish1 --------------------------------------------------
XP-015213217.1-fish1 --------------------------------------------------
XP-015213218.1-fish1 --------------------------------------------------
AFO94345-shark1 --------------------------------------------------
XP-007898768.1-shark1 --------------------------------------------------
XP-020366016.1-whale1 --------------------------------------------------
NP-001160087-cattle1 --------------------------------------------------
DAA16022.1-cattle1 --------------------------------------------------
XP-019842084.1-cattle1 --------------------------------------------------
XP-010853399.1-bison1 --------------------------------------------------
spP98201.2-cattle1 --------------------------------------------------
XP-025129030.1-buffalo1 --------------------------------------------------
XP-005223982-cattle1 --------------------------------------------------
XP-019842085.1-cattle1 --------------------------------------------------
XP-024840001-cattle1 --------------------------------------------------
XP-025129028.1-buffalo1 --------------------------------------------------
XP-006079648.2-buffalo1 --------------------------------------------------
XP-025129029.1-buffalo1 --------------------------------------------------
XP-006079647.2-buffalo1 --------------------------------------------------
XP-024840000-cattle1 --------------------------------------------------
XP-020731277.1-deer1 --------------------------------------------------
XP-025129031.1-buffalo1 --------------------------------------------------
XP-030724101.1-whale1 --------------------------------------------------
XP-026974615.1-dolphin1 --------------------------------------------------
XP-004280068.1-whale1 --------------------------------------------------
XP-022415679.1-whale1 --------------------------------------------------
XP-029088538.1-whale1 --------------------------------------------------
XP-029088524.1-whale1 --------------------------------------------------
TEA35867.1-dolphin1 --------------------------------------------------
XP-030724103.1-whale1 --------------------------------------------------
XP-030724102.1-whale1 --------------------------------------------------
XP-030724104.1-whale1 --------------------------------------------------
XP-026974616.1-dolphin1 --------------------------------------------------
XP-026974614.1-dolphin1 --------------------------------------------------
XP-026974617.1-dolphin1 --------------------------------------------------
XP-022415680.1-whale1 --------------------------------------------------
XP-029088516.1-whale1 --------------------------------------------------
XP-022415678.1-whale1 --------------------------------------------------
XP-029088531.1-whale1 --------------------------------------------------
XP-026974618.1-dolphin1 --------------------------------------------------
XP-007450023.1-dolphin1 --------------------------------------------------
XP-030724106.1-whale1 --------------------------------------------------
XP-024610602.1-dolphin1 --------------------------------------------------
NP-999326.1-boar1 --------------------------------------------------
spO77638.2-pig1 --------------------------------------------------
XP-027995111.1-bat1 --------------------------------------------------
XP-027995108.1-bat1 --------------------------------------------------
XP-027995109.1-bat1 --------------------------------------------------
XP-027995112.1-bat1 --------------------------------------------------
XP-027995110.1-bat1 --------------------------------------------------
XP-027995105.1-bat1 --------------------------------------------------
XP-027995107.1-bat1 --------------------------------------------------
XP-027995106.1-bat1 --------------------------------------------------
XP-015418229.1-bat1 --------------------------------------------------
XP-015418228.1-bat1 --------------------------------------------------
XP-015418233.1-bat1 --------------------------------------------------
XP-015418232.1-bat1 --------------------------------------------------
XP-015418235.1-bat1 --------------------------------------------------
XP-015418234.1-bat1 --------------------------------------------------
XP-015418231.1-bat1 --------------------------------------------------
XP-015418230.1-bat1 --------------------------------------------------
XP-006761962.2-bat1 --------------------------------------------------
XP-027995104.1-bat1 --------------------------------------------------
XP-027995102.1-bat1 --------------------------------------------------
XP-027995103.1-bat1 --------------------------------------------------
XP-027995100.1-bat1 --------------------------------------------------
XP-023616941.1-bat1 --------------------------------------------------
XP-016074150.1-bat1 --------------------------------------------------
XP-024435982.1-bat1 --------------------------------------------------
XP-031297571.1-camel1 --------------------------------------------------
XP-010953356.1-camel1 --------------------------------------------------
XP-031528219.1-alpaca1 --------------------------------------------------
XP-006913802.2-bat1 --------------------------------------------------
XP-023376894.1-bat1 --------------------------------------------------
XP-015446317.1-bat1 --------------------------------------------------
ELK11147.1-bat1 --------------------------------------------------
XP-013975909.1-dog1 --------------------------------------------------
XP-025277727.1-dog1 --------------------------------------------------
XP-025853561.1-fox1 --------------------------------------------------
XP-025853562.1-fox1 --------------------------------------------------
XP-005615344.1-dog1 --------------------------------------------------
XP-025277725.1-dog1 --------------------------------------------------
XP-025277728.1-dog1 --------------------------------------------------
XP-005615347.1-dog1 --------------------------------------------------
XP-025277729.1-dog1 --------------------------------------------------
XP-027951436.1-sealion1 --------------------------------------------------
XP-027951435.1-sealion1 --------------------------------------------------
XP-027951434.1-sealion1 --------------------------------------------------
XP-021541846.1-seal1 --------------------------------------------------
XP-021541845.1-seal1 --------------------------------------------------
XP-025716023.1-seal1 --------------------------------------------------
XP-025716022.1-seal1 --------------------------------------------------
XP-025716024.1-seal1 --------------------------------------------------
XP-025716025.1-seal1 --------------------------------------------------
XP-004413169.1-walrus1 --------------------------------------------------
XP-022369371.1-otter1 --------------------------------------------------
XP-022369369.1-otter1 --------------------------------------------------
XP-022369372.1-otter1 --------------------------------------------------
XP-022369367.1-otter1 --------------------------------------------------
XP-022369370.1-otter1 --------------------------------------------------
XP-022369368.1-otter1 --------------------------------------------------
XP-022369374.1-otter1 --------------------------------------------------
XP-022369373.1-otter1 --------------------------------------------------
XP-012908284.1-ferret1 --------------------------------------------------
XP-012908283.1-ferret1 --------------------------------------------------
XP-006939043.2-cat1 --------------------------------------------------
VFV32938.1-lynx1 --------------------------------------------------
XP-026925023.1-cheetah1 --------------------------------------------------
VFV32939.1-lynx1 --------------------------------------------------
VFV32937.1-lynx1 --------------------------------------------------
XP-026925028.1-cheetah1 PGRAAGRGHRGAGAHRRAPATPPPRHAARAPGPRLGPPRAHTPPNDICPG
XP-026925022.1-cheetah1 PGRAAGRGHRGAGAHRRAPATPPPRHAARAPGPRLGPPRAHTPPNDICPG
XP-026925021.1-cheetah1 PGRAAGRGHRGAGAHRRAPATPPPRHAARAPGPRLGPPRAHTPPNDICPG
XP-026925024.1-cheetah1 PGRAAGRGHRGAGAHRRAPATPPPRHAARAPGPRLGPPRAHTPPNDICPG
XP-026925027.1-cheetah1 PGRAAGRGHRGAGAHRRAPATPPPRHAARAPGPRLGPPRAHTPPNDICPG
XP-026925025.1-cheetah1 PGRAAGRGHRGAGAHRRAPATPPPRHAARAPGPRLGPPRAHTPPNDICPG
XP-026925020.1-cheetah1 PGRAAGRGHRGAGAHRRAPATPPPRHAARAPGPRLGPPRAHTPPNDICPG
XP-026925019.1-cheetah1 PGRAAGRGHRGAGAHRRAPATPPPRHAARAPGPRLGPPRAHTPPNDICPG
XP-023097901.1-cat1 --------------------------------------------------
XP-023097899.1-cat1 --------------------------------------------------
XP-023097900.1-cat1 --------------------------------------------------
XP-023097898.1-cat1 --------------------------------------------------
XP-023097897.1-cat1 --------------------------------------------------
XP-011224700.1-panda1 --------------------------------------------------
XP-008684163.1-bear1 QSQFIAWEQVYRCLLFSSAERSLAAYPLQKLSSNAGGLGIGRVALATDAH
EFB24818.1-bat1 --------------------------------------------------
XP-023503795.1-horse1 --------------------------------------------------
XP-023503794.1-horse1 --------------------------------------------------
XP-023503790.1-horse1 --------------------------------------------------
XP-023503793.1-horse1 --------------------------------------------------
XP-023503792.1-horse1 --------------------------------------------------
XP-023503791.1-horse1 --------------------------------------------------
XP-014702426.1-donkey1 --------------------------------------------------
XP-014636998.1-rhino1 --------------------------------------------------
XP-014636996.1-rhino1 --------------------------------------------------
XP-014636999.1-rhino1 --------------------------------------------------
XP-014636997.1-rhino1 --------------------------------------------------
XP-008537418.1-horse1 --------------------------------------------------
O95644.3-human1 --------------------------------------------------
EAW66621.1-human1 --------------------------------------------------
NP-001265598.1-human1 --------------------------------------------------
ACG55579.1-human1 --------------------------------------------------
NP-006153.2-human1 --------------------------------------------------
ACG55583.1-human1 --------------------------------------------------
EAW66622.1-human1 --------------------------------------------------
AAD00450.1-human1 --------------------------------------------------
XP-024206712.1-chimpanzee1 --------------------------------------------------
PNI19260.1-chimpanzee1 --------------------------------------------------
XP-024206713.1-chimpanzee1 --------------------------------------------------
PNI19254.1-chimpanzee1 --------------------------------------------------
XP-024091583.1-orangutan1 --------------------------------------------------
PNJ28982.1-orangutan1 --------------------------------------------------
XP-024091586.1-orangutan1 --------------------------------------------------
XP-028694062.1-monkey1 --------------------------------------------------
XP-028694061.1-monkey1 --------------------------------------------------
XP-024651005.1-monkey1 --------------------------------------------------
XP-011938958.1-monkey1 --------------------------------------------------
XP-011938956.1-monkey1 --------------------------------------------------
NP-001265599-human1 --------------------------------------------------
ACG55581.1-human1 --------------------------------------------------
PNI19262.1-chimpanzee1 --------------------------------------------------
PNJ28984.1-orangutan1 --------------------------------------------------
AAI12244.1-human1 --------------------------------------------------
AAI04754.1-human1 --------------------------------------------------
NP-765978.1-human1 --------------------------------------------------
ACG55585.1-human1 --------------------------------------------------
prf2013343A-human1 --------------------------------------------------
PNI19263.1-chimpanzee1 --------------------------------------------------
JAA40711.1-chimpanzee1 --------------------------------------------------
JAA27097.1-chimpanzee1 --------------------------------------------------
XP-028694063.1-monkey1 --------------------------------------------------
XP-011938960.1-monkey1 --------------------------------------------------
XP-028694064.1-monkey1 --------------------------------------------------
XP-024206715.1-chimpanzee1 --------------------------------------------------
XP-011831293.1-monkey1 --------------------------------------------------
XP-011789783.1-monkey1 --------------------------------------------------
NP-001265604-human1 --------------------------------------------------
ACG55586.1-human1 --------------------------------------------------
PNI19264.1-chimpanzee1 --------------------------------------------------
PNJ28986.1-orangutan1 --------------------------------------------------
PNJ28985.1-orangutan1 --------------------------------------------------
NP-001265601-human1 --------------------------------------------------
ACG55582.1-human1 --------------------------------------------------
PNI19261.1-chimpanzee1 --------------------------------------------------
PNJ28983.1-orangutan1 --------------------------------------------------
NP-765975.1-human1 --------------------------------------------------
ACG55580.1-human1 --------------------------------------------------
EAW66618.1-human1 --------------------------------------------------
JAA27096.1-chimpanzee1 --------------------------------------------------
JAA18090.1-chimpanzee1 --------------------------------------------------
JAA08325.1-chimpanzee1 --------------------------------------------------
XP-016789441.2-chimpanzee1 --------------------------------------------------
PNI19258.1-chimpanzee1 --------------------------------------------------
NP-765977.1-human1 --------------------------------------------------
ACG55584.1-human1 --------------------------------------------------
AAC50869.1-human1 --------------------------------------------------
EAW66620.1-human1 --------------------------------------------------
XP-024206714.1-chimpanzee1 --------------------------------------------------
PNI19256.1-chimpanzee1 --------------------------------------------------
XP-030781638.1-monkey1 --------------------------------------------------
XP-011938959.1-monkey1 --------------------------------------------------
XP-001088054.2-monkey1 --------------------------------------------------
XP-005586430.1-monkey1 --------------------------------------------------
XP-011938957.1-monkey1 --------------------------------------------------
XP-001088166.2-monkey1 --------------------------------------------------
XP-005586431.1-monkey1 --------------------------------------------------
XP-030666102.1-monkey1 --------------------------------------------------
XP-024091584.1-orangutan1 --------------------------------------------------
PNJ28979.1-orangutan1 --------------------------------------------------
XP-024091587.1-orangutan1 --------------------------------------------------
PNJ28978.1-orangutan1 --------------------------------------------------
PNJ28976.1-orangutan1 --------------------------------------------------
XP-030666101.1-monkey1 --------------------------------------------------
XP-030666100.1-monkey1 --------------------------------------------------
XP-024091585.1-orangutan1 --------------------------------------------------
XP-030666103.1-monkey1 --------------------------------------------------
XP-021528663.1-monkey1 --------------------------------------------------
XP-012328920.1-monkey1 --------------------------------------------------
XP-021528660.1-monkey1 --------------------------------------------------
XP-012659764.2-galago1 --------------------------------------------------
XP-012659763.2-galago1 --------------------------------------------------
XP-020137687.1-lemur1 --------------------------------------------------
XP-020137686.1-lemur1 --------------------------------------------------
XP-020137685.1-lemur1 --------------------------------------------------
XP-012513275.1-monkey1 --------------------------------------------------
XP-012513274.1-monkey1 --------------------------------------------------
XP-012881573.1-rodent1 --------------------------------------------------
XP-020019329.1-beaver1 --------------------------------------------------
NP-001157584.1-mouse1 --------------------------------------------------
ACG55592.1-mouse1 --------------------------------------------------
NP-001157583.1-mouse1 --------------------------------------------------
ACG55589.1-mouse1 --------------------------------------------------
XP-021006292.1-rodent1 --------------------------------------------------
XP-021070032.1-rodent1 --------------------------------------------------
XP-021070030.1-rodent1 --------------------------------------------------
XP-031222000.1-rodent1 --------------------------------------------------
XP-031221998.1-rodent1 --------------------------------------------------
XP-028624810.1-rodent1 --------------------------------------------------
XP-028624808.1-rodent1 --------------------------------------------------
XP-028727845.1-rodent1 --------------------------------------------------
XP-006973939.1-rodent1 --------------------------------------------------
ERE84773.1-hamster1 --------------------------------------------------
AAH61509.1-mouse1 --------------------------------------------------
NP-940821.1-mouse1 --------------------------------------------------
ACG55588.1-mouse1 --------------------------------------------------
NP-001157582.1-mouse1 --------------------------------------------------
ACG55587.1-mouse1 --------------------------------------------------
XP-029327731.1-rodent1 --------------------------------------------------
XP-029327730.1-rodent1 --------------------------------------------------
XP-021070031.1-rodent1 --------------------------------------------------
XP-021070029.1-rodent1 --------------------------------------------------
XP-031221997.1-rodent1 --------------------------------------------------
XP-031221996.1-rodent1 --------------------------------------------------
XP-031221999.1-rodent1 --------------------------------------------------
XP-031221995.1-rodent1 --------------------------------------------------
XP-028624809.1-rodent1 --------------------------------------------------
XP-028624807.1-rodent1 --------------------------------------------------
NP-001231862.1-rat1 --------------------------------------------------
XP-028727846.1-rodent1 --------------------------------------------------
XP-028727844.1-rodent1 --------------------------------------------------
XP-006973940.1-rodent1 --------------------------------------------------
XP-006973938.1-rodent1 --------------------------------------------------
XP-021495726.1-rodent1 --------------------------------------------------
XP-021495724.1-rodent1 --------------------------------------------------
XP-026639415.1-rodent1 --------------------------------------------------
XP-029410684.1-mole-rat1 --------------------------------------------------
XP-029410683.1-mole-rat1 --------------------------------------------------
XP-017658096.2-mole-rat1 --------------------------------------------------
XP-029410685.1-mole-rat1 --------------------------------------------------
NP-001157581.1-mouse1 --------------------------------------------------
ACG55590.1-mouse1 --------------------------------------------------
O88942.1-mouse1 --------------------------------------------------
AAC36725.1-mouse1 --------------------------------------------------
AAF40225.1-mouse1 --------------------------------------------------
EDL09401.1-mouse1 --------------------------------------------------
NP-058071.2-mouse1 --------------------------------------------------
ACG55591.1-mouse1 --------------------------------------------------
AAC05505.1-mouse1 --------------------------------------------------
XP-005356367.1-rodent1 --------------------------------------------------
XP-020019330.1-beaver1 --------------------------------------------------
XP-004662692.1-rodent1 --------------------------------------------------
XP-004662691.1-rodent1 --------------------------------------------------
XP-026268235.1-squirrel1 --------------------------------------------------
XP-026268234.1-squirrel1 --------------------------------------------------
XP-026268232.1-squirrel1 --------------------------------------------------
XP-026268237.1-squirrel1 --------------------------------------------------
XP-005334428.1-squirrel1 --------------------------------------------------
XP-015355082.1-groundhog1 --------------------------------------------------
XP-015355080.1-groundhog1 --------------------------------------------------
XP-026268233.1-squirrel1 --------------------------------------------------
XP-015355081.1-groundhog1 --------------------------------------------------
XP-023555822.1-rodent1 --------------------------------------------------
XP-023555821.1-rodent1 --------------------------------------------------
XP-023555819.1-rodent1 --------------------------------------------------
XP-004640260.2-rodent1 --------------------------------------------------
XP-004640261.2-rodent1 --------------------------------------------------
XP-003463368.2-rodent1 --------------------------------------------------
XP-013000653.1-rodent1 --------------------------------------------------
XP-013000652.1-rodent1 --------------------------------------------------
XP-003463367.2-rodent1 --------------------------------------------------
XP-013367078.1-rodent1 --------------------------------------------------
XP-005373167.1-rodent1 --------------------------------------------------
XP-005373170.1-rodent1 --------------------------------------------------
XP-005373169.1-rodent1 --------------------------------------------------
XP-013367066.1-rodent1 --------------------------------------------------
XP-005373166.1-rodent1 --------------------------------------------------
XP-005373165.1-rodent1 --------------------------------------------------
XP-004861974.1-mole-rat1 --------------------------------------------------
JAO00505.1-mole-rat1 --------------------------------------------------
XP-021097799.1-mole-rat1 --------------------------------------------------
EHA98769.1-mole-rat1 --------------------------------------------------
XP-004861975.1-mole-rat1 --------------------------------------------------
XP-004861973.1-mole-rat1 --------------------------------------------------
XP-021097800.1-mole-rat1 --------------------------------------------------
XP-004579703.1-pika1 --------------------------------------------------
XP-008250563.1-rabbit1 --------------------------------------------------
XP-008564136.1-lemur1 --------------------------------------------------
NP-001265602.1-human1 --------------------------------------------------
XP-030724105.1-whale1 --------------------------------------------------
KFO23012.1-mole-rat1 --------------------------------------------------
XP-029778613.1-suricata1 --------------------------------------------------
XP-008062501.1-tarsier1 --------------------------------------------------
XP-028908749.1-orni1 --------------------------------------------------
XP-012382389.1-armadillo1 ----------------MVPQKDERATGCCAQPPWESAVEGLVVRDRCAKA
XP-030743174.1-hedgehog1 --------------------------------------------------
XP-030743173.1-hedgehog1 --------------------------------------------------
XP-006875952.1-mole1 --------------------------------------------------
XP-006875951.1-mole1 --------------------------------------------------
XP-006897305.1-shrew1 --------------------------------------------------
XP-023596986.1-manatee1 --------------------------------------------------
XP-023596985.1-manatee1 --------------------------------------------------
XP-012414053.2-manatee1 --------------------------------------------------
XP-023399486.1-elephant1 --------------------------------------------------
XP-023399485.1-elephant1 --------------------------------------------------
XP-010585391.1-elephant1 --------------------------------------------------
XP-007951501.1-aardvak1 --------------------------------------------------
XP-010212141.1-bird1 --------------------------------------------------
XP-010212138.1-bird1 --------------------------------------------------
KGL76698.1-bird1 --------------------------------------------------
XP-025890687.1-bird1 --------------------------------------------------
XP-009686990.1-bird1 --------------------------------------------------
XP-009686988.1-bird1 --------------------------------------------------
XP-014796557.1-bird1 --------------------------------------------------
XP-014796555.1-bird1 --------------------------------------------------
KFM06091.1-penguin1 --------------------------------------------------
XP-031465740.1-bird1 --------------------------------------------------
XP-021242196.1-bird1 --------------------------------------------------
XP-015710275.1-bird1 --------------------------------------------------
XP-015131423.1-bird1 --------------------------------------------------
XP-031465772.1-bird1 --------------------------------------------------
XP-021242201.1-bird1 --------------------------------------------------
XP-015710280.1-bird1 --------------------------------------------------
XP-015131427.1-bird1 --------------------------------------------------
XP-025003404.1-bird1 --------------------------------------------------
XP-025003403.1-bird1 --------------------------------------------------
XP-021242203.1-bird1 --------------------------------------------------
XP-021242202.1-bird1 --------------------------------------------------
XP-015710281.1-bird1 --------------------------------------------------
XP-015710278.1-bird1 --------------------------------------------------
XP-021242198.1-bird1 --------------------------------------------------
XP-031465754.1-bird1 --------------------------------------------------
XP-031465762.1-bird1 --------------------------------------------------
XP-021242199.1-bird1 --------------------------------------------------
XP-015710279.1-bird1 --------------------------------------------------
XP-015131426.1-bird1 --------------------------------------------------
XP-015131425.1-bird1 --------------------------------------------------
XP-015131424.1-bird1 --------------------------------------------------
XP-031465749.1-bird1 --------------------------------------------------
XP-015710277.1-bird1 --------------------------------------------------
XP-021242197.1-bird1 --------------------------------------------------
XP-021242195.1-bird1 --------------------------------------------------
XP-031465732.1-bird1 --------------------------------------------------
XP-031465724.1-bird1 --------------------------------------------------
XP-015710273.1-bird1 --------------------------------------------------
XP-015131422.1-bird1 --------------------------------------------------
PKK20516.1-bird1 --------------------------------------------------
XP-005509865.1-bird1 --------------------------------------------------
XP-021153329.1-bird1 --------------------------------------------------
KGL99490.1-bird1 --------------------------------------------------
XP-029897918.1-bird1 --------------------------------------------------
KFW78265.1-bird1 --------------------------------------------------
KFP41528.1-bird1 --------------------------------------------------
XP-010117849.1-bird1 --------------------------------------------------
XP-029897917.1-bird1 --------------------------------------------------
KFU85962.1-bird1 --------------------------------------------------
KFP07536.1-bird1 --------------------------------------------------
KFO13328.1-bird1 --------------------------------------------------
EOB00079.1-bird1 --------------------------------------------------
KFV88377.1-bird1 --------------------------------------------------
KFW67411.1-penguin1 --------------------------------------------------
XP-010020528.1-bird1 --------------------------------------------------
KFQ56675.1-bird1 --------------------------------------------------
XP-010007008.1-bird1 --------------------------------------------------
XP-009322748.1-penguin1 --------------------------------------------------
XP-009930368.1-bird1 --------------------------------------------------
XP-010305699.1-bird1 --------------------------------------------------
XP-026699010.1-bird1 --------------------------------------------------
KQK82919.1-bird1 --------------------------------------------------
XP-009473770.1-bird1 --------------------------------------------------
XP-009891095.1-bird1 --------------------------------------------------
XP-009555241.1-bird1 --------------------------------------------------
KFO73243.1-bird1 --------------------------------------------------
XP-026699012.1-bird1 --------------------------------------------------
XP-030361082.1-bird1 --------------------------------------------------
XP-010575351.1-bird1 --------------------------------------------------
XP-014110041.1-bird1 --------------------------------------------------
XP-014110040.1-bird1 --------------------------------------------------
XP-015475093.1-bird1 --------------------------------------------------
XP-014733224.1-bird1 --------------------------------------------------
XP-014733199.1-bird1 --------------------------------------------------
XP-014733208.1-bird1 --------------------------------------------------
XP-014110039.1-bird1 --------------------------------------------------
XP-015475092.1-bird1 --------------------------------------------------
XP-014110038.1-bird1 --------------------------------------------------
XP-014110036.1-bird1 --------------------------------------------------
XP-015475091.1-bird1 --------------------------------------------------
XP-030121462.1-bird1 --------------------------------------------------
XP-030826064.1-bird1 --------------------------------------------------
XP-014733216.1-bird1 --------------------------------------------------
XP-030912833.1-bird1 --------------------------------------------------
XP-005041505.1-bird1 --------------------------------------------------
XP-005041504.1-bird1 --------------------------------------------------
XP-005041503.1-bird1 --------------------------------------------------
XP-005041501.1-bird1 --------------------------------------------------
XP-030912832.1-bird1 --------------------------------------------------
XP-018773821.1-bird1 --------------------------------------------------
XP-018773822.1-bird1 --------------------------------------------------
XP-030826080.1-bird1 --------------------------------------------------
RMC16281.1-bird1 --------------------------------------------------
XP-008635356.2-bird1 --------------------------------------------------
KFO61767.1-bird1 --------------------------------------------------
XP-030912831.1-bird1 --------------------------------------------------
XP-030826072.1-bird1 --------------------------------------------------
XP-018773820.1-bird1 --------------------------------------------------
XP-026646056.1-bird1 --------------------------------------------------
XP-014110037.1-bird1 --------------------------------------------------
KFP15152.1-bird1 --------------------------------------------------
KFR07461.1-bird1 --------------------------------------------------
XP-009275462.1-penguin1 --------------------------------------------------
XP-009275460.1-penguin1 --------------------------------------------------
XP-014796556.1-bird1 --------------------------------------------------
XP-009322747.1-penguin1 --------------------------------------------------
XP-009686989.1-bird1 --------------------------------------------------
XP-026699011.1-bird1 --------------------------------------------------
XP-025971458.1-bird1 --------------------------------------------------
XP-025971456.1-bird1 --------------------------------------------------
XP-025971455.1-bird1 --------------------------------------------------
XP-025935572.1-bird1 --------------------------------------------------
XP-025935571.1-bird1 --------------------------------------------------
XP-025935570.1-bird1 --------------------------------------------------
XP-025890688.1-bird1 --------------------------------------------------
XP-025890686.1-bird1 --------------------------------------------------
XP-025890689.1-bird1 --------------------------------------------------
XP-010212142.1-bird1 --------------------------------------------------
XP-010212139.1-bird1 --------------------------------------------------
XP-009686991.1-bird1 --------------------------------------------------
XP-009322749.1-penguin1 --------------------------------------------------
XP-025971459.1-bird1 --------------------------------------------------
XP-025935573.1-bird1 --------------------------------------------------
XP-015475094.1-bird1 --------------------------------------------------
XP-030826093.1-bird1 --------------------------------------------------
XP-029897922.1-bird1 --------------------------------------------------
XP-030361091.1-bird1 --------------------------------------------------
XP-005041506.1-bird1 --------------------------------------------------
XP-023775645.1-bird1 --------------------------------------------------
KFV15094.1-bird1 --------------------------------------------------
KFP34497.1-bird1 --------------------------------------------------
XP-029897921.1-bird1 --------------------------------------------------
XP-029897920.1-bird1 --------------------------------------------------
KFW92632.1-bird1 --------------------------------------------------
XP-021409088.1-bird1 --------------------------------------------------
OWK59179.1-bird1 --------------------------------------------------
XP-030826087.1-bird1 --------------------------------------------------
XP-029897919.1-bird1 --------------------------------------------------
XP-030361085.1-bird1 --------------------------------------------------
XP-030301309.1-bird1 --------------------------------------------------
XP-010081540.1-bird1 --------------------------------------------------
PKK20514.1-bird1 --------------------------------------------------
XP-005509866.1-bird1 --------------------------------------------------
PKK20515.1-bird1 --------------------------------------------------
XP-005509867.1-bird1 --------------------------------------------------
OPJ82792.1-bird1 --------------------------------------------------
OPJ82791.1-bird1 --------------------------------------------------
XP-019469239.1-bird1 --------------------------------------------------
XP-019469237.1-bird1 --------------------------------------------------
XP-019469238.1-bird1 --------------------------------------------------
XP-010706584.2-bird1 --------------------------------------------------
XP-010706586.2-bird1 --------------------------------------------------
XP-010706583.2-bird1 --------------------------------------------------
XP-010706585.2-bird1 --------------------------------------------------
XP-013040216.1-bird1 --------------------------------------------------
XP-013040215.1-bird1 --------------------------------------------------
XP-013040214.1-bird1 --------------------------------------------------
XP-013040213.1-bird1 --------------------------------------------------
XP-009505984.1-bird1 --------------------------------------------------
XP-030408460.1-turtle1 --------------------------------------------------
XP-030408458.1-turtle1 --------------------------------------------------
XP-024062589.2-turtle1 --------------------------------------------------
XP-008162663.1-turtle1 --------------------------------------------------
XP-024062588.2-turtle1 --------------------------------------------------
XP-008162660.1-turtle1 --------------------------------------------------
XP-005281499.1-turtle1 --------------------------------------------------
EMP35208.1-turtle1 --------------------------------------------------
XP-014431884.1-turtle1 --------------------------------------------------
XP-006128931.1-turtle1 --------------------------------------------------
XP-008162662.1-turtle1 --------------------------------------------------
XP-005281500.1-turtle1 --------------------------------------------------
XP-030408459.1-turtle1 --------------------------------------------------
XP-025043416.1-turtle1 --------------------------------------------------
XP-006128932.1-turtle1 --------------------------------------------------
XP-014382731.2-alligator1 --------------------------------------------------
KYO35418.1-alligator1 --------------------------------------------------
KYO35417.1-alligator1 --------------------------------------------------
KYO35416.1-alligator1 --------------------------------------------------
KYO35415.1-alligator1 --------------------------------------------------
XP-020842570.1-koala1 --------------------------------------------------
XP-007487883.1-opossum1 --------------------------------------------------
XP-020842569.1-koala1 --------------------------------------------------
XP-012397047.1-tasmanian1 --------------------------------------------------
XP-007487882.1-opossum1 --------------------------------------------------
XP-007487880.1-opossum1 --------------------------------------------------
XP-020842568.1-koala1 --------------------------------------------------
XP-003760162.1-tasmanian1 --------------------------------------------------
XP-016287217.1-opossum1 --------------------------------------------------
XP-007487881.1-opossum1 --------------------------------------------------
XP-012397046.1-tasmanian1 --------------------------------------------------
XP-026555260.1-snake1 --------------------------------------------------
XP-026555258.1-snake1 --------------------------------------------------
XP-026555259.1-snake1 --------------------------------------------------
ETE70665.1-snake1 --------------------------------------------------
XP-015671410.1-snake1 --------------------------------------------------
XP-025023665.1-snake1 --------------------------------------------------
XP-007430236.1-snake1 --------------------------------------------------
XP-007430237.1-snake1 --------------------------------------------------
XP-020637288.1-lizard1 --------------------------------------------------
XP-020637285.1-lizard1 --------------------------------------------------
XP-020637287.1-lizard1 --------------------------------------------------
XP-020637286.1-lizard1 --------------------------------------------------
XP-020637284.1-lizard1 --------------------------------------------------
XP-008106975.1-lizard1 --------------------------------------------------
XP-008106972.1-lizard1 --------------------------------------------------
XP-008106973.1-lizard1 --------------------------------------------------
XP-028593345.1-lizard1 --------------------------------------------------
XP-028593343.1-lizard1 --------------------------------------------------
XP-028593344.1-lizard1 --------------------------------------------------
XP-015267975.1-lizard1 --------------------------------------------------
XP-015267974.1-lizard1 --------------------------------------------------
GCF47471.1-lizard1 --------------------------------------------------
XP-030067781.1-amphibian1 --------------------------------------------------
XP-030067763.1-amphibian1 --------------------------------------------------
XP-030067772.1-amphibian1 --------------------------------------------------
XP-029446695.1-amphibian1 --------------------------------------------------
XP-029446692.1-amphibian1 --------------------------------------------------
XP-029446689.1-amphibian1 --------------------------------------------------
XP-029446690.1-amphibian1 --------------------------------------------------
XP-029446694.1-amphibian1 --------------------------------------------------
XP-029446693.1-amphibian1 --------------------------------------------------
NP-001072740.1-frog1 --------------------------------------------------
AAI25727.1-frog1 --------------------------------------------------
KAE8598153.1-frog1 --------------------------------------------------
KAE8598157.1-frog1 --------------------------------------------------
KAE8598160.1-frog1 --------------------------------------------------
KAE8598159.1-frog1 --------------------------------------------------
XP-012820380.2-frog1 --------------------------------------------------
KAE8598152.1-frog1 --------------------------------------------------
KAE8598156.1-frog1 --------------------------------------------------
XP-012820386.1-frog1 --------------------------------------------------
KAE8598158.1-frog1 --------------------------------------------------
KAE8598151.1-frog1 --------------------------------------------------
KAE8598155.1-frog1 --------------------------------------------------
KAE8598154.1-frog1 --------------------------------------------------
XP-012820381.1-frog1 --------------------------------------------------
NP-001085919.1-frog1 --------------------------------------------------
KAE8598161.1-frog1 --------------------------------------------------
XP-031589475.1-fish1 --------------------------------------------------
XP-003447313.1-fish1 --------------------------------------------------
XP-005739825.1-fish1 --------------------------------------------------
XP-005739824.1-fish1 --------------------------------------------------
XP-014195978.1-fish1 --------------------------------------------------
XP-004569296.2-fish1 --------------------------------------------------
XP-004569295.2-fish1 --------------------------------------------------
XP-005739823.1-fish1 --------------------------------------------------
XP-006794469.1-fish1 --------------------------------------------------
XP-005943598.1-fish1 --------------------------------------------------
XP-005943596.1-fish1 --------------------------------------------------
XP-005943597.1-fish1 --------------------------------------------------
XP-030597289.1-fish1 --------------------------------------------------
XP-030266418.1-fish1 --------------------------------------------------
XP-028277327.1-fish1 --------------------------------------------------
XP-028277310.1-fish1 --------------------------------------------------
XP-028277318.1-fish1 --------------------------------------------------
XP-026155962.1-eel1 --------------------------------------------------
XP-026155961.1-eel1 --------------------------------------------------
XP-026155960.1-eel1 --------------------------------------------------
XP-026155957.1-eel1 --------------------------------------------------
XP-026155956.1-eel1 --------------------------------------------------
XP-026155958.1-eel1 --------------------------------------------------
XP-026155959.1-eel1 --------------------------------------------------
XP-029370556.1-shark1 --------------------------------------------------
XP-029370555.1-shark1 --------------------------------------------------
XP-023250658.1-fish1 --------------------------------------------------
XP-022599875.1-fish1 --------------------------------------------------
XP-020453324.1-eel1 --------------------------------------------------
XP-020453323.1-eel1 --------------------------------------------------
XP-030004010.1-fish1 --------------------------------------------------
XP-029920310.1-fish1 --------------------------------------------------
XP-029976727.1-fish1 --------------------------------------------------
XP-023136017.1-fish1 --------------------------------------------------
XP-022063538.1-fish1 --------------------------------------------------
XP-008297897.1-fish1 --------------------------------------------------
TMS18555.1-fish1 --------------------------------------------------
TKS88731.1-fish1 --------------------------------------------------
KAE8282463.1-fish1 --------------------------------------------------
XP-028453636.1-fish1 --------------------------------------------------
TDH03860.1-fish1 --------------------------------------------------
XP-031151586.1-fish1 --------------------------------------------------
XP-028453637.1-fish1 --------------------------------------------------
XP-031151587.1-fish1 --------------------------------------------------
XP-029299629.1-fish1 --------------------------------------------------
XP-029299628.1-fish1 --------------------------------------------------
XP-029299627.1-fish1 --------------------------------------------------
XP-029299626.1-fish1 --------------------------------------------------
XP-029299625.1-fish1 --------------------------------------------------
XP-010770855.1-fish1 --------------------------------------------------
XP-020497900.1-fish1 --------------------------------------------------
XP-024920839.1-fish1 --------------------------------------------------
XP-008329321.1-fish1 --------------------------------------------------
XP-029023244.1-fish1 --------------------------------------------------
XP-028317666.1-fish1 --------------------------------------------------
XP-015829576.1-fish1 --------------------------------------------------
XP-013880263.1-fish1 --------------------------------------------------
XP-015239908.1-fish1 --------------------------------------------------
XP-023815929.1-fish1 --------------------------------------------------
XP-004074340.1-fish1 --------------------------------------------------
XP-024116727.1-fish1 --------------------------------------------------
XP-029701397.1-fish1 --------------------------------------------------
XP-029701396.1-fish1 --------------------------------------------------
XP-020794980.1-fish1 --------------------------------------------------
XP-007541344.1-fish1 --------------------------------------------------
XP-014914310.1-fish1 --------------------------------------------------
XP-014914309.1-fish1 --------------------------------------------------
XP-023200757.1-fish1 --------------------------------------------------
NP-001038624.1-fish1 --------------------------------------------------
ABF71984.1-fish1 --------------------------------------------------
BBD96231.1-seal1 --------------------------------------------------
BAM62633.1-fish1 --------------------------------------------------
ROL45859.1-fish1 --------------------------------------------------
XP-026785836.2-shark1 --------------------------------------------------
XP-007229272.2-fish1 --------------------------------------------------
XP-030645058.1-fish1 --------------------------------------------------
XP-031644359.1-fish1 --------------------------------------------------
XP-020355340.1-fish1 --------------------------------------------------
XP-024252027.1-fish1 --------------------------------------------------
XP-024252026.1-fish1 --------------------------------------------------
XP-024252028.1-fish1 --------------------------------------------------
XP-029519693.1-fish1 --------------------------------------------------
XP-013996861.1-fish1 --------------------------------------------------
XP-013996857.1-fish1 --------------------------------------------------
XP-013996860.1-fish1 --------------------------------------------------
XP-013996859.1-fish1 --------------------------------------------------
XP-013996858.1-fish1 --------------------------------------------------
XP-029513807.1-fish1 --------------------------------------------------
XP-024297636.1-fish1 --------------------------------------------------
XP-020361316.1-fish1 --------------------------------------------------
XP-014032512.1-fish1 --------------------------------------------------
XP-014032511.1-fish1 --------------------------------------------------
XP-029587256.1-fish1 --------------------------------------------------
XP-023832322.1-fish1 --------------------------------------------------
XP-029591800.1-fish1 --------------------------------------------------
XP-028819453.1-fish1 --------------------------------------------------
XP-029104022.1-fish1 --------------------------------------------------
XP-029104021.1-fish1 --------------------------------------------------
XP-024119206.1-fish1 --------------------------------------------------
XP-004086703.1-fish1 --------------------------------------------------
XP-015804905.1-fish1 --------------------------------------------------
XP-013874564.1-fish1 --------------------------------------------------
XP-023120491.1-fish1 --------------------------------------------------
XP-022066845.1-fish1 --------------------------------------------------
XP-008296002.1-fish1 --------------------------------------------------
XP-008296001.1-fish1 --------------------------------------------------
TMS10853.1-fish1 --------------------------------------------------
KAE8288470.1-fish1 --------------------------------------------------
XP-028282147.1-fish1 --------------------------------------------------
XP-028282146.1-fish1 --------------------------------------------------
XP-028436394.1-fish1 --------------------------------------------------
TDH12085.1-fish1 --------------------------------------------------
XP-031134217.1-fish1 --------------------------------------------------
XP-031134218.1-fish1 --------------------------------------------------
XP-029360660.1-shark1 --------------------------------------------------
XP-029360659.1-shark1 --------------------------------------------------
XP-023266290.1-fish1 --------------------------------------------------
XP-022609307.1-fish1 --------------------------------------------------
XP-026150132.1-eel1 --------------------------------------------------
XP-026150130.1-eel1 --------------------------------------------------
XP-020452891.1-eel1 --------------------------------------------------
XP-020489439.1-fish1 --------------------------------------------------
XP-010767041.1-fish1 --------------------------------------------------
XP-010767039.1-fish1 --------------------------------------------------
XP-029308494.1-fish1 --------------------------------------------------
XP-030248364.1-fish1 --------------------------------------------------
XP-030248363.1-fish1 --------------------------------------------------
XP-030248365.1-fish1 --------------------------------------------------
XP-024917504.1-fish1 --------------------------------------------------
XP-008321967.1-fish1 --------------------------------------------------
XP-019946602.1-fish1 --------------------------------------------------
XP-019946601.1-fish1 --------------------------------------------------
XP-023266291.1-fish1 --------------------------------------------------
XP-004566845.1-fish1 --------------------------------------------------
XP-005944212.1-fish1 --------------------------------------------------
XP-006794928.1-fish1 --------------------------------------------------
XP-003443689.2-fish1 --------------------------------------------------
XP-005450723.1-fish1 --------------------------------------------------
XP-004566846.1-fish1 --------------------------------------------------
XP-030606078.1-fish1 --------------------------------------------------
XP-030015129.1-fish1 --------------------------------------------------
XP-030015128.1-fish1 --------------------------------------------------
XP-029929320.1-fish1 --------------------------------------------------
XP-028985556.1-fish1 --------------------------------------------------
XP-028326404.1-fish1 --------------------------------------------------
XP-028326402.1-fish1 --------------------------------------------------
XP-028326403.1-fish1 --------------------------------------------------
XP-023185375.1-fish1 --------------------------------------------------
XP-005799109.2-fish1 --------------------------------------------------
XP-027874694.1-fish1 --------------------------------------------------
XP-007561384.1-fish1 --------------------------------------------------
XP-014875686.1-fish1 --------------------------------------------------
XP-014851940.1-fish1 --------------------------------------------------
XP-007561225.1-fish1 --------------------------------------------------
XP-014875685.1-fish1 --------------------------------------------------
XP-014851939.1-fish1 --------------------------------------------------
XP-027874693.1-fish1 --------------------------------------------------
XP-027874696.1-fish1 --------------------------------------------------
XP-027874697.1-fish1 --------------------------------------------------
XP-015238472.1-fish1 --------------------------------------------------
XP-019748657.1-seahorse1 --------------------------------------------------
XP-019748656.1-seahorse1 --------------------------------------------------
XP-019748655.1-seahorse1 --------------------------------------------------
XP-019748654.1-seahorse1 --------------------------------------------------
XP-019748653.1-seahorse1 --------------------------------------------------
XP-011603667.1-fish1 --------------------------------------------------
XP-011603666.1-fish1 --------------------------------------------------
XP-003965985.2-fish1 --------------------------------------------------
TWW79590.1-fish1 --------------------------------------------------
XP-020793084.1-fish1 --------------------------------------------------
XP-020353947.2-fish1 --------------------------------------------------
XP-029536033.1-fish1 --------------------------------------------------
XP-029591823.1-fish1 --------------------------------------------------
XP-014055808.1-fish1 --------------------------------------------------
XP-020353946.2-fish1 --------------------------------------------------
XP-024241889.1-fish1 --------------------------------------------------
XP-029536032.1-fish1 --------------------------------------------------
XP-014055807.1-fish1 --------------------------------------------------
XP-014055806.1-fish1 --------------------------------------------------
XP-014055805.1-fish1 --------------------------------------------------
XP-029591818.1-fish1 --------------------------------------------------
XP-031647982.1-fish1 --------------------------------------------------
XP-031647972.1-fish1 --------------------------------------------------
XP-029593848.1-fish1 --------------------------------------------------
XP-014023468.1-fish1 --------------------------------------------------
XP-024256403.1-fish1 --------------------------------------------------
XP-024255101.1-fish1 --------------------------------------------------
XP-029484618.1-fish1 --------------------------------------------------
XP-029593847.1-fish1 --------------------------------------------------
XP-014023457.1-fish1 --------------------------------------------------
XP-024256393.1-fish1 --------------------------------------------------
XP-024255094.1-fish1 --------------------------------------------------
XP-029484609.1-fish1 --------------------------------------------------
XP-024255106.1-fish1 --------------------------------------------------
XP-023845114.1-fish1 --------------------------------------------------
XP-026797087.1-shark1 --------------------------------------------------
XP-026797086.1-shark1 --------------------------------------------------
TSO05384.1-fish1 --------------------------------------------------
XP-022535102.1-fish1 --------------------------------------------------
XP-031432432.1-fish1 --------------------------------------------------
XP-012688814.2-fish1 --------------------------------------------------
XP-028835299.1-fish1 --------------------------------------------------
XP-028835298.1-fish1 --------------------------------------------------
XP-028835300.1-fish1 --------------------------------------------------
XP-030638992.1-fish1 --------------------------------------------------
XP-015213219.1-fish1 --------------------------------------------------
XP-015213217.1-fish1 --------------------------------------------------
XP-015213218.1-fish1 --------------------------------------------------
AFO94345-shark1 --------------------------------------------------
XP-007898768.1-shark1 --------------------------------------------------
XP-020366016.1-whale1 ----------------------------------MQRVGGESGAGTAVPS
NP-001160087-cattle1 --------------------------------------------------
DAA16022.1-cattle1 --------------------------------------------------
XP-019842084.1-cattle1 --------------------------------------------------
XP-010853399.1-bison1 --------------------------------------------------
spP98201.2-cattle1 --------------------------------------------------
XP-025129030.1-buffalo1 --------------------------------------------------
XP-005223982-cattle1 --------------------------------------------------
XP-019842085.1-cattle1 --------------------------------------------------
XP-024840001-cattle1 ----------------------------------------------MPST
XP-025129028.1-buffalo1 ----------------------------------------------MPST
XP-006079648.2-buffalo1 ----------------------------------------------MPST
XP-025129029.1-buffalo1 ----------------------------------------------MPST
XP-006079647.2-buffalo1 ----------------------------------------------MPST
XP-024840000-cattle1 ----------------------------------------------MPST
XP-020731277.1-deer1 --------------------------------------------------
XP-025129031.1-buffalo1 ----------------------------------------------MPST
XP-030724101.1-whale1 --------------------------------------------------
XP-026974615.1-dolphin1 --------------------------------------------------
XP-004280068.1-whale1 --------------------------------------------------
XP-022415679.1-whale1 --------------------------------------------------
XP-029088538.1-whale1 --------------------------------------------------
XP-029088524.1-whale1 --------------------------------------------------
TEA35867.1-dolphin1 --------------------------------------------------
XP-030724103.1-whale1 ----------------------------------------------MPST
XP-030724102.1-whale1 ----------------------------------------------MPST
XP-030724104.1-whale1 ----------------------------------------------MPST
XP-026974616.1-dolphin1 ----------------------------------------------MPST
XP-026974614.1-dolphin1 ----------------------------------------------MPST
XP-026974617.1-dolphin1 ----------------------------------------------MPST
XP-022415680.1-whale1 ----------------------------------------------MPST
XP-029088516.1-whale1 ----------------------------------------------MPST
XP-022415678.1-whale1 ----------------------------------------------MPST
XP-029088531.1-whale1 ----------------------------------------------MPST
XP-026974618.1-dolphin1 ----------------------------------------------MPST
XP-007450023.1-dolphin1 ----------------------------------------------MPST
XP-030724106.1-whale1 --------------------------------------------------
XP-024610602.1-dolphin1 --------------------------------------------------
NP-999326.1-boar1 --------------------------------------------------
spO77638.2-pig1 --------------------------------------------------
XP-027995111.1-bat1 ----------------------------------------------MPST
XP-027995108.1-bat1 ----------------------------------------------MPST
XP-027995109.1-bat1 ----------------------------------------------MPST
XP-027995112.1-bat1 ----------------------------------------------MPST
XP-027995110.1-bat1 ----------------------------------------------MPST
XP-027995105.1-bat1 ----------------------------------------------MPST
XP-027995107.1-bat1 ----------------------------------------------MPST
XP-027995106.1-bat1 ----------------------------------------------MPST
XP-015418229.1-bat1 ------------------------------------------------MT
XP-015418228.1-bat1 ------------------------------------------------MT
XP-015418233.1-bat1 ------------------------------------------------MT
XP-015418232.1-bat1 ------------------------------------------------MT
XP-015418235.1-bat1 ------------------------------------------------MT
XP-015418234.1-bat1 ------------------------------------------------MT
XP-015418231.1-bat1 ------------------------------------------------MT
XP-015418230.1-bat1 ------------------------------------------------MT
XP-006761962.2-bat1 ------------------------------------------------MT
XP-027995104.1-bat1 --------------------------------------------------
XP-027995102.1-bat1 --------------------------------------------------
XP-027995103.1-bat1 ----------------------------------------------MPST
XP-027995100.1-bat1 ----------------------------------------------MPST
XP-023616941.1-bat1 --------------------------------------------------
XP-016074150.1-bat1 --------------------------------------------------
XP-024435982.1-bat1 --------------------------------------------------
XP-031297571.1-camel1 ----------------------------------------------MPST
XP-010953356.1-camel1 --------------------------------------------------
XP-031528219.1-alpaca1 --------------------------------------------------
XP-006913802.2-bat1 --------------------------------------------------
XP-023376894.1-bat1 --------------------------------------------------
XP-015446317.1-bat1 --------------------------------------------------
ELK11147.1-bat1 --------------------------------------------------
XP-013975909.1-dog1 --------------------------------------------------
XP-025277727.1-dog1 --------------------------------------------------
XP-025853561.1-fox1 --------------------------------------------------
XP-025853562.1-fox1 --------------------------------------------------
XP-005615344.1-dog1 ----------------------------------------------MPST
XP-025277725.1-dog1 ----------------------------------------------MPST
XP-025277728.1-dog1 ----------------------------------------------MPST
XP-005615347.1-dog1 ----------------------------------------------MPST
XP-025277729.1-dog1 ----------------------------------------------MPST
XP-027951436.1-sealion1 ------------------------------------------------MT
XP-027951435.1-sealion1 ------------------------------------------------MT
XP-027951434.1-sealion1 ------------------------------------------------MT
XP-021541846.1-seal1 ------------------------------------------------MT
XP-021541845.1-seal1 ------------------------------------------------MT
XP-025716023.1-seal1 ------------------------------------------------MT
XP-025716022.1-seal1 ------------------------------------------------MT
XP-025716024.1-seal1 ------------------------------------------------MT
XP-025716025.1-seal1 ----------------------------------------------MPST
XP-004413169.1-walrus1 ----------------------------------------------MPST
XP-022369371.1-otter1 ----------------------------------------------MPST
XP-022369369.1-otter1 ----------------------------------------------MPST
XP-022369372.1-otter1 ----------------------------------------------MPST
XP-022369367.1-otter1 ----------------------------------------------MPST
XP-022369370.1-otter1 ------------------------------------------------MT
XP-022369368.1-otter1 ------------------------------------------------MT
XP-022369374.1-otter1 ----------------------------------------------MPST
XP-022369373.1-otter1 ----------------------------------------------MPST
XP-012908284.1-ferret1 ------------------------------------------------MT
XP-012908283.1-ferret1 ------------------------------------------------MT
XP-006939043.2-cat1 --------------------------------------------------
VFV32938.1-lynx1 --------------------------------------------------
XP-026925023.1-cheetah1 --------------------------------------------------
VFV32939.1-lynx1 --------------------------------------------------
VFV32937.1-lynx1 --------------------------------------------------
XP-026925028.1-cheetah1 RAALSRGRGPCLPGRPGRGGGAERLPLLLPLLLLPAAAAARAAAAWMPST
XP-026925022.1-cheetah1 RAALSRGRGPCLPGRPGRGGGAERLPLLLPLLLLPAAAAARAAAAWMPST
XP-026925021.1-cheetah1 RAALSRGRGPCLPGRPGRGGGAERLPLLLPLLLLPAAAAARAAAAWMPST
XP-026925024.1-cheetah1 RAALSRGRGPCLPGRPGRGGGAERLPLLLPLLLLPAAAAARAAAAWMPST
XP-026925027.1-cheetah1 RAALSRGRGPCLPGRPGRGGGAERLPLLLPLLLLPAAAAARAAAAWMPST
XP-026925025.1-cheetah1 RAALSRGRGPCLPGRPGRGGGAERLPLLLPLLLLPAAAAARAAAAWMPST
XP-026925020.1-cheetah1 RAALSRGRGPCLPGRPGRGGGAERLPLLLPLLLLPAAAAARAAAAWMPST
XP-026925019.1-cheetah1 RAALSRGRGPCLPGRPGRGGGAERLPLLLPLLLLPAAAAARAAAAWMPST
XP-023097901.1-cat1 ----------------------------------------------MPST
XP-023097899.1-cat1 ----------------------------------------------MPST
XP-023097900.1-cat1 ----------------------------------------------MPST
XP-023097898.1-cat1 ----------------------------------------------MPST
XP-023097897.1-cat1 ----------------------------------------------MPST
XP-011224700.1-panda1 --------------------------------------------------
XP-008684163.1-bear1 LRVLRISSARQQALGRRHLARGFVTPGWTCENQEAGAGRVFQGRATLLLP
EFB24818.1-bat1 --------------------------------------------------
XP-023503795.1-horse1 ----------------------------------------------MPST
XP-023503794.1-horse1 ----------------------------------------------MPST
XP-023503790.1-horse1 ----------------------------------------------MPST
XP-023503793.1-horse1 ----------------------------------------------MPST
XP-023503792.1-horse1 --------------------------------------------------
XP-023503791.1-horse1 --------------------------------------------------
XP-014702426.1-donkey1 --------------------------------------------------
XP-014636998.1-rhino1 --------------------------------------------------
XP-014636996.1-rhino1 --------------------------------------------------
XP-014636999.1-rhino1 --------------------------------------------------
XP-014636997.1-rhino1 --------------------------------------------------
XP-008537418.1-horse1 --------------------------------------------------
O95644.3-human1 ----------------------------------------------MPST
EAW66621.1-human1 ----------------------------------------------MPST
NP-001265598.1-human1 ----------------------------------------------MPST
ACG55579.1-human1 ----------------------------------------------MPST
NP-006153.2-human1 ----------------------------------------------MPST
ACG55583.1-human1 ----------------------------------------------MPST
EAW66622.1-human1 ----------------------------------------------MPST
AAD00450.1-human1 ----------------------------------------------MPST
XP-024206712.1-chimpanzee1 ----------------------------------------------MPST
PNI19260.1-chimpanzee1 ----------------------------------------------MPST
XP-024206713.1-chimpanzee1 ----------------------------------------------MPST
PNI19254.1-chimpanzee1 ----------------------------------------------MPST
XP-024091583.1-orangutan1 ----------------------------------------------MPST
PNJ28982.1-orangutan1 ----------------------------------------------MPST
XP-024091586.1-orangutan1 ----------------------------------------------MPST
XP-028694062.1-monkey1 ----------------------------------------------MPST
XP-028694061.1-monkey1 ----------------------------------------------MPST
XP-024651005.1-monkey1 ----------------------------------------------MPST
XP-011938958.1-monkey1 ----------------------------------------------MPST
XP-011938956.1-monkey1 ----------------------------------------------MPST
NP-001265599-human1 ----------------------------------------------MPST
ACG55581.1-human1 ----------------------------------------------MPST
PNI19262.1-chimpanzee1 ----------------------------------------------MPST
PNJ28984.1-orangutan1 ----------------------------------------------MPST
AAI12244.1-human1 ----------------------------------------------MPST
AAI04754.1-human1 ----------------------------------------------MPST
NP-765978.1-human1 ----------------------------------------------MPST
ACG55585.1-human1 ----------------------------------------------MPST
prf2013343A-human1 ----------------------------------------------MPST
PNI19263.1-chimpanzee1 ----------------------------------------------MPST
JAA40711.1-chimpanzee1 ----------------------------------------------MPST
JAA27097.1-chimpanzee1 ----------------------------------------------MPST
XP-028694063.1-monkey1 ----------------------------------------------MPST
XP-011938960.1-monkey1 ----------------------------------------------MPST
XP-028694064.1-monkey1 ----------------------------------------------MPST
XP-024206715.1-chimpanzee1 ----------------------------------------------MPST
XP-011831293.1-monkey1 --------------------------------------------------
XP-011789783.1-monkey1 --------------------------------------------------
NP-001265604-human1 --------------------------------------------------
ACG55586.1-human1 --------------------------------------------------
PNI19264.1-chimpanzee1 --------------------------------------------------
PNJ28986.1-orangutan1 --------------------------------------------------
PNJ28985.1-orangutan1 --------------------------------------------------
NP-001265601-human1 --------------------------------------------------
ACG55582.1-human1 --------------------------------------------------
PNI19261.1-chimpanzee1 --------------------------------------------------
PNJ28983.1-orangutan1 --------------------------------------------------
NP-765975.1-human1 --------------------------------------------------
ACG55580.1-human1 --------------------------------------------------
EAW66618.1-human1 --------------------------------------------------
JAA27096.1-chimpanzee1 --------------------------------------------------
JAA18090.1-chimpanzee1 --------------------------------------------------
JAA08325.1-chimpanzee1 --------------------------------------------------
XP-016789441.2-chimpanzee1 --------------------------------------------------
PNI19258.1-chimpanzee1 --------------------------------------------------
NP-765977.1-human1 --------------------------------------------------
ACG55584.1-human1 --------------------------------------------------
AAC50869.1-human1 --------------------------------------------------
EAW66620.1-human1 --------------------------------------------------
XP-024206714.1-chimpanzee1 --------------------------------------------------
PNI19256.1-chimpanzee1 --------------------------------------------------
XP-030781638.1-monkey1 --------------------------------------------------
XP-011938959.1-monkey1 --------------------------------------------------
XP-001088054.2-monkey1 --------------------------------------------------
XP-005586430.1-monkey1 --------------------------------------------------
XP-011938957.1-monkey1 --------------------------------------------------
XP-001088166.2-monkey1 --------------------------------------------------
XP-005586431.1-monkey1 --------------------------------------------------
XP-030666102.1-monkey1 --------------------------------------------------
XP-024091584.1-orangutan1 --------------------------------------------------
PNJ28979.1-orangutan1 --------------------------------------------------
XP-024091587.1-orangutan1 --------------------------------------------------
PNJ28978.1-orangutan1 --------------------------------------------------
PNJ28976.1-orangutan1 --------------------------------------------------
XP-030666101.1-monkey1 --------------------------------------------------
XP-030666100.1-monkey1 --------------------------------------------------
XP-024091585.1-orangutan1 --------------------------------------------------
XP-030666103.1-monkey1 --------------------------------------------------
XP-021528663.1-monkey1 -------------------------------------------------M
XP-012328920.1-monkey1 -------------------------------------------------M
XP-021528660.1-monkey1 --------------------------------------------------
XP-012659764.2-galago1 --------------------------------------------------
XP-012659763.2-galago1 ----------------------------------------------MPST
XP-020137687.1-lemur1 ----------------------------------------------MPST
XP-020137686.1-lemur1 ----------------------------------------------MPST
XP-020137685.1-lemur1 --------------------------------------------------
XP-012513275.1-monkey1 --------------------------------------------------
XP-012513274.1-monkey1 --------------------------------------------------
XP-012881573.1-rodent1 --------------------------------------------------
XP-020019329.1-beaver1 --------------------------------------------------
NP-001157584.1-mouse1 --------------------------------------------------
ACG55592.1-mouse1 --------------------------------------------------
NP-001157583.1-mouse1 --------------------------------------------------
ACG55589.1-mouse1 --------------------------------------------------
XP-021006292.1-rodent1 --------------------------------------------------
XP-021070032.1-rodent1 --------------------------------------------------
XP-021070030.1-rodent1 --------------------------------------------------
XP-031222000.1-rodent1 --------------------------------------------------
XP-031221998.1-rodent1 --------------------------------------------------
XP-028624810.1-rodent1 --------------------------------------------------
XP-028624808.1-rodent1 --------------------------------------------------
XP-028727845.1-rodent1 --------------------------------------------------
XP-006973939.1-rodent1 --------------------------------------------------
ERE84773.1-hamster1 --------------------------------------------------
AAH61509.1-mouse1 ----------------------------------------------MPST
NP-940821.1-mouse1 ----------------------------------------------MPST
ACG55588.1-mouse1 ----------------------------------------------MPST
NP-001157582.1-mouse1 ----------------------------------------------MPST
ACG55587.1-mouse1 ----------------------------------------------MPST
XP-029327731.1-rodent1 ----------------------------------------------MPST
XP-029327730.1-rodent1 ----------------------------------------------MPST
XP-021070031.1-rodent1 ----------------------------------------------MPST
XP-021070029.1-rodent1 ----------------------------------------------MPST
XP-031221997.1-rodent1 ----------------------------------------------MPST
XP-031221996.1-rodent1 ----------------------------------------------MPST
XP-031221999.1-rodent1 ----------------------------------------------MPST
XP-031221995.1-rodent1 ----------------------------------------------MPST
XP-028624809.1-rodent1 ----------------------------------------------MPST
XP-028624807.1-rodent1 ----------------------------------------------MPST
NP-001231862.1-rat1 ----------------------------------------------MPST
XP-028727846.1-rodent1 ----------------------------------------------MPST
XP-028727844.1-rodent1 ----------------------------------------------MPST
XP-006973940.1-rodent1 ----------------------------------------------MPST
XP-006973938.1-rodent1 ----------------------------------------------MPST
XP-021495726.1-rodent1 ----------------------------------------------MPST
XP-021495724.1-rodent1 ----------------------------------------------MPST
XP-026639415.1-rodent1 ----------------------------------------------MPST
XP-029410684.1-mole-rat1 ----------------------------------------------MPST
XP-029410683.1-mole-rat1 ----------------------------------------------MPST
XP-017658096.2-mole-rat1 ----------------------------------------------MPST
XP-029410685.1-mole-rat1 ----------------------------------------------MPST
NP-001157581.1-mouse1 ----------------------------------------------MPST
ACG55590.1-mouse1 ----------------------------------------------MPST
O88942.1-mouse1 ----------------------------------------------MPNT
AAC36725.1-mouse1 ----------------------------------------------MPNT
AAF40225.1-mouse1 ----------------------------------------------MPNT
EDL09401.1-mouse1 --------------------------------------------------
NP-058071.2-mouse1 --------------------------------------------------
ACG55591.1-mouse1 --------------------------------------------------
AAC05505.1-mouse1 --------------------------------------------------
XP-005356367.1-rodent1 --------------------------------------------------
XP-020019330.1-beaver1 --------------------------------------------------
XP-004662692.1-rodent1 --------------------------------------------------
XP-004662691.1-rodent1 ----------------------------------------------MPST
XP-026268235.1-squirrel1 ----------------------------------------------MPST
XP-026268234.1-squirrel1 ----------------------------------------------MPST
XP-026268232.1-squirrel1 ----------------------------------------------MPST
XP-026268237.1-squirrel1 ----------------------------------------------MPST
XP-005334428.1-squirrel1 ----------------------------------------------MPST
XP-015355082.1-groundhog1 ----------------------------------------------MPST
XP-015355080.1-groundhog1 ----------------------------------------------MPST
XP-026268233.1-squirrel1 --------------------------------------------------
XP-015355081.1-groundhog1 --------------------------------------------------
XP-023555822.1-rodent1 ----------------------------------------------MPST
XP-023555821.1-rodent1 ----------------------------------------------MPST
XP-023555819.1-rodent1 ----------------------------------------------MPST
XP-004640260.2-rodent1 ----------------------------------------------MPST
XP-004640261.2-rodent1 --------------------------------------------------
XP-003463368.2-rodent1 --------------------------------------------------
XP-013000653.1-rodent1 --------------------------------------------------
XP-013000652.1-rodent1 --------------------------------------------------
XP-003463367.2-rodent1 ----------------------------------------------MPST
XP-013367078.1-rodent1 ------------------------------------------------MT
XP-005373167.1-rodent1 ------------------------------------------------MT
XP-005373170.1-rodent1 ----------------------------------------------MPST
XP-005373169.1-rodent1 ----------------------------------------------MPST
XP-013367066.1-rodent1 ----------------------------------------------MPST
XP-005373166.1-rodent1 ----------------------------------------------MPST
XP-005373165.1-rodent1 ----------------------------------------------MPST
XP-004861974.1-mole-rat1 --------------------------------------------------
JAO00505.1-mole-rat1 --------------------------------------------------
XP-021097799.1-mole-rat1 --------------------------------------------------
EHA98769.1-mole-rat1 ------------------------------------MKAAEEESTLPKPF
XP-004861975.1-mole-rat1 ----------------------------------------------MPST
XP-004861973.1-mole-rat1 ----------------------------------------------MPST
XP-021097800.1-mole-rat1 --------------------------------------------------
XP-004579703.1-pika1 --------------------------------------------------
XP-008250563.1-rabbit1 ----------------------------------------------MPST
XP-008564136.1-lemur1 --------------------------------------------------
NP-001265602.1-human1 --------------------------------------------------
XP-030724105.1-whale1 --------------------------------------------------
KFO23012.1-mole-rat1 --------------------------------------------------
XP-029778613.1-suricata1 --------------------------------------------------
XP-008062501.1-tarsier1 --------------------------------------------------
XP-028908749.1-orni1 -----------------------------------MTSLEEDQEFDFDFL
XP-012382389.1-armadillo1 RERWSKQLGEPLCVCLCVGYTGSRCSGPGSRRSLPLSLETGHLAYAHETL
XP-030743174.1-hedgehog1 --------------------------------------------------
XP-030743173.1-hedgehog1 ----------------------------------------------MPSS
XP-006875952.1-mole1 --------------------------------------------------
XP-006875951.1-mole1 ----------------------------------------------MPSS
XP-006897305.1-shrew1 ----------------------------------------------MPSS
XP-023596986.1-manatee1 --------------------------------------------------
XP-023596985.1-manatee1 --------------------------------------------------
XP-012414053.2-manatee1 --------------------------------------------------
XP-023399486.1-elephant1 --------------------------------------------------
XP-023399485.1-elephant1 --------------------------------------------------
XP-010585391.1-elephant1 --------------------------------------------------
XP-007951501.1-aardvak1 --------------------------------------------------
XP-010212141.1-bird1 --------------------------------------------------
XP-010212138.1-bird1 --------------------------------------------------
KGL76698.1-bird1 --------------------------------------------------
XP-025890687.1-bird1 --------------------------------------------------
XP-009686990.1-bird1 --------------------------------------------------
XP-009686988.1-bird1 --------------------------------------------------
XP-014796557.1-bird1 --------------------------------------------------
XP-014796555.1-bird1 --------------------------------------------------
KFM06091.1-penguin1 --------------------------------------------------
XP-031465740.1-bird1 --------------------------------------------------
XP-021242196.1-bird1 --------------------------------------------------
XP-015710275.1-bird1 --------------------------------------------------
XP-015131423.1-bird1 --------------------------------------------------
XP-031465772.1-bird1 -------------------------------------------MPSAAPP
XP-021242201.1-bird1 -------------------------------------------MPSAAPP
XP-015710280.1-bird1 -------------------------------------------MPSAAPP
XP-015131427.1-bird1 ------------------------------------------MPSAAPPA
XP-025003404.1-bird1 ------------------------------------------MPSAAPPA
XP-025003403.1-bird1 ------------------------------------------MPSAAPPA
XP-021242203.1-bird1 -------------------------------------------MPSAAPP
XP-021242202.1-bird1 -------------------------------------------MPSAAPP
XP-015710281.1-bird1 -------------------------------------------MPSAAPP
XP-015710278.1-bird1 -------------------------------------------MPSAAPP
XP-021242198.1-bird1 -------------------------------------------MPSAAPP
XP-031465754.1-bird1 -------------------------------------------MPSAAPP
XP-031465762.1-bird1 -------------------------------------------MPSAAPP
XP-021242199.1-bird1 -------------------------------------------MPSAAPP
XP-015710279.1-bird1 -------------------------------------------MPSAAPP
XP-015131426.1-bird1 ------------------------------------------MPSAAPPA
XP-015131425.1-bird1 ------------------------------------------MPSAAPPA
XP-015131424.1-bird1 ------------------------------------------MPSAAPPA
XP-031465749.1-bird1 -------------------------------------------MPSAAPP
XP-015710277.1-bird1 -------------------------------------------MPSAAPP
XP-021242197.1-bird1 -------------------------------------------MPSAAPP
XP-021242195.1-bird1 -------------------------------------------MPSAAPP
XP-031465732.1-bird1 -------------------------------------------MPSAAPP
XP-031465724.1-bird1 -------------------------------------------MPSAAPP
XP-015710273.1-bird1 -------------------------------------------MPSAAPP
XP-015131422.1-bird1 ------------------------------------------MPSAAPPA
PKK20516.1-bird1 --------------------------------------------------
XP-005509865.1-bird1 --------------------------------------------------
XP-021153329.1-bird1 --------------------------------------------------
KGL99490.1-bird1 --------------------------------------------------
XP-029897918.1-bird1 --------------------------------------------------
KFW78265.1-bird1 --------------------------------------------------
KFP41528.1-bird1 --------------------------------------------------
XP-010117849.1-bird1 --------------------------------------------------
XP-029897917.1-bird1 ------------------------------------------MPSAAPPA
KFU85962.1-bird1 --------------------------------------------------
KFP07536.1-bird1 --------------------------------------------------
KFO13328.1-bird1 --------------------------------------------------
EOB00079.1-bird1 --------------------------------------------------
KFV88377.1-bird1 --------------------------------------------------
KFW67411.1-penguin1 --------------------------------------------------
XP-010020528.1-bird1 --------------------------------------------------
KFQ56675.1-bird1 --------------------------------------------------
XP-010007008.1-bird1 --------------------------------------------------
XP-009322748.1-penguin1 --------------------------------------------------
XP-009930368.1-bird1 --------------------------------------------------
XP-010305699.1-bird1 --------------------------------------------------
XP-026699010.1-bird1 --------------------------------------------------
KQK82919.1-bird1 --------------------------------------------------
XP-009473770.1-bird1 --------------------------------------------------
XP-009891095.1-bird1 --------------------------------------------------
XP-009555241.1-bird1 --------------------------------------------------
KFO73243.1-bird1 --------------------------------------------------
XP-026699012.1-bird1 --------------------------------------------------
XP-030361082.1-bird1 --------------------------------------------MPSAAP
XP-010575351.1-bird1 --------------------------------------------------
XP-014110041.1-bird1 --------------------------------------------------
XP-014110040.1-bird1 --------------------------------------------------
XP-015475093.1-bird1 --------------------------------------------------
XP-014733224.1-bird1 --------------------------------------------------
XP-014733199.1-bird1 --------------------------------------------------
XP-014733208.1-bird1 --------------------------------------------------
XP-014110039.1-bird1 --------------------------------------------------
XP-015475092.1-bird1 --------------------------------------------------
XP-014110038.1-bird1 --------------------------------------------------
XP-014110036.1-bird1 --------------------------------------------------
XP-015475091.1-bird1 --------------------------------------------------
XP-030121462.1-bird1 --------------------------------------------------
XP-030826064.1-bird1 --------------------------------------------MPSAAP
XP-014733216.1-bird1 --------------------------------------------------
XP-030912833.1-bird1 --------------------------------------------------
XP-005041505.1-bird1 --------------------------------------------------
XP-005041504.1-bird1 --------------------------------------------------
XP-005041503.1-bird1 --------------------------------------------------
XP-005041501.1-bird1 --------------------------------------------------
XP-030912832.1-bird1 --------------------------------------------------
XP-018773821.1-bird1 --------------------------------------------------
XP-018773822.1-bird1 --------------------------------------------------
XP-030826080.1-bird1 --------------------------------------------------
RMC16281.1-bird1 --------------------------------------------------
XP-008635356.2-bird1 --------------------------------------------------
KFO61767.1-bird1 --------------------------------------------------
XP-030912831.1-bird1 --------------------------------------------------
XP-030826072.1-bird1 --------------------------------------------MPSAAP
XP-018773820.1-bird1 --------------------------------------------------
XP-026646056.1-bird1 --------------------------------------------------
XP-014110037.1-bird1 --------------------------------------------------
KFP15152.1-bird1 --------------------------------------------------
KFR07461.1-bird1 --------------------------------------------------
XP-009275462.1-penguin1 --------------------------------------------------
XP-009275460.1-penguin1 --------------------------------------------------
XP-014796556.1-bird1 --------------------------------------------------
XP-009322747.1-penguin1 --------------------------------------------------
XP-009686989.1-bird1 --------------------------------------------------
XP-026699011.1-bird1 --------------------------------------------------
XP-025971458.1-bird1 --------------------------------------------------
[truncated: 19,036 more rows]
