# Supplementary material for: Evolutionary mechanisms underlying the diversification of nuclear factor of activated T cells across vertebrates
Source: Sci Rep. 2023 May 8;13:6468. doi: 10.1038/s41598-023-33751-6 (PMC10167247; doi:10.1038/s41598-023-33751-6)
Supplement: Supplementary file 4 — Supplementary Information 4. [file 41598_2023_33751_MOESM4_ESM.csv]

XP-031597843.1-fish2 --------------------------------------------------
XP-031597841.1-fish2 --------------------------------------------------
XP-013131710.1-fish2 --------------------------------------------------
XP-005448429.1-fish2 --------------------------------------------------
XP-031597842.1-fish2 --------------------------------------------------
XP-013131711.1-fish2 --------------------------------------------------
XP-005918869.1-fish2 --------------------------------------------------
XP-005741042.1-fish2 --------------------------------------------------
XP-004560370.2-fish2 --------------------------------------------------
XP-005918867.1-fish2 --------------------------------------------------
XP-005741040.1-fish2 --------------------------------------------------
XP-004560368.2-fish2 --------------------------------------------------
XP-005918871.1-fish2 --------------------------------------------------
XP-005741045.1-fish2 --------------------------------------------------
XP-005918868.1-fish2 --------------------------------------------------
XP-005741041.1-fish2 --------------------------------------------------
XP-004560369.2-fish2 --------------------------------------------------
XP-005918870.1-fish2 --------------------------------------------------
XP-005741043.1-fish2 --------------------------------------------------
XP-004560371.2-fish2 --------------------------------------------------
XP-005741044.1-fish2 --------------------------------------------------
XP-013131716.1-fish2 --------------------------------------------------
XP-030590314.1-fish2 --------------------------------------------------
XP-030590311.1-fish2 --------------------------------------------------
XP-030590310.1-fish2 --------------------------------------------------
XP-030590313.1-fish2 --------------------------------------------------
XP-030590317.1-fish2 --------------------------------------------------
XP-030590316.1-fish2 --------------------------------------------------
XP-030590315.1-fish2 --------------------------------------------------
XP-028438913.1-fish2 --------------------------------------------------
TDH10163.1-fish2 -----------------------SENNCGGLKQETCARLHLFAGLADASF
XP-028438911.1-fish2 --------------------------------------------------
XP-031146429.1-fish2 --------------------------------------------------
XP-028438914.1-fish2 --------------------------------------------------
XP-023122486.1-fish2 --------------------------------------------------
XP-023122485.1-fish2 --------------------------------------------------
XP-022045500.1-fish2 --------------------------------------------------
XP-023122487.1-fish2 --------------------------------------------------
XP-008285950.1-fish2 --------------------------------------------------
XP-008285946.1-fish2 --------------------------------------------------
XP-008285951.1-fish2 --------------------------------------------------
XP-030280216.1-fish2 --------------------------------------------------
XP-030280215.1-fish2 --------------------------------------------------
XP-030280217.1-fish2 --------------------------------------------------
TMS16072.1-fish2 --------------------------------------------------
KAE8292759.1-fish2 --------------------------------------------------
XP-029362236.1-fish2 --------------------------------------------------
XP-029362235.1-fish2 --------------------------------------------------
XP-023248787.1-fish2 --------------------------------------------------
XP-023248788.1-fish2 --------------------------------------------------
XP-023248785.1-fish2 --------------------------------------------------
XP-023248786.1-fish2 --------------------------------------------------
XP-022618866.1-fish2 --------------------------------------------------
XP-023248789.1-fish2 --------------------------------------------------
XP-020474678.1-eel2 --------------------------------------------------
XP-020474676.1-eel2 --------------------------------------------------
XP-020474677.1-eel2 --------------------------------------------------
XP-020474680.1-eel2 --------------------------------------------------
XP-020474679.1-eel2 --------------------------------------------------
XP-026188518.1-eel2 --------------------------------------------------
XP-026188517.1-eel2 --------------------------------------------------
XP-026188522.1-eel2 --------------------------------------------------
XP-026188521.1-eel2 --------------------------------------------------
AWP10102.1-fish2 --------------------------------------------------
XP-020506552.1-fish2 --------------------------------------------------
XP-020506551.1-fish2 --------------------------------------------------
XP-020506553.2-fish2 --------------------------------------------------
XP-029911346.1-fish2 --------------------------------------------------
XP-029911345.1-fish2 --------------------------------------------------
XP-029975234.1-fish2 --------------------------------------------------
XP-029975233.1-fish2 --------------------------------------------------
XP-029975236.1-fish2 --------------------------------------------------
XP-028265781.1-fish2 --------------------------------------------------
XP-028265780.1-fish2 --------------------------------------------------
XP-028265782.1-fish2 --------------------------------------------------
XP-028309310.1-fish2 --------------------------------------------------
XP-028309309.1-fish2 --------------------------------------------------
XP-028309311.1-fish2 --------------------------------------------------
XP-024147929.1-fish2 --------------------------------------------------
XP-024147928.1-fish2 --------------------------------------------------
XP-020560556.1-fish2 --------------------------------------------------
XP-011475901.1-fish2 --------------------------------------------------
XP-011475899.1-fish2 --------------------------------------------------
XP-004071074.1-fish2 --------------------------------------------------
XP-027866993.1-fish2 --------------------------------------------------
XP-023196910.1-fish2 --------------------------------------------------
XP-027866991.1-fish2 --------------------------------------------------
XP-014330390.1-fish2 --------------------------------------------------
XP-027866992.1-fish2 --------------------------------------------------
XP-023196902.1-fish2 --------------------------------------------------
XP-007573047.1-fish2 --------------------------------------------------
XP-014858875.1-fish2 --------------------------------------------------
XP-014899771.1-fish2 --------------------------------------------------
XP-008412791.1-fish2 --------------------------------------------------
XP-008412790.1-fish2 --------------------------------------------------
XP-008412789.1-fish2 --------------------------------------------------
XP-007573044.1-fish2 --------------------------------------------------
XP-014858873.1-fish2 --------------------------------------------------
XP-014858874.1-fish2 --------------------------------------------------
XP-007573046.1-fish2 --------------------------------------------------
XP-014899770.1-fish2 --------------------------------------------------
XP-014899769.1-fish2 --------------------------------------------------
XP-014910127.1-fish2 --------------------------------------------------
XP-014835158.1-fish2 --------------------------------------------------
XP-015228648.1-fish2 --------------------------------------------------
XP-015228647.1-fish2 --------------------------------------------------
XP-015822655.1-fish2 --------------------------------------------------
XP-015822654.1-fish2 --------------------------------------------------
XP-015822656.1-fish2 --------------------------------------------------
XP-013883877.1-fish2 --------------------------------------------------
XP-010780183.1-fish2 --------------------------------------------------
XP-010780182.1-fish2 --------------------------------------------------
XP-010780184.1-fish2 --------------------------------------------------
XP-029012799.1-fish2 --------------------------------------------------
XP-029012798.1-fish2 --------------------------------------------------
XP-029012800.1-fish2 --------------------------------------------------
XP-020776166.1-fish2 --------------------------------------------------
XP-010873459.1-fish2 --------------------------------------------------
XP-010873458.1-fish2 --------------------------------------------------
XP-010873460.1-fish2 --------------------------------------------------
XP-026776937.2-shark2 --------------------------------------------------
TSS48105.1-fish2 --------------------------------------------------
XP-022532937.1-fish2 --------------------------------------------------
XP-022532936.1-fish2 --------------------------------------------------
XP-012689942.2-fish2 --------------------------------------------------
XP-015220064.1-fish2 --------------------------------------------------
XP-015220063.1-fish2 --------------------------------------------------
XP-007910151.1-shark2 --------------------------------------------------
XP-007910143.1-shark2 --------------------------------------------------
XP-008012163.1-monkey2 --------------------------------------------------
XP-017743660.1-monkey2 --------------------------------------------------
XP-030682282.1-monkey2 --------------------------------------------------
XP-011721150.1-monkey2 --------------------------------------------------
XP-005569413.1-monkey2 --------------------------------------------------
XP-015004266.1-monkey2 --------------------------------------------------
XP-011914397.1-monkey2 --------------------------------------------------
XP-011914390.1-monkey2 --------------------------------------------------
XP-011914396.1-monkey2 --------------------------------------------------
XP-011806750.1-monkey2 --------------------------------------------------
XP-011806744.1-monkey2 --------------------------------------------------
XP-011806749.1-monkey2 --------------------------------------------------
XP-023039945.1-monkey2 --------------------------------------------------
XP-023039944.1-monkey2 --------------------------------------------------
XP-023039948.1-monkey2 --------------------------------------------------
XP-009231994.1-orangutan2 --------------------------------------------------
XP-002830471.1-orangutan2 --------------------------------------------------
PNJ19464.1-orangutan2 --------------------------------------------------
PNJ19467.1-orangutan2 --------------------------------------------------
XP-028684345.1-monkey2 --------------------------------------------------
XP-030770485.1-monkey2 --------------------------------------------------
XP-010361673.1-monkey2 --------------------------------------------------
XP-017743653.1-monkey2 --------------------------------------------------
XP-017743652.1-monkey2 --------------------------------------------------
XP-017743659.1-monkey2 --------------------------------------------------
XP-009231993.1-orangutan2 --------------------------------------------------
XP-001129493-human2 --------------------------------------------------
ACG55594.1-human2 --------------------------------------------------
XP-003317062.1-chimpanzee2 --------------------------------------------------
PNI59594.1-chimpanzee2 --------------------------------------------------
XP-025254810.1-monkey2 --------------------------------------------------
XP-011833498.1-monkey2 --------------------------------------------------
XP-011721152.1-monkey2 --------------------------------------------------
XP-011914393.1-monkey2 --------------------------------------------------
XP-008012188.1-monkey2 --------------------------------------------------
XP-011806746.1-monkey2 --------------------------------------------------
XP-017743656.1-monkey2 --------------------------------------------------
XP-003779425.1-orangutan2 --------------------------------------------------
PNJ19466.1-orangutan2 --------------------------------------------------
PNI59597.1-chimpanzee2 --------------------------------------------------
XP-024207994.1-chimpanzee2 --------------------------------------------------
PNI59592.1-chimpanzee2 --------------------------------------------------
XP-011721153.1-monkey2 --------------------------------------------------
XP-011721149.1-monkey2 --------------------------------------------------
XP-011721147.1-monkey2 --------------------------------------------------
XP-011721155.1-monkey2 --------------------------------------------------
XP-010361679.1-monkey2 --------------------------------------------------
XP-010361678.1-monkey2 --------------------------------------------------
PNJ19468.1-orangutan2 --------------------------------------------------
XP-003904654.3-monkey2 --------------------------------------------------
XP-025254808.1-monkey2 --------------------------------------------------
XP-011833496.1-monkey2 --------------------------------------------------
XP-017800179.1-monkey2 --------------------------------------------------
XP-011833502.1-monkey2 --------------------------------------------------
XP-011833501.1-monkey2 --------------------------------------------------
XP-025254815.1-monkey2 --------------------------------------------------
XP-025254814.1-monkey2 --------------------------------------------------
XP-016883339.1-human2 --------------------------------------------------
XP-011527127.1-human2 --------------------------------------------------
XP-011527128.1-human2 --------------------------------------------------
XP-011527126.1-human2 --------------------------------------------------
XP-001245223-human2 --------------------------------------------------
XP-001245225-human2 --------------------------------------------------
ACG55596.1-human2 --------------------------------------------------
ACG55593.1-human2 --------------------------------------------------
EAW75602.1-human2 --------------------------------------------------
XP-036472.2-human2 --------------------------------------------------
AAI44075.1-human2 --------------------------------------------------
AAC50886.1-human2 --------------------------------------------------
ACG55595.1-human2 --------------------------------------------------
XP-018873117.1-gorilla2 --------------------------------------------------
XP-003317061.1-chimpanzee2 --------------------------------------------------
PNI59596.1-chimpanzee2 --------------------------------------------------
XP-001245221-human2 --------------------------------------------------
ACG55597.1-human2 --------------------------------------------------
XP-003317063.1-chimpanzee2 --------------------------------------------------
PNI59593.1-chimpanzee2 --------------------------------------------------
XP-025254809.1-monkey2 --------------------------------------------------
XP-011833497.1-monkey2 --------------------------------------------------
XP-011721151.1-monkey2 --------------------------------------------------
XP-011914392.1-monkey2 --------------------------------------------------
XP-011806745.1-monkey2 --------------------------------------------------
XP-008012180.1-monkey2 --------------------------------------------------
XP-017743654.1-monkey2 --------------------------------------------------
XP-002830472.1-orangutan2 --------------------------------------------------
PNJ19465.1-orangutan2 --------------------------------------------------
XP-003953823.1-chimpanzee2 --------------------------------------------------
XP-001245224-human2 --------------------------------------------------
ACG55600.1-human2 --------------------------------------------------
ACG55599.1-human2 --------------------------------------------------
XP-001245226-human2 --------------------------------------------------
AAC50887.1-human2 --------------------------------------------------
AAI36419.1-human2 --------------------------------------------------
Q13469.2-human2 --------------------------------------------------
EAW75603.1-human2 --------------------------------------------------
XP-775114-human2 --------------------------------------------------
ACG55598.1-human2 --------------------------------------------------
XP-018873116.1-gorilla2 --------------------------------------------------
XP-525356.2-chimpanzee2 --------------------------------------------------
PNI59595.1-chimpanzee2 --------------------------------------------------
XP-023039947.1-monkey2 --------------------------------------------------
XP-023039943.1-monkey2 --------------------------------------------------
XP-017800177.1-monkey2 --------------------------------------------------
XP-025254813.1-monkey2 --------------------------------------------------
XP-025254811.1-monkey2 --------------------------------------------------
XP-011833500.1-monkey2 --------------------------------------------------
XP-011833499.1-monkey2 --------------------------------------------------
XP-030770487.1-monkey2 --------------------------------------------------
EHH19592.1-monkey2 --------------------------------------------------
XP-010361677.1-monkey2 --------------------------------------------------
XP-010361676.1-monkey2 --------------------------------------------------
XP-028684344.1-monkey2 --------------------------------------------------
XP-009231992.1-orangutan2 --------------------------------------------------
XP-009231991.1-orangutan2 --------------------------------------------------
XP-017743658.1-monkey2 --------------------------------------------------
XP-017743657.1-monkey2 --------------------------------------------------
XP-011806748.1-monkey2 --------------------------------------------------
XP-011806747.1-monkey2 --------------------------------------------------
XP-011721154.1-monkey2 --------------------------------------------------
XP-011721148.1-monkey2 --------------------------------------------------
XP-011914395.1-monkey2 --------------------------------------------------
XP-011914394.1-monkey2 --------------------------------------------------
XP-011914389.1-monkey2 --------------------------------------------------
XP-008012157.1-monkey2 --------------------------------------------------
XP-030682281.1-monkey2 --------------------------------------------------
XP-011806743.1-monkey2 --------------------------------------------------
XP-005569412.1-monkey2 --------------------------------------------------
EHH65240.1-monkey2 --------------------------------------------------
XP-015004264.1-monkey2 --------------------------------------------------
XP-003904655.3-monkey2 --------------------------------------------------
XP-011833494.1-monkey2 --------------------------------------------------
XP-025254807.1-monkey2 --------------------------------------------------
XP-002830470.1-orangutan2 --------------------------------------------------
PNJ19463.1-orangutan2 --------------------------------------------------
XP-010361672.1-monkey2 --------------------------------------------------
XP-017743651.1-monkey2 --------------------------------------------------
XP-023039946.1-monkey2 --------------------------------------------------
XP-030770486.1-monkey2 --------------------------------------------------
XP-009231990.1-orangutan2 --------------------------------------------------
XP-024207993.1-chimpanzee2 --------------------------------------------------
XP-012322889.1-monkey2 --------------------------------------------------
XP-012322885.1-monkey2 --------------------------------------------------
XP-012322886.1-monkey2 --------------------------------------------------
XP-012322884.1-monkey2 --------------------------------------------------
XP-012322888.1-monkey2 --------------------------------------------------
XP-012322887.1-monkey2 --------------------------------------------------
XP-015096741.1-alpaca2 --------------------------------------------------
XP-008580460.1-lemur2 --------------------------------------------------
XP-008580456.1-lemur2 --------------------------------------------------
XP-008580459.1-lemur2 --------------------------------------------------
XP-008580454.1-lemur2 --------------------------------------------------
XP-008580458.1-lemur2 --------------------------------------------------
XP-008580455.1-lemur2 --------------------------------------------------
XP-008580457.1-lemur2 --------------------------------------------------
XP-008580453.1-lemur2 --------------------------------------------------
XP-006141323.2-shrew2 --------------------------------------------------
XP-014446664.1-shrew2 --------------------------------------------------
XP-006141324.1-shrew2 --------------------------------------------------
XP-006141321.1-shrew2 --------------------------------------------------
XP-023576536.1-rodent2 --------------------------------------------------
XP-023418101.1-pig2 --------------------------------------------------
XP-005392351.1-rodent2 --------------------------------------------------
XP-004858100.1-rat2 --------------------------------------------------
EHB02255.1-rat2 --------------------------------------------------
XP-021094598.1-rat2 --------------------------------------------------
XP-021094597.1-rat2 --------------------------------------------------
XP-012932632.1-rat2 --------------------------------------------------
CAN13188.1-boar2 --------------------------------------------------
CAN13221.1-boar2 --------------------------------------------------
NP-001106923.1-boar2 --------------------------------------------------
XP-020932859.1-boar2 --------------------------------------------------
XP-020932857.1-boar2 --------------------------------------------------
XP-013840916.1-boar2 --------------------------------------------------
XP-013840915.1-boar2 --------------------------------------------------
XP-005673069.1-boar2 --------------------------------------------------
CAN13187.1-boar2 --------------------------------------------------
CAN13220.1-boar2 --------------------------------------------------
XP-005673070.1-boar2 --------------------------------------------------
XP-025119063.1-buffalo2 --------------------------------------------------
XP-002692403.3-cattle2 --------------------------------------------------
XP-005215123.2-cattle2 --------------------------------------------------
XP-005215124.2-cattle2 --------------------------------------------------
XP-005899698.1-cattle2 --------------------------------------------------
DAA22972.1-cattle2 --------------------------------------------------
XP-005215121.2-cattle2 --------------------------------------------------
XP-020744520.1-deer2 --------------------------------------------------
XP-020744481.1-deer2 --------------------------------------------------
XP-020744509.1-deer2 --------------------------------------------------
KAB0382399.1-deer2 --------------------------------------------------
XP-020744500.1-deer2 --------------------------------------------------
XP-020744489.1-deer2 --------------------------------------------------
XP-020744528.1-deer2 --------------------------------------------------
XP-028380655.1-bat2 --------------------------------------------------
XP-024415341.1-bat2 --------------------------------------------------
XP-028000824.1-bat2 --------------------------------------------------
XP-028000820.1-bat2 --------------------------------------------------
XP-028000822.1-bat2 --------------------------------------------------
XP-028000821.1-bat2 --------------------------------------------------
XP-005866284.1-bat2 --------------------------------------------------
XP-006098025.1-bat2 --------------------------------------------------
ELK33971.1-bat2 --------------------------------------------------
EPQ07756.1-bat2 --------------------------------------------------
XP-006758850.1-bat2 --------------------------------------------------
XP-008139408.1-bat2 --------------------------------------------------
XP-027479168.1-sealion2 --------------------------------------------------
XP-027980996.1-sealion2 --------------------------------------------------
XP-025709060.1-seal2 --------------------------------------------------
XP-025709058.1-seal2 --------------------------------------------------
XP-025709057.1-seal2 --------------------------------------------------
XP-004415036.1-walrus2 --------------------------------------------------
XP-027479167.1-sealion2 --------------------------------------------------
XP-027479166.1-sealion2 --------------------------------------------------
XP-027980994.1-sealion2 --------------------------------------------------
XP-027980993.1-sealion2 --------------------------------------------------
XP-027980995.1-sealion2 --------------------------------------------------
XP-025709059.1-seal2 --------------------------------------------------
XP-027479163.1-dog2 --------------------------------------------------
XP-025709056.1-seal2 --------------------------------------------------
XP-027980992.1-sealion2 --------------------------------------------------
XP-004415035.1-walrus2 --------------------------------------------------
XP-021541561.1-seal2 --------------------------------------------------
EFB26668.1-panda2 --------------------------------------------------
XP-022349955.1-seaotter2 --------------------------------------------------
XP-004746248.1-ferret2 --------------------------------------------------
XP-004746244.1-ferret2 --------------------------------------------------
XP-004746246.1-ferret2 --------------------------------------------------
XP-004746245.1-ferret2 --------------------------------------------------
XP-004746251.1-ferret2 --------------------------------------------------
XP-004746249.1-ferret2 --------------------------------------------------
XP-004746250.1-ferret2 --------------------------------------------------
XP-025326207.1-dog2 --------------------------------------------------
XP-025326204.1-dog2 --------------------------------------------------
XP-025326206.1-dog2 --------------------------------------------------
XP-025326205.1-dog2 --------------------------------------------------
XP-025870461.1-fox2 --------------------------------------------------
XP-004415038.1-walrus2 --------------------------------------------------
XP-004415037.1-walrus2 --------------------------------------------------
XP-015452675.1-bat2 --------------------------------------------------
XP-011364261.1-bat2 --------------------------------------------------
XP-023389846.1-bat2 --------------------------------------------------
XP-023389844.1-bat2 --------------------------------------------------
XP-011364267.1-bat2 --------------------------------------------------
XP-024895750.1-bat2 --------------------------------------------------
XP-023389845.1-bat2 --------------------------------------------------
XP-015452676.1-bat2 --------------------------------------------------
XP-011364262.1-bat2 --------------------------------------------------
XP-015452680.1-bat2 --------------------------------------------------
XP-011364266.1-bat2 --------------------------------------------------
XP-015452678.1-bat2 --------------------------------------------------
XP-015452677.1-bat2 --------------------------------------------------
XP-011364264.1-bat2 --------------------------------------------------
XP-011364263.1-bat2 --------------------------------------------------
XP-015452679.1-bat2 --------------------------------------------------
XP-011364265.1-bat2 --------------------------------------------------
XP-011364268.1-bat2 --------------------------------------------------
XP-014642823.1-rhino2 --------------------------------------------------
XP-014642825.1-rhino2 --------------------------------------------------
XP-014642824.1-rhino2 --------------------------------------------------
XP-014642822.1-rhino2 --------------------------------------------------
XP-004430322.1-rhino2 --------------------------------------------------
XP-014642821.1-rhino2 --------------------------------------------------
XP-004430323.1-rhino2 --------------------------------------------------
XP-004430326.1-rhino2 --------------------------------------------------
XP-004430325.1-rhino2 --------------------------------------------------
XP-004430324.1-rhino2 --------------------------------------------------
XP-019799600.1-dolphin2 --------------------------------------------------
XP-004282954.1-whale2 --------------------------------------------------
XP-026942781.1-dolphin2 --------------------------------------------------
XP-030694961.1-whale2 --------------------------------------------------
TEA32727.1-dolphin2 EARAAAAAAKLPQERPGPAAPGAPSLDPACVPTRAVTPPLHPPVRPASCL
XP-022453375.1-whale2 --------------------------------------------------
XP-029077462.1-whale2 --------------------------------------------------
XP-024606067.1-dolphin2 --------------------------------------------------
XP-029077466.1-whale2 --------------------------------------------------
XP-029077465.1-whale2 --------------------------------------------------
XP-029077464.1-whale2 --------------------------------------------------
XP-029077460.1-whale2 --------------------------------------------------
XP-029077459.1-whale2 --------------------------------------------------
XP-022453373.1-whale2 --------------------------------------------------
XP-024606064.1-dolphin2 --------------------------------------------------
XP-028354235.1-whale2 --------------------------------------------------
XP-028354230.1-whale2 --------------------------------------------------
XP-028354233.1-whale2 --------------------------------------------------
XP-028354234.1-whale2 --------------------------------------------------
XP-030694964.1-whale2 --------------------------------------------------
XP-026942783.1-dolphin2 --------------------------------------------------
XP-007446431.1-dolphin2 --------------------------------------------------
XP-007446433.1-dolphin2 --------------------------------------------------
XP-007446432.1-dolphin2 --------------------------------------------------
XP-007446430.1-dolphin2 --------------------------------------------------
XP-026942786.1-dolphin2 --------------------------------------------------
XP-030694966.1-whale2 --------------------------------------------------
XP-028023101.1-whale2 --------------------------------------------------
XP-022453377.1-whale2 --------------------------------------------------
XP-029077468.1-whale2 --------------------------------------------------
XP-028023102.1-whale2 --------------------------------------------------
XP-028023100.1-whale2 --------------------------------------------------
XP-028354236.1-whale2 --------------------------------------------------
XP-007129063.1-whale2 --------------------------------------------------
XP-028354231.1-whale2 --------------------------------------------------
XP-007129065.1-whale2 --------------------------------------------------
XP-012393278.1-whale2 --------------------------------------------------
XP-026942782.1-dolphin2 --------------------------------------------------
XP-030694962.1-whale2 --------------------------------------------------
XP-026942784.1-dolphin2 --------------------------------------------------
XP-012393280.1-whale2 --------------------------------------------------
XP-030694965.1-whale2 --------------------------------------------------
XP-019799598.1-dolphin2 --------------------------------------------------
XP-004282953.1-whale2 --------------------------------------------------
XP-026942780.1-dolphin2 --------------------------------------------------
XP-030694960.1-whale2 --------------------------------------------------
XP-022453374.1-whale2 --------------------------------------------------
XP-029077461.1-whale2 --------------------------------------------------
XP-024606065.1-dolphin2 --------------------------------------------------
XP-007446429.1-dolphin2 --------------------------------------------------
XP-024606068.1-dolphin2 --------------------------------------------------
XP-029077467.1-whale2 --------------------------------------------------
XP-022453376.1-whale2 --------------------------------------------------
XP-031289474.1-camel2 --------------------------------------------------
XP-010997148.1-camel2 --------------------------------------------------
XP-010997146.1-camel2 --------------------------------------------------
XP-010956909.1-camel2 --------------------------------------------------
XP-031289473.1-camel2 --------------------------------------------------
XP-031289472.1-camel2 --------------------------------------------------
XP-012659301.1-galago2 --------------------------------------------------
XP-003787750.1-galago2 --------------------------------------------------
XP-003787751.1-galago2 --------------------------------------------------
XP-003787749.1-galago2 --------------------------------------------------
XP-012659300.1-galago2 --------------------------------------------------
XP-004698119.1-hedgehog2 --------------------------------------------------
XP-004698118.1-hedgehog2 --------------------------------------------------
XP-023598679.1-manatee2 --------------------------------------------------
XP-004370294.1-manatee2 --------------------------------------------------
XP-004370293.1-manatee2 --------------------------------------------------
XP-007936617.1-aardvak2 --------------------------------------------------
XP-023598668.1-manatee2 --------------------------------------------------
XP-004370292.1-manatee2 --------------------------------------------------
XP-004370296.1-manatee2 --------------------------------------------------
XP-004370295.1-manatee2 --------------------------------------------------
XP-004370291.1-manatee2 --------------------------------------------------
XP-023394496.1-elephant2 --------------------------------------------------
XP-010597738.1-elephant2 --------------------------------------------------
XP-023394495.1-elephant2 --------------------------------------------------
XP-010597739.1-elephant2 --------------------------------------------------
XP-006881704.1-shrew2 --------------------------------------------------
XP-006881703.1-shrew2 --------------------------------------------------
XP-006881705.1-shrew2 --------------------------------------------------
XP-006839241.1-mole2 --------------------------------------------------
XP-021562343.1-tarsier2 --------------------------------------------------
XP-008071646.1-tarsier2 --------------------------------------------------
XP-008071648.1-tarsier2 --------------------------------------------------
XP-008071647.1-tarsier2 --------------------------------------------------
XP-012621574.1-lemur2 --------------------------------------------------
XP-012621573.1-lemur2 --------------------------------------------------
XP-012621579.1-lemur2 --------------------------------------------------
XP-012621572.1-lemur2 --------------------------------------------------
XP-012621571.1-lemur2 --------------------------------------------------
XP-012621578.1-lemur2 --------------------------------------------------
XP-012621576.1-lemur2 --------------------------------------------------
XP-012621575.1-lemur2 --------------------------------------------------
XP-012512365.1-lemur2 --------------------------------------------------
XP-012512363.1-lemur2 --------------------------------------------------
XP-012512364.1-lemur2 --------------------------------------------------
XP-012512362.1-lemur2 --------------------------------------------------
XP-012512361.1-lemur2 --------------------------------------------------
KAF7469705.1-groundhog2 --------------------------------------------------
VTJ69420.1-groundhog2 --------------------------------------------------
VTJ69421.1-groundhog2 --------------------------------------------------
XP-026246778.1-squirrel2 --------------------------------------------------
XP-026246773.1-squirrel2 --------------------------------------------------
XP-026246777.1-squirrel2 --------------------------------------------------
XP-026246780.1-squirrel2 --------------------------------------------------
XP-026246774.1-squirrel2 --------------------------------------------------
XP-026246776.1-squirrel2 --------------------------------------------------
XP-026246775.1-squirrel2 --------------------------------------------------
XP-026246779.1-squirrel2 --------------------------------------------------
XP-015335109.1-groundhog2 --------------------------------------------------
XP-015335115.1-groundhog2 --------------------------------------------------
ELW71694.1-shrew2 --------------------------------------------------
KFO35865.1-mole-rat2 --------------------------------------------------
KAB0348336.1-deer2 --------------------------------------------------
XP-012879820.1-rodent2 --------------------------------------------------
XP-012879819.1-rodent2 --------------------------------------------------
XP-020030742.1-beaver2 --------------------------------------------------
XP-008248643.1-rabbit2 --------------------------------------------------
XP-008248642.1-rabbit2 --------------------------------------------------
XP-008248645.1-rabbit2 --------------------------------------------------
XP-008248644.1-rabbit2 --------------------------------------------------
XP-004586150.1-pika2 --------------------------------------------------
XP-023445902.1-armadillo2 --------------------------------------------------
XP-012382481.1-armadillo2 --------------------------------------------------
XP-012382482.1-armadillo2 --------------------------------------------------
XP-004463188.1-armadillo2 --------------------------------------------------
XP-004463189.1-armadillo2 --------------------------------------------------
XP-023482524.1-horse2 --------------------------------------------------
XP-014687929.1-donkey2 --------------------------------------------------
XP-023482523.1-horse2 --------------------------------------------------
XP-023482522.1-horse2 --------------------------------------------------
XP-014687919.1-donkey2 --------------------------------------------------
XP-014687911.1-donkey2 --------------------------------------------------
XP-008524382.1-horse2 --------------------------------------------------
XP-014590771.2-horse2 --------------------------------------------------
XP-014687901.1-donkey2 --------------------------------------------------
XP-014687955.1-donkey2 --------------------------------------------------
XP-014687945.1-donkey2 --------------------------------------------------
XP-005604840.1-horse2 --------------------------------------------------
XP-014687937.1-donkey2 --------------------------------------------------
XP-008524383.1-horse2 --------------------------------------------------
XP-005604844.1-horse2 --------------------------------------------------
XP-005604843.1-horse2 --------------------------------------------------
XP-008524381.1-horse2 --------------------------------------------------
XP-008524380.1-horse2 --------------------------------------------------
XP-029772474.1-suricata2 --------------------------------------------------
XP-029772473.1-suricata2 --------------------------------------------------
XP-029772472.1-suricata2 --------------------------------------------------
XP-029772475.1-suricata2 --------------------------------------------------
VFV34559.1-lynx2 --------------------------------------------------
VFV34557.1-lynx2 --------------------------------------------------
XP-026902438.1-cheetah2 --------------------------------------------------
XP-023106867.1-cat2 --------------------------------------------------
XP-023106866.1-cat2 --------------------------------------------------
XP-026902437.1-cheetah2 --------------------------------------------------
XP-026902436.1-cheetah2 --------------------------------------------------
XP-023106864.1-cat2 --------------------------------------------------
XP-023106863.1-cat2 --------------------------------------------------
XP-023106862.1-cat2 --------------------------------------------------
XP-026902439.1-cheetah2 --------------------------------------------------
XP-023106868.1-cat2 --------------------------------------------------
VFV34558.1-lynx2 --------------------------------------------------
XP-023106870.1-cat2 --------------------------------------------------
XP-026902435.1-cheetah2 --------------------------------------------------
XP-023106861.1-cat2 --------------------------------------------------
XP-023106869.1-cat2 --------------------------------------------------
XP-026902441.1-cheetah2 --------------------------------------------------
XP-026902440.1-cheetah2 --------------------------------------------------
XP-025787961.1-puma2 --------------------------------------------------
XP-007533376.1-hedgehog2 --------------------------------------------------
XP-015395207.1-tiger2 --------------------------------------------------
XP-004687541.1-mole2 --------------------------------------------------
XP-004687540.1-mole2 --------------------------------------------------
XP-004687543.1-mole2 --------------------------------------------------
XP-004687542.1-mole2 --------------------------------------------------
Q60591.3-mouse2 --------------------------------------------------
XP-035029.2-mouse2 --------------------------------------------------
ACG55608.1-mouse2 --------------------------------------------------
XP-001278097-mouse2 --------------------------------------------------
ACG55607.1-mouse2 --------------------------------------------------
EDL06553.1-mouse2 --------------------------------------------------
XP-021050280.1-mouse2 --------------------------------------------------
XP-021036559.1-rodent2 --------------------------------------------------
XP-001278102-mouse2 --------------------------------------------------
XP-001278107-mouse2 --------------------------------------------------
EDL06552.1-mouse2 --------------------------------------------------
XP-021036513.1-mouse2 --------------------------------------------------
XP-001278106-mouse2 --------------------------------------------------
XP-001278099-mouse2 --------------------------------------------------
ACG55610.1-mouse2 --------------------------------------------------
ACG55609.1-mouse2 --------------------------------------------------
XP-021036546.1-mouse2 --------------------------------------------------
XP-021050283.1-mouse2 --------------------------------------------------
XP-021050278.1-mouse2 --------------------------------------------------
XP-001101275-rat2 --------------------------------------------------
EDL96360.1-rat2 --------------------------------------------------
EDL96359.1-rat2 --------------------------------------------------
XP-028625415.1-rat2 --------------------------------------------------
XP-028625413.1-rat2 --------------------------------------------------
XP-001278098-mouse2 --------------------------------------------------
ACG55601.1-mouse2 --------------------------------------------------
XP-021050281.1-mouse2 --------------------------------------------------
XP-001278105-mouse2 --------------------------------------------------
XP-001278100-mouse2 --------------------------------------------------
XP-001278103-mouse2 --------------------------------------------------
XP-001278104-mouse2 --------------------------------------------------
ACG55604.1-mouse2 --------------------------------------------------
ACG55603.1-mouse2 --------------------------------------------------
XP-001278101-mouse2 --------------------------------------------------
ACG55619.1-mouse2 --------------------------------------------------
XP-021050286.1-rodent2 --------------------------------------------------
XP-028625418.1-rodent2 --------------------------------------------------
XP-031228710.1-rodent2 --------------------------------------------------
XP-031228707.1-rodent2 --------------------------------------------------
XP-001032254-mouse2 --------------------------------------------------
ACG55620.1-mouse2 --------------------------------------------------
XP-021036551.1-rodent2 --------------------------------------------------
XP-021050284.1-rodent2 --------------------------------------------------
XP-028625416.1-rodent2 --------------------------------------------------
XP-006235715.1-rat2 --------------------------------------------------
XP-021490518.1-rodent2 --------------------------------------------------
ACG55614-mouse2 --------------------------------------------------
ACG55613-mouse2 --------------------------------------------------
ACG55615-mouse2 --------------------------------------------------
AAH64006.1-mouse2 --------------------------------------------------
ACG55622.1-mouse2 --------------------------------------------------
ACG55621.1-mouse2 --------------------------------------------------
XP-001278108-mouse2 --------------------------------------------------
XP-001032255-mouse2 --------------------------------------------------
XP-021036565.1-rodent2 --------------------------------------------------
XP-021050290.1-rodent2 --------------------------------------------------
XP-021050289.1-rodent2 --------------------------------------------------
XP-028625420.1-rodent2 --------------------------------------------------
XP-028625419.1-rodent2 --------------------------------------------------
AAC52929.1-mouse2 --------------------------------------------------
XP-001129545-mouse2 --------------------------------------------------
ACG55602.1-mouse2 --------------------------------------------------
XP-021036520.1-mouse2 --------------------------------------------------
XP-021050279.1-mouse2 --------------------------------------------------
XP-028625414.1-rat2 --------------------------------------------------
XP-031228704.1-mouse2 -------MALSKQEETVRESRYFTALKAYKHGARGRKSRCLWSKRPRSAG
XP-031228703.1-mouse2 -------MALSKQEETVRESRYFTALKAYKHGARGRKSRCLWSKRPRSAG
XP-031228709.1-mouse2 --------------------------------------------------
XP-031228708.1-mouse2 --------------------------------------------------
XP-031228705.1-mouse2 --------------------------------------------------
XP-031228711.1-mouse2 --------------------------------------------------
XP-031228706.1-mouse2 --------------------------------------------------
XP-021490514.1-mouse2 --------------------------------------------------
XP-021490519.1-rodent2 --------------------------------------------------
XP-021490516.1-mouse2 --------------------------------------------------
XP-021490515.1-mouse2 --------------------------------------------------
XP-026642942.1-rodent2 --------------------------------------------------
XP-026642940.1-rodent2 --------------------------------------------------
XP-005362896.1-rodent2 --------------------------------------------------
ERE70328.1-hamster2 --------------------------------------------------
XP-028714854.1-mouse2 --------------------------------------------------
XP-006989308.1-mouse2 --------------------------------------------------
XP-006989314.1-mouse2 --------------------------------------------------
XP-006989310.1-mouse2 --------------------------------------------------
XP-006989309.1-mouse2 --------------------------------------------------
XP-006989313.1-mouse2 --------------------------------------------------
XP-006989312.1-mouse2 --------------------------------------------------
XP-006989307.1-mouse2 --------------------------------------------------
XP-028714853.1-mouse2 --------------------------------------------------
XP-006989311.1-mouse2 --------------------------------------------------
XP-021085403.1-hamster2 --------------------------------------------------
XP-005074496.1-hamster2 --------------------------------------------------
XP-021085402.1-hamster2 --------------------------------------------------
XP-021085401.1-hamster2 --------------------------------------------------
XP-029420406.1-spalax2 --------------------------------------------------
XP-008833370.1-spalax2 --------------------------------------------------
XP-008833372.1-spalax2 --------------------------------------------------
XP-004663916.1-rodent2 --------------------------------------------------
XP-007669585.2-orni2 --------------------------------------------------
XP-007669582.1-orni2 --------------------------------------------------
XP-028926159.1-orni2 --------------------------------------------------
XP-028926161.1-orni2 --------------------------------------------------
XP-028926160.1-orni2 --------------------------------------------------
XP-028926163.1-orni2 --------------------------------------------------
XP-028926165.1-orni2 --------------------------------------------------
XP-007669586.1-orni2 --------------------------------------------------
XP-023350286.1-tasmanian2 --------------------------------------------------
XP-012395148.1-tasmanian2 --------------------------------------------------
XP-020839890.1-koala2 --------------------------------------------------
XP-020839883.1-koala2 --------------------------------------------------
XP-020839887.1-koala2 --------------------------------------------------
XP-020839886.1-koala2 --------------------------------------------------
XP-020839885.1-koala2 --------------------------------------------------
XP-020839884.1-koala2 --------------------------------------------------
XP-020839889.1-koala2 --------------------------------------------------
XP-020839888.1-koala2 --------------------------------------------------
XP-020839892.1-koala2 --------------------------------------------------
XP-020839891.1-koala2 --------------------------------------------------
XP-007475792.1-opossum2 --------------------------------------------------
XP-007475791.1-opossum2 --------------------------------------------------
XP-016283498.1-opossum2 --------------------------------------------------
XP-007475793.1-opossum2 --------------------------------------------------
XP-016283497.1-opossum2 --------------------------------------------------
XP-007475788.1-opossum2 --------------------------------------------------
XP-007475795.1-opossum2 --------------------------------------------------
XP-007475794.1-opossum2 --------------------------------------------------
XP-007475790.1-opossum2 --------------------------------------------------
XP-030359248.1-bird2 --------------------------------------------------
XP-030359245.1-bird2 --------------------------------------------------
XP-026718018.1-bird2 --------------------------------------------------
KQL61349.1-bird2 --------------------------------------------------
KFV48519.1-bird2 --------------------------------------------------
XP-030359247.1-bird2 --------------------------------------------------
XP-010159702.1-bird2 --------------------------------------------------
KFV99656.1-bird2 --------------------------------------------------
XP-014799354.1-bird2 --------------------------------------------------
XP-010568087.1-bird2 --------------------------------------------------
KFZ67095.1-bird2 --------------------------------------------------
XP-009862953.1-bird2 --------------------------------------------------
KFP54429.1-bird2 --------------------------------------------------
XP-009463830.1-bird2 --------------------------------------------------
KFP64176.1-bird2 --------------------------------------------------
XP-009696693.1-bird2 --------------------------------------------------
XP-010012483.1-bird2 --------------------------------------------------
KFQ70263.1-bird2 --------------------------------------------------
KFW69025.1-penguin2 --------------------------------------------------
XP-009932211.1-bird2 ----FVTLGFDLVPRCELEANAGSSPYLYLSMSKLLLPFQLQRAEHHKAL
KFZ63798.1-bird2 --------------------------------------------------
XP-009977195.1-bird2 --------------------------------------------------
KFV10054.1-bird2 --------------------------------------------------
KFQ03986.1-bird2 --------------------------------------------------
XP-010117264.1-bird2 --------------------------------------------------
XP-009557051.1-bird2 --------------------------------------------------
KFP41260.1-bird2 --------------------------------------------------
XP-009901528.1-bird2 --------------------------------------------------
KFV69408.1-bird2 --------------------------------------------------
KFQ31721.1-bird2 --------------------------------------------------
XP-028942228.1-bird2 --------------------------------------------------
XP-030359246.1-bird2 --------------------------------------------------
KFQ49209.1-bird2 --------------------------------------------------
XP-029865972.1-bird2 --------------------------------------------------
KFO91846.1-bird2 --------------------------------------------------
PKU39784.1-bird2 -----GSIIMYGALLLFESEFVHIVAISFTSLILTELLMVALTIQTWHWL
KFP21414.1-bird2 --------------------------------------------------
KFQ97317.1-bird2 --------------------------------------------------
XP-009272336.1-penguin2 --------------------------------------------------
XP-009325029.1-penguin2 --------------------------------------------------
KFM04026.1-penguin2 --------------------------------------------------
KFP84299.1-bird2 --------------------------------------------------
KGL99933.1-bird2 --------------------------------------------------
KFO74555.1-bird2 --------------------------------------------------
KFR10110.1-bird2 --------------------------------------------------
KFV14987.1-bird2 --------------------------------------------------
XP-030319153.1-bird2 --------------------------------------------------
KFP04100.1-bird2 --------------------------------------------------
KFP31916.1-bird2 --------------------------------------------------
KFU90425.1-bird2 --------------------------------------------------
OPJ82693.1-bird2 --------------------------------------------------
OPJ82692.1-bird2 --------------------------------------------------
XP-021139441.1-bird2 --------------------------------------------------
KFW74531.1-bird2 --------------------------------------------------
XP-025955420.1-emu2 --------------------------------------------------
XP-025897858.1-bird2 --------------------------------------------------
XP-025944460.1-kiwi2 --------------------------------------------------
XP-013045517.1-bird2 --------------------------------------------------
XP-009682319.1-bird2 --------------------------------------------------
XP-009682318.1-bird2 --------------------------------------------------
KFV86037.1-bird2 --------------------------------------------------
XP-025955419.1-emu2 --------------------------------------------------
XP-025897857.1-bird2 --------------------------------------------------
XP-025944542.1-kiwi2 --------------------------------------------------
XP-013045534.1-bird2 --------------------------------------------------
XP-013045526.1-bird2 --------------------------------------------------
XP-013045522.1-bird2 --------------------------------------------------
EOB08017.1-bird2 --------------------------------------------------
XP-025955421.1-emu2 --------------------------------------------------
XP-013806873.1-bird2 --------------------------------------------------
XP-013045554.1-bird2 --------------------------------------------------
XP-013045549.1-bird2 --------------------------------------------------
XP-013045541.1-bird2 --------------------------------------------------
XP-031471880.1-bird2 --------------------------------------------------
XP-004947313.1-bird2 --------------------------------------------------
XP-021271935.1-bird2 --------------------------------------------------
XP-004947312.1-bird2 --------------------------------------------------
XP-417509.3-bird2 --------------------------------------------------
XP-021271934.1-bird2 --------------------------------------------------
XP-021271933.1-bird2 --------------------------------------------------
XP-031471869.1-bird2 --------------------------------------------------
XP-031412415.1-bird2 --------------------------------------------------
XP-024998095.1-bird2 --------------------------------------------------
XP-021271936.1-bird2 --------------------------------------------------
XP-021271938.1-bird2 --------------------------------------------------
XP-021271937.1-bird2 --------------------------------------------------
XP-021271940.1-bird2 --------------------------------------------------
XP-021271939.1-bird2 --------------------------------------------------
XP-015152003.1-bird2 --------------------------------------------------
XP-004947316.1-bird2 --------------------------------------------------
XP-031471890.1-bird2 --------------------------------------------------
XP-031982790.1-bird2 --------------------------------------------------
TRZ17959.1-bird2 --------------------------------------------------
XP-017590530.1-bird2 --------------------------------------------------
XP-031982789.1-bird2 --------------------------------------------------
KFO53345.1-bird2 --------------------------------------------------
XP-023795940.1-bird2 --------------------------------------------------
XP-014109664.1-bird2 --------------------------------------------------
XP-014109663.1-bird2 --------------------------------------------------
XP-014109666.1-bird2 --------------------------------------------------
XP-014109665.1-bird2 --------------------------------------------------
XP-014731604.1-bird2 --------------------------------------------------
XP-014731603.1-bird2 --------------------------------------------------
XP-014731607.1-bird2 --------------------------------------------------
XP-014731605.1-bird2 --------------------------------------------------
XP-030914968.1-bird2 --------------------------------------------------
XP-014163546.2-bird2 --------------------------------------------------
XP-030819331.1-bird2 --------------------------------------------------
XP-030819330.1-bird2 --------------------------------------------------
XP-030819332.1-bird2 --------------------------------------------------
XP-026652247.1-bird2 --------------------------------------------------
XP-026652246.1-bird2 --------------------------------------------------
XP-021389708.2-bird2 --------------------------------------------------
XP-030089123.1-bird2 --------------------------------------------------
XP-030089122.1-bird2 --------------------------------------------------
XP-030089125.1-bird2 --------------------------------------------------
XP-030089124.1-bird2 --------------------------------------------------
XP-018772966.1-bird2 --------------------------------------------------
XP-030389026.1-turtle2 --------------------------------------------------
XP-030389025.1-turtle2 --------------------------------------------------
XP-030389027.1-turtle2 --------------------------------------------------
XP-030389030.1-turtle2 --------------------------------------------------
XP-030389029.1-turtle2 --------------------------------------------------
EMP35769.1-turtle2 --------------------------------------------------
XP-029767660.1-turtle2 --------------------------------------------------
XP-024061563.1-turtle2 --------------------------------------------------
XP-024061562.1-turtle2 --------------------------------------------------
XP-006129498.1-crocodillian2 --------------------------------------------------
XP-006129497.1-crocodillian2 --------------------------------------------------
XP-025043693.1-turtle2 --------------------------------------------------
XP-025043692.1-turtle2 --------------------------------------------------
XP-006129496.1-crocodillian2 --------------------------------------------------
XP-014432206.1-crocodillian2 --------------------------------------------------
XP-014432208.1-crocodillian2 --------------------------------------------------
XP-014432207.1-crocodillian2 --------------------------------------------------
XP-006129499.1-crocodillian2 --------------------------------------------------
XP-025053148.1-crocodillian2 --------------------------------------------------
XP-025053147.1-crocodillian2 --------------------------------------------------
XP-025053149.1-crocodillian2 --------------------------------------------------
XP-025053150.1-crocodillian2 --------------------------------------------------
XP-006018232.1-alligator2 --------------------------------------------------
XP-006266977.1-alligator2 --------------------------------------------------
XP-006266976.1-alligator2 --------------------------------------------------
KYO42087.1-alligator2 --------------------------------------------------
XP-006018231.1-alligator2 --------------------------------------------------
XP-006018233.1-crocodillian2 --------------------------------------------------
XP-006266978.1-alligator2 --------------------------------------------------
XP-025053152.1-crocodillian2 --------------------------------------------------
XP-025053151.1-crocodillian2 --------------------------------------------------
XP-010217706.1-bird2 --------------------------------------------------
KGL80581.1-bird2 --------------------------------------------------
XP-010294674.1-bird2 --------------------------------------------------
XP-010178642.1-bird2 --------------------------------------------------
XP-010081411.1-bird2 --------------------------------------------------
XP-010137816.1-bird2 --------------------------------------------------
XP-009891794.1-bird2 --------------------------------------------------
XP-009958675.1-bird2 --------------------------------------------------
XP-010200696.1-bird2 --------------------------------------------------
XP-009997063.1-bird2 --------------------------------------------------
OXB79240.1-bird2 --------------------------------------------------
OXB62021.1-bird2 --------------------------------------------------
XP-009928082.1-bird2 --------------------------------------------------
KFP95822.1-bird2 --------------------------------------------------
XP-009071688.1-bird2 --------------------------------------------------
KFP79172.1-bird2 --------------------------------------------------
XP-026553564.1-snake2 --------------------------------------------------
ETE62272.1-snake2 --------------------------------------------------
XP-013913406.1-snake2 --------------------------------------------------
XP-013913407.1-snake2 --------------------------------------------------
XP-015669854.1-snake2 --------------------------------------------------
XP-025019540.1-snake2 --------------------------------------------------
XP-013913408.1-snake2 --------------------------------------------------
XP-028591047.1-lizard2 --------------------------------------------------
XP-028591046.1-lizard2 --------------------------------------------------
XP-028591048.1-lizard2 --------------------------------------------------
XP-020635178.1-lizard2 --------------------------------------------------
XP-020635177.1-lizard2 --------------------------------------------------
XP-020635176.1-lizard2 --------------------------------------------------
XP-020635174.1-lizard2 --------------------------------------------------
XP-020635173.1-lizard2 --------------------------------------------------
XP-020635179.1-lizard2 --------------------------------------------------
XP-008113806.1-lizard2 --------------------------------------------------
XP-003224032.2-lizard2 --------------------------------------------------
XP-008113807.1-lizard2 --------------------------------------------------
XP-008113808.1-lizard2 --------------------------------------------------
XP-015278673.1-lizard2 -----SAGDLLLQRPPMAGRRGLWRDAGGRARERPGVPRRRWGAGPGAEL
XP-030068925.1-amphibian2 --------------------------------------------------
XP-030068924.1-amphibian2 --------------------------------------------------
XP-030068926.1-amphibian2 --------------------------------------------------
XP-029467562.1-amphibian2 --------------------------------------------------
XP-029467561.1-amphibian2 --------------------------------------------------
XP-029467564.1-amphibian2 --------------------------------------------------
XP-029467563.1-amphibian2 --------------------------------------------------
XP-006002427.1-fish2 --------------------------------------------------
XP-031750167.1-frog2 --------------------------------------------------
XP-004918614.1-frog2 --------------------------------------------------
KAE8576261.1-frog2 --------------------------------------------------
XP-031750165.1-frog2 --------------------------------------------------
KAE8576259.1-frog2 --------------------------------------------------
KAE8576260.1-frog2 --------------------------------------------------
XP-004918613.1-frog2 --------------------------------------------------
KAE8576258.1-frog2 --------------------------------------------------
KAE8576257.1-frog2 --------------------------------------------------
KAE8576256.1-frog2 --------------------------------------------------
XP-002933215.2-frog2 --------------------------------------------------
KAE8576255.1-frog2 --------------------------------------------------
KAE8576254.1-frog2 --------------------------------------------------
KAE8576263.1-frog2 --------------------------------------------------
KAE8576262.1-frog2 --------------------------------------------------
pdb2AS5M-human2 --------------------------------------------------
XP-008696417.1-bear2 --------------------------------------------------
pdb2O93L-human2 --------------------------------------------------
pdb2O93O-human2 --------------------------------------------------
XP-031157886.1-fish2 --------------------------------------------------
XP-031157885.1-fish2 --------------------------------------------------
XP-028431495.1-fish2 --------------------------------------------------
TDH13589.1-fish2 --------------------------------------------------
XP-029286549.1-fish2 --------------------------------------------------
XP-030277218.1-fish2 --------------------------------------------------
CBN80770.1-fish2 --------------------------------------------------
XP-030585483.1-fish2 --------------------------------------------------
XP-030585482.1-fish2 --------------------------------------------------
XP-030585484.1-fish2 --------------------------------------------------
XP-026163296.1-eel2 --------------------------------------------------
XP-028854878.1-fish2 --------------------------------------------------
XP-028854877.1-fish2 --------------------------------------------------
XP-028854879.1-fish2 --------------------------------------------------
XP-031597843.1-fish2 -----------------------------------MTSFYDEKD---LVE
XP-031597841.1-fish2 -----------------------------------MTSFYDEKD---LVE
XP-013131710.1-fish2 -----------------------------------MTSFYDEKD---LVE
XP-005448429.1-fish2 -----------------------------------MTSFYDEKD---LVE
XP-031597842.1-fish2 -----------------------------------MTSFYDEKD---LVE
XP-013131711.1-fish2 -----------------------------------MTSFYDEKD---LVE
XP-005918869.1-fish2 -----------------------------------MTSFYDEKD---LVE
XP-005741042.1-fish2 -----------------------------------MTSFYDEKD---LVE
XP-004560370.2-fish2 -----------------------------------MTSFYDEKD---LVE
XP-005918867.1-fish2 -----------------------------------MTSFYDEKD---LVE
XP-005741040.1-fish2 -----------------------------------MTSFYDEKD---LVE
XP-004560368.2-fish2 -----------------------------------MTSFYDEKD---LVE
XP-005918871.1-fish2 -----------------------------------MTSFYDEKD---LVE
XP-005741045.1-fish2 -----------------------------------MTSFYDEKD---LVE
XP-005918868.1-fish2 -----------------------------------MTSFYDEKD---LVE
XP-005741041.1-fish2 -----------------------------------MTSFYDEKD---LVE
XP-004560369.2-fish2 -----------------------------------MTSFYDEKD---LVE
XP-005918870.1-fish2 --------------------------------------------------
XP-005741043.1-fish2 --------------------------------------------------
XP-004560371.2-fish2 --------------------------------------------------
XP-005741044.1-fish2 --------------------------------------------------
XP-013131716.1-fish2 --------------------------------------------------
XP-030590314.1-fish2 -----------------------------------MTSFYDEKD---LVE
XP-030590311.1-fish2 -----------------------------------MTSFYDEKD---LVE
XP-030590310.1-fish2 -----------------------------------MTSFYDEKD---LVE
XP-030590313.1-fish2 -----------------------------------MTSFYDEKD---LVE
XP-030590317.1-fish2 -----------------------------------MTSFYDEKD---LVE
XP-030590316.1-fish2 -----------------------------------MTSFYDEKD---LVE
XP-030590315.1-fish2 -----------------------------------MTSFYDEKD---LVE
XP-028438913.1-fish2 -----------------------------------MTSFYDEKD---LEE
TDH10163.1-fish2 GTCAGSPYPAQPRLCLCRSQPELGGSRDRGNKLRQMTSFYDEKD---LEE
XP-028438911.1-fish2 -----------------------------------MTSFYDEKD---LEE
XP-031146429.1-fish2 -----------------------------------MTSFYDEKD---LEE
XP-028438914.1-fish2 --------------------------------------------------
XP-023122486.1-fish2 -----------------------------------MTSFYDDKD---LEE
XP-023122485.1-fish2 -----------------------------------MTSFYDDKD---LEE
XP-022045500.1-fish2 -----------------------------------MTSFYDDKD---LEE
XP-023122487.1-fish2 --------------------------------------------------
XP-008285950.1-fish2 -----------------------------------MTSFYDDKD---LEE
XP-008285946.1-fish2 -----------------------------------MTSFYDDKD---LEE
XP-008285951.1-fish2 --------------------------------------------------
XP-030280216.1-fish2 -----------------------------------MTSFYDERD---LEE
XP-030280215.1-fish2 -----------------------------------MTSFYDERD---LEE
XP-030280217.1-fish2 --------------------------------------------------
TMS16072.1-fish2 -----------------------------------MTSFYDEKD---LEE
KAE8292759.1-fish2 -----------------------------------MTSFYDEKD---LEE
XP-029362236.1-fish2 -----------------------------------MTSFFHDKD---LEG
XP-029362235.1-fish2 -----------------------------------MTSFFHDKD---LEG
XP-023248787.1-fish2 -----------------------------------MTSFYDEKD---LEE
XP-023248788.1-fish2 -----------------------------------MTSFYDEKD---LEE
XP-023248785.1-fish2 -----------------------------------MTSFYDEKD---LEE
XP-023248786.1-fish2 -----------------------------------MTSFYDEKD---LEE
XP-022618866.1-fish2 -----------------------------------MTSFYDEKD---LEE
XP-023248789.1-fish2 --------------------------------------------------
XP-020474678.1-eel2 -----------------------------------MSSFYNEKD---LEE
XP-020474676.1-eel2 -----------------------------------MSSFYNEKD---LEE
XP-020474677.1-eel2 -----------------------------------MSSFYNEKD---LEE
XP-020474680.1-eel2 -----------------------------------MSSFYNEKD---LEE
XP-020474679.1-eel2 --------------------------------------------------
XP-026188518.1-eel2 -----------------------------------MSTFYDEKA---LEE
XP-026188517.1-eel2 -----------------------------------MSTFYDEKA---LEE
XP-026188522.1-eel2 -----------------------------------MSTFYDEKA---LEE
XP-026188521.1-eel2 -----------------------------------MSTFYDEKA---LEE
AWP10102.1-fish2 -----------------------------------MTSFYDETD---LED
XP-020506552.1-fish2 -----------------------------------MTSFYDEKD---LKE
XP-020506551.1-fish2 -----------------------------------MTSFYDEKD---LKE
XP-020506553.2-fish2 --------------------------------------------------
XP-029911346.1-fish2 -----------------------------------MTSFYDVKD---LEE
XP-029911345.1-fish2 -----------------------------------MTSFYDVKD---LEE
XP-029975234.1-fish2 -----------------------------------MTSFYDEKD---LEE
XP-029975233.1-fish2 -----------------------------------MTSFYDEKD---LEE
XP-029975236.1-fish2 --------------------------------------------------
XP-028265781.1-fish2 -------------------------------------MSSYYNE---TDL
XP-028265780.1-fish2 -------------------------------------MSSYYNE---TDL
XP-028265782.1-fish2 --------------------------------------------------
XP-028309310.1-fish2 -----------------------------------MSSFYAQNE---LEE
XP-028309309.1-fish2 -----------------------------------MSSFYAQNE---LEE
XP-028309311.1-fish2 --------------------------------------------------
XP-024147929.1-fish2 -----------------------------------MTSFYDGKD---LEG
XP-024147928.1-fish2 -----------------------------------MTSFYDGKD---LEG
XP-020560556.1-fish2 -----------------------------------------------MKW
XP-011475901.1-fish2 --------------------------------------------------
XP-011475899.1-fish2 -----------------------------------MTSFYDGKE---LEE
XP-004071074.1-fish2 -----------------------------------MTSFYDGKE---LEE
XP-027866993.1-fish2 --------------------------------------------------
XP-023196910.1-fish2 --------------------------------------------------
XP-027866991.1-fish2 -----------------------------------MTSFYDEKD---LEE
XP-014330390.1-fish2 -----------------------------------MTSFYDEKD---LEE
XP-027866992.1-fish2 -----------------------------------MTSFYDEKD---LEE
XP-023196902.1-fish2 -----------------------------------MTSFYDEKD---LEE
XP-007573047.1-fish2 --------------------------------------------------
XP-014858875.1-fish2 --------------------------------------------------
XP-014899771.1-fish2 --------------------------------------------------
XP-008412791.1-fish2 --------------------------------------------------
XP-008412790.1-fish2 -----------------------------------MTSFYDEKD---LEE
XP-008412789.1-fish2 -----------------------------------MTSFYDEKD---LEE
XP-007573044.1-fish2 -----------------------------------MTSFYDEKD---LEE
XP-014858873.1-fish2 -----------------------------------MTSFYDERD---LEE
XP-014858874.1-fish2 -----------------------------------MTSFYDERD---LEE
XP-007573046.1-fish2 -----------------------------------MTSFYDEKD---LEE
XP-014899770.1-fish2 -----------------------------------MTSFYDEKD---LEE
XP-014899769.1-fish2 -----------------------------------MTSFYDEKD---LEE
XP-014910127.1-fish2 -----------------------------------MTSFYDEKD---LEE
XP-014835158.1-fish2 -----------------------------------MTSFYDERD---LEE
XP-015228648.1-fish2 -----------------------------------MTSFYDEKD---LEE
XP-015228647.1-fish2 -----------------------------------MTSFYDEKD---LEE
XP-015822655.1-fish2 -----------------------------------MTSFYSETD---LEE
XP-015822654.1-fish2 -----------------------------------MTSFYSETD---LEE
XP-015822656.1-fish2 --------------------------------------------------
XP-013883877.1-fish2 --------------------------------------------------
XP-010780183.1-fish2 -----------------------------------MTSFYDEKD---LEE
XP-010780182.1-fish2 -----------------------------------MTSFYDEKD---LEE
XP-010780184.1-fish2 --------------------------------------------------
XP-029012799.1-fish2 -----------------------------------MTNFYDEKD---LEE
XP-029012798.1-fish2 -----------------------------------MTNFYDEKD---LEE
XP-029012800.1-fish2 --------------------------------------------------
XP-020776166.1-fish2 -----------------------------------MSAFYRPKE---LEE
XP-010873459.1-fish2 -----------------------------------MSSFYEGKD---PNE
XP-010873458.1-fish2 -----------------------------------MSSFYEGKD---PNE
XP-010873460.1-fish2 --------------------------------------------------
XP-026776937.2-shark2 -------------------------------MSSFYEDKECCEL---GLP
TSS48105.1-fish2 ------------------------------MSSFYEEEKESCEL---GLS
XP-022532937.1-fish2 --------------------------------------------------
XP-022532936.1-fish2 ------------------------------MSSFYEEKDCSGLG---GLA
XP-012689942.2-fish2 -----------------------------------MTSFYDDKVNALELA
XP-015220064.1-fish2 --------------------------------------------------
XP-015220063.1-fish2 -----------------------------------MTSLYEDKEPNPNTL
XP-007910151.1-shark2 ------------------------------------------------MS
XP-007910143.1-shark2 ------------------------------------------------MS
XP-008012163.1-monkey2 ----------------------------MNAPEQQPQPDGGDAPGHEPGG
XP-017743660.1-monkey2 --------------------------------------------------
XP-030682282.1-monkey2 ----------------------------MNAPEQQPQPDGGDAPGHEPGG
XP-011721150.1-monkey2 ----------------------------MNAPEQQPQPDGGDAPGHEPGG
XP-005569413.1-monkey2 ----------------------------MNAPEQQPQPDGGDAPGHEPGG
XP-015004266.1-monkey2 ----------------------------MNAPEQQPQPDGGDAPGHEPGG
XP-011914397.1-monkey2 --------------------------------------------------
XP-011914390.1-monkey2 ----------------------------MNAPEQQPQPDGGDAPGHEPGG
XP-011914396.1-monkey2 --------------------------------------------------
XP-011806750.1-monkey2 --------------------------------------------------
XP-011806744.1-monkey2 ----------------------------MNAPEQQPQPDGGDAPGHEPGG
XP-011806749.1-monkey2 --------------------------------------------------
XP-023039945.1-monkey2 ----------------------------MNAPEQQPQPDGGDAPVHEPGG
XP-023039944.1-monkey2 ----------------------------MNAPEQQPQPDGGDAPVHEPGG
XP-023039948.1-monkey2 --------------------------------------------------
XP-009231994.1-orangutan2 --------------------------------------------------
XP-002830471.1-orangutan2 ----------------------------MNAPEQQPQPDGGDAPGHEPGG
PNJ19464.1-orangutan2 ----------------------------MNAPEQQPQPDGGDAPGHEPGG
PNJ19467.1-orangutan2 --------------------------------------------------
XP-028684345.1-monkey2 --------------------------------------------------
XP-030770485.1-monkey2 ----------------------------MNAPEQQPQPDGGDAPGHEPGG
XP-010361673.1-monkey2 ----------------------------MNAPEQQPQPDGGDAPGHEPGG
XP-017743653.1-monkey2 ----------------------------MNAPEQQPQPDGGDAPGHEPGG
XP-017743652.1-monkey2 ----------------------------MNAPEQQPQPDGGDAPGHEPGG
XP-017743659.1-monkey2 --------------------------------------------------
XP-009231993.1-orangutan2 --------------------------------------------------
XP-001129493-human2 ------------------------------------------------MQ
ACG55594.1-human2 ------------------------------------------------MQ
XP-003317062.1-chimpanzee2 ------------------------------------------------MQ
PNI59594.1-chimpanzee2 ------------------------------------------------MQ
XP-025254810.1-monkey2 ------------------------------------------------MQ
XP-011833498.1-monkey2 ------------------------------------------------MQ
XP-011721152.1-monkey2 ------------------------------------------------MQ
XP-011914393.1-monkey2 ------------------------------------------------MQ
XP-008012188.1-monkey2 ------------------------------------------------MQ
XP-011806746.1-monkey2 ------------------------------------------------MQ
XP-017743656.1-monkey2 ------------------------------------------------MQ
XP-003779425.1-orangutan2 ------------------------------------------------MQ
PNJ19466.1-orangutan2 ------------------------------------------------MQ
PNI59597.1-chimpanzee2 --------------------------------------------------
XP-024207994.1-chimpanzee2 --------------------------------------------------
PNI59592.1-chimpanzee2 --------------------------------------------------
XP-011721153.1-monkey2 --------------------------------------------------
XP-011721149.1-monkey2 ------------------------------------------------MQ
XP-011721147.1-monkey2 ----------------------------MNAPEQQPQPDGGDAPGHEPGG
XP-011721155.1-monkey2 --------------------------------------------------
XP-010361679.1-monkey2 --------------------------------------------------
XP-010361678.1-monkey2 --------------------------------------------------
PNJ19468.1-orangutan2 --------------------------------------------------
XP-003904654.3-monkey2 ----------------------------MNAPEQQPQPDGGDAPGHEPGG
XP-025254808.1-monkey2 ----------------------------MNAPEQQPQPDGGDAPGHEPGG
XP-011833496.1-monkey2 ----------------------------MNAPEQQPQPDGGDAPGHEPGG
XP-017800179.1-monkey2 --------------------------------------------------
XP-011833502.1-monkey2 --------------------------------------------------
XP-011833501.1-monkey2 --------------------------------------------------
XP-025254815.1-monkey2 --------------------------------------------------
XP-025254814.1-monkey2 --------------------------------------------------
XP-016883339.1-human2 --------------------------------------------------
XP-011527127.1-human2 ------------------------------------------------MQ
XP-011527128.1-human2 --------------------------------------------------
XP-011527126.1-human2 ----------------------------MNAPERQPQPDGGDAPGHEPGG
XP-001245223-human2 --------------------------------------------------
XP-001245225-human2 --------------------------------------------------
ACG55596.1-human2 --------------------------------------------------
ACG55593.1-human2 ----------------------------MNAPERQPQPDGGDAPGHEPGG
EAW75602.1-human2 ----------------------------MNAPERQPQPDGGDAPGHEPGG
XP-036472.2-human2 ----------------------------MNAPERQPQPDGGDAPGHEPGG
AAI44075.1-human2 ----------------------------MNAPERQPQPDGGDAPGHEPGG
AAC50886.1-human2 ----------------------------MNAPERQPQPDGGDAPGHEPGG
ACG55595.1-human2 --------------------------------------------------
XP-018873117.1-gorilla2 ----------------------------MNAPEQQPQPDGGDAPGHEPGG
XP-003317061.1-chimpanzee2 ----------------------------MNAPEQQPQPDGGDAPGHEPGG
PNI59596.1-chimpanzee2 ----------------------------MNAPEQQPQPDGGDAPGHEPGG
XP-001245221-human2 ------------------------------------------------MQ
ACG55597.1-human2 ------------------------------------------------MQ
XP-003317063.1-chimpanzee2 ------------------------------------------------MQ
PNI59593.1-chimpanzee2 ------------------------------------------------MQ
XP-025254809.1-monkey2 ------------------------------------------------MQ
XP-011833497.1-monkey2 ------------------------------------------------MQ
XP-011721151.1-monkey2 ------------------------------------------------MQ
XP-011914392.1-monkey2 ------------------------------------------------MQ
XP-011806745.1-monkey2 ------------------------------------------------MQ
XP-008012180.1-monkey2 ------------------------------------------------MQ
XP-017743654.1-monkey2 ------------------------------------------------MQ
XP-002830472.1-orangutan2 ------------------------------------------------MQ
PNJ19465.1-orangutan2 ------------------------------------------------MQ
XP-003953823.1-chimpanzee2 --------------------------------------------------
XP-001245224-human2 --------------------------------------------------
ACG55600.1-human2 --------------------------------------------------
ACG55599.1-human2 --------------------------------------------------
XP-001245226-human2 --------------------------------------------------
AAC50887.1-human2 ----------------------------MNAPERQPQPDGGDAPGHEPGG
AAI36419.1-human2 ----------------------------MNAPERQPQPDGGDAPGHEPGG
Q13469.2-human2 ----------------------------MNAPERQPQPDGGDAPGHEPGG
EAW75603.1-human2 ----------------------------MNAPERQPQPDGGDAPGHEPGG
XP-775114-human2 ----------------------------MNAPERQPQPDGGDAPGHEPGG
ACG55598.1-human2 ----------------------------MNAPERQPQPDGGDAPGHEPGG
XP-018873116.1-gorilla2 ----------------------------MNAPEQQPQPDGGDAPGHEPGG
XP-525356.2-chimpanzee2 ----------------------------MNAPEQQPQPDGGDAPGHEPGG
PNI59595.1-chimpanzee2 ----------------------------MNAPEQQPQPDGGDAPGHEPGG
XP-023039947.1-monkey2 --------------------------------------------------
XP-023039943.1-monkey2 ----------------------------MNAPEQQPQPDGGDAPVHEPGG
XP-017800177.1-monkey2 --------------------------------------------------
XP-025254813.1-monkey2 --------------------------------------------------
XP-025254811.1-monkey2 --------------------------------------------------
XP-011833500.1-monkey2 --------------------------------------------------
XP-011833499.1-monkey2 --------------------------------------------------
XP-030770487.1-monkey2 --------------------------------------------------
EHH19592.1-monkey2 --------------------------------------------GREPGG
XP-010361677.1-monkey2 --------------------------------------------------
XP-010361676.1-monkey2 --------------------------------------------------
XP-028684344.1-monkey2 --------------------------------------------------
XP-009231992.1-orangutan2 --------------------------------------------------
XP-009231991.1-orangutan2 --------------------------------------------------
XP-017743658.1-monkey2 --------------------------------------------------
XP-017743657.1-monkey2 --------------------------------------------------
XP-011806748.1-monkey2 --------------------------------------------------
XP-011806747.1-monkey2 --------------------------------------------------
XP-011721154.1-monkey2 --------------------------------------------------
XP-011721148.1-monkey2 ----------------------------MNAPEQQPQPDGGDAPGHEPGG
XP-011914395.1-monkey2 --------------------------------------------------
XP-011914394.1-monkey2 --------------------------------------------------
XP-011914389.1-monkey2 ----------------------------MNAPEQQPQPDGGDAPGHEPGG
XP-008012157.1-monkey2 ----------------------------MNAPEQQPQPDGGDAPGHEPGG
XP-030682281.1-monkey2 ----------------------------MNAPEQQPQPDGGDAPGHEPGG
XP-011806743.1-monkey2 ----------------------------MNAPEQQPQPDGGDAPGHEPGG
XP-005569412.1-monkey2 ----------------------------MNAPEQQPQPDGGDAPGHEPGG
EHH65240.1-monkey2 ----------------------------MNAPEQQPQPDGGDAPGHEPGG
XP-015004264.1-monkey2 ----------------------------MNAPEQQPQPDGGDAPGHEPGG
XP-003904655.3-monkey2 ----------------------------MNAPEQQPQPDGGDAPGHEPGG
XP-011833494.1-monkey2 ----------------------------MNAPEQQPQPDGGDAPGHEPGG
XP-025254807.1-monkey2 ----------------------------MNAPEQQPQPDGGDAPGHEPGG
XP-002830470.1-orangutan2 ----------------------------MNAPEQQPQPDGGDAPGHEPGG
PNJ19463.1-orangutan2 ----------------------------MNAPEQQPQPDGGDAPGHEPGG
XP-010361672.1-monkey2 ----------------------------MNAPEQQPQPDGGDAPGHEPGG
XP-017743651.1-monkey2 ----------------------------MNAPEQQPQPDGGDAPGHEPGG
XP-023039946.1-monkey2 ----------------------------MNAPEQQPQPDGGDAPVHEPGG
XP-030770486.1-monkey2 ----------------------------MNAPEQQPQPDGGDAPGHEPGG
XP-009231990.1-orangutan2 ----------------------------MNAPEQQPQPDGGDAPGHEPGG
XP-024207993.1-chimpanzee2 ----------------------------MNAPEQQPQPDGGDAPGHEPGG
XP-012322889.1-monkey2 --------------------------------------------------
XP-012322885.1-monkey2 ----------------------------MNAPGQQLEPDGGDAPGHEPGG
XP-012322886.1-monkey2 --------------------------------------------------
XP-012322884.1-monkey2 ----------------------------MNAPGQQLEPDGGDAPGHEPGG
XP-012322888.1-monkey2 --------------------------------------------------
XP-012322887.1-monkey2 --------------------------------------------------
XP-015096741.1-alpaca2 --------------------------------------------------
XP-008580460.1-lemur2 --------------------------------------------------
XP-008580456.1-lemur2 ------------------------------------------------MQ
XP-008580459.1-lemur2 --------------------------------------------------
XP-008580454.1-lemur2 ----------------------------MDAPEQQPDPDGGGAPGHEPGG
XP-008580458.1-lemur2 --------------------------------------------------
XP-008580455.1-lemur2 ------------------------------------------------MQ
XP-008580457.1-lemur2 --------------------------------------------------
XP-008580453.1-lemur2 ----------------------------MDAPEQQPDPDGGGAPGHEPGG
XP-006141323.2-shrew2 ----------------------------MDAPEQQPDPDGGDAPGHEPGG
XP-014446664.1-shrew2 ----------------------------MDAPEQQPDPDGGDAPGHEPGG
XP-006141324.1-shrew2 ----------------------------MDAPEQQPDPDGGDAPGHEPGG
XP-006141321.1-shrew2 --------------------------------------------------
XP-023576536.1-rodent2 ----------------------------------------MDAPGPEPGG
XP-023418101.1-pig2 --------------------------------------------------
XP-005392351.1-rodent2 ----------------------------------------MDAPGHEPGG
XP-004858100.1-rat2 ----------------------------MDAPEPKCDPDGRNAPGHEPAG
EHB02255.1-rat2 ----------------------------MDAPEPKCDPDGRNAPGHEPAG
XP-021094598.1-rat2 --------------------------------------------------
XP-021094597.1-rat2 ----------------------------MDAPEPKCDPDGRNAPGHEPAG
XP-012932632.1-rat2 ----------------------------MDAPEPKCDPDGRNAPGHEPAG
CAN13188.1-boar2 ----------------------------MDAPEPQPDPDGGDAPGHEPGG
CAN13221.1-boar2 ----------------------------MDAPEPQPDPDGGDAPGHEPGG
NP-001106923.1-boar2 ----------------------------MDAPEPQPDPDGGDAPGHEPGG
XP-020932859.1-boar2 --------------------------------------------------
XP-020932857.1-boar2 --------------------------------------------------
XP-013840916.1-boar2 --------------------------------------------------
XP-013840915.1-boar2 ------------------------------------------------MQ
XP-005673069.1-boar2 ----------------------------MDAPEPQPDPDGGDAPGHEPGG
CAN13187.1-boar2 ----------------------------MDAPEPQPDPDGGDAPGHEPGG
CAN13220.1-boar2 ----------------------------MDAPEPQPDPDGGDAPGHEPGG
XP-005673070.1-boar2 --------------------------------------------------
XP-025119063.1-buffalo2 ----------------------------MDAPEPQPDPDGGDAPGHEPGG
XP-002692403.3-cattle2 ----------------------------MDAPEPQPDPDGGDAPGHEPGD
XP-005215123.2-cattle2 --------------------------------------------------
XP-005215124.2-cattle2 --------------------------------------------------
XP-005899698.1-cattle2 ------------------------------------------------MQ
DAA22972.1-cattle2 ----------------------------MDAPEPQPDPDGGDAPGHEPGD
XP-005215121.2-cattle2 ----------------------------MDAPEPQPDPDGGDAPGHEPGD
XP-020744520.1-deer2 --------------------------------------------------
XP-020744481.1-deer2 ----------------------------MDAPEPQPDPDGGDAPGHEPGG
XP-020744509.1-deer2 ------------------------------------------------MQ
KAB0382399.1-deer2 -----------------------------------------MARESGLEM
XP-020744500.1-deer2 ------------------------------------------------MQ
XP-020744489.1-deer2 ----------------------------MDAPEPQPDPDGGDAPGHEPGG
XP-020744528.1-deer2 --------------------------------------------------
XP-028380655.1-bat2 ----------------------------MEAAEQQLDPDGRGALGHEPGD
XP-024415341.1-bat2 ----------------------------MEAPEQQLDPDGRDALGHEPGD
XP-028000824.1-bat2 --------------------------------------------------
XP-028000820.1-bat2 ----------------------------MEAPEQQPDPDGGDALGPEPGG
XP-028000822.1-bat2 -------------------------------MQREAAFKLGHCHPLRIMG
XP-028000821.1-bat2 -------------------------------MQREAAFKLGHCHPLRIMG
XP-005866284.1-bat2 -------------------------------MQREAAFKPGHCHPLRIMG
XP-006098025.1-bat2 -------------------------------MQREAAFKPGHCHPLRIMG
ELK33971.1-bat2 -------------------------------MQREAAFKPGHCHPLRIMG
EPQ07756.1-bat2 ------------------------------APEPQPDPDGGDALGPEPGG
XP-006758850.1-bat2 --------------------------------------------------
XP-008139408.1-bat2 ----------------------------MEAPEQQPDPDGGDALGPEPGG
XP-027479168.1-sealion2 --------------------------------------------------
XP-027980996.1-sealion2 --------------------------------------------------
XP-025709060.1-seal2 --------------------------------------------------
XP-025709058.1-seal2 ----------------------------MDAPEQQPEPDGGDAPGHEPGG
XP-025709057.1-seal2 ----------------------------MDAPEQQPEPDGGDAPGHEPGG
XP-004415036.1-walrus2 ----------------------------MDAPEQQPEPDGGDAPGHEPGG
XP-027479167.1-sealion2 ----------------------------MDAPEQQPEPDGGDAPGHEPGG
XP-027479166.1-sealion2 ----------------------------MDAPEQQPEPDGGDAPGHEPGG
XP-027980994.1-sealion2 ----------------------------MDAPEQQPEPDGGDAPGHEPGG
XP-027980993.1-sealion2 ----------------------------MDAPEQQPEPDGGDAPGHEPGG
XP-027980995.1-sealion2 ----------------------------MDAPEQQPEPDGGDAPGHEPGG
XP-025709059.1-seal2 ----------------------------MDAPEQQPEPDGGDAPGHEPGG
XP-027479163.1-dog2 ----------------------------MDAPEQQPEPDGGDAPGHEPGG
XP-025709056.1-seal2 ----------------------------MDAPEQQPEPDGGDAPGHEPGG
XP-027980992.1-sealion2 ----------------------------MDAPEQQPEPDGGDAPGHEPGG
XP-004415035.1-walrus2 ----------------------------MDAPEQQPEPDGGDAPGHEPGG
XP-021541561.1-seal2 ----------------------------MDAPEQQPEPDGGDAPGHEPGG
EFB26668.1-panda2 ----------------------------------------GDAPGHEPGG
XP-022349955.1-seaotter2 ----------------------------MDAPEQQPDPDGGDAPGHEPGG
XP-004746248.1-ferret2 ----------------------------MDAPEQQPDPDGGDAPGHEPGG
XP-004746244.1-ferret2 ----------------------------MDAPEQQPDPDGGDAPGHEPGG
XP-004746246.1-ferret2 ----------------------------MDAPEQQPDPDGGDAPGHEPGG
XP-004746245.1-ferret2 ----------------------------MDAPEQQPDPDGGDAPGHEPGG
XP-004746251.1-ferret2 --------------------------------------------------
XP-004746249.1-ferret2 ------------------------------------------------MQ
XP-004746250.1-ferret2 --------------------------------------------------
XP-025326207.1-dog2 ----------------------------MDAPERQPDPDGGGAPGHEPGG
XP-025326204.1-dog2 ----------------------------MDAPERQPDPDGGGAPGHEPGG
XP-025326206.1-dog2 ----------------------------MDAPERQPDPDGGGAPGHEPGG
XP-025326205.1-dog2 ----------------------------MDAPERQPDPDGGGAPGHEPGG
XP-025870461.1-fox2 --------------------------------------------------
XP-004415038.1-walrus2 --------------------------------------------------
XP-004415037.1-walrus2 ------------------------------------------------MQ
XP-015452675.1-bat2 ---------------------------------MDAPEQQPDPDGYEPGG
XP-011364261.1-bat2 ---------------------------------MDAPEQQPDPDGYEPGG
XP-023389846.1-bat2 --------------------------------------------------
XP-023389844.1-bat2 ------------------------------------------------MQ
XP-011364267.1-bat2 ------------------------------------------------MQ
XP-024895750.1-bat2 --------------------------------------------------
XP-023389845.1-bat2 --------------------------------------------------
XP-015452676.1-bat2 ---------------------------------MDAPEQQPDPDGYEPGG
XP-011364262.1-bat2 ---------------------------------MDAPEQQPDPDGYEPGG
XP-015452680.1-bat2 ---------------------------------MDAPEQQPDPDGYEPGG
XP-011364266.1-bat2 ---------------------------------MDAPEQQPDPDGYEPGG
XP-015452678.1-bat2 ---------------------------------MDAPEQQPDPDGYEPGG
XP-015452677.1-bat2 ---------------------------------MDAPEQQPDPDGYEPGG
XP-011364264.1-bat2 ---------------------------------MDAPEQQPDPDGYEPGG
XP-011364263.1-bat2 ---------------------------------MDAPEQQPDPDGYEPGG
XP-015452679.1-bat2 ---------------------------------MDAPEQQPDPDGYEPGG
XP-011364265.1-bat2 ---------------------------------MDAPEQQPDPDGYEPGG
XP-011364268.1-bat2 ------------------------------------------------MQ
XP-014642823.1-rhino2 ------------------------------------------------MQ
XP-014642825.1-rhino2 --------------------------------------------------
XP-014642824.1-rhino2 --------------------------------------------------
XP-014642822.1-rhino2 ----------------------------MDAPEPQPDPDGGDAPGREPGG
XP-004430322.1-rhino2 ----------------------------MDAPEPQPDPDGGDAPGREPGG
XP-014642821.1-rhino2 ----------------------------MDAPEPQPDPDGGDAPGREPGG
XP-004430323.1-rhino2 ----------------------------MDAPEPQPDPDGGDAPGREPGG
XP-004430326.1-rhino2 --------------------------------------------------
XP-004430325.1-rhino2 --------------------------------------------------
XP-004430324.1-rhino2 ------------------------------------------------MQ
XP-019799600.1-dolphin2 ----------------------------MDAQEPQPDPDGGGAPGHEPGG
XP-004282954.1-whale2 ----------------------------MDAQEPQPDPDGGGAPGHEPGG
XP-026942781.1-dolphin2 ----------------------------MDAQEPQPDPDGGGAPGHEPGG
XP-030694961.1-whale2 ----------------------------MDAQEPQPDPDGGGAPGHEPGG
TEA32727.1-dolphin2 LRHPRRGPRKQPSLPSPPARRPPAALRAMDAQEPQPDPDGGGAPGHEPGG
XP-022453375.1-whale2 ----------------------------MDAQEPQPDPDGGGAPGHEPGG
XP-029077462.1-whale2 ----------------------------MDAQEPQPDPDGGGAPGHEPGG
XP-024606067.1-dolphin2 ----------------------------MDAQEPQPDPDGGGAPGHEPGG
XP-029077466.1-whale2 --------------------------------------------------
XP-029077465.1-whale2 --------------------------------------------------
XP-029077464.1-whale2 --------------------------------------------------
XP-029077460.1-whale2 ----------------------------MDAQEPQPDPDGGGAPGHEPGG
XP-029077459.1-whale2 ----------------------------MDAQEPQPDPDGGGAPGHEPGG
XP-022453373.1-whale2 ----------------------------MDAQEPQPDPDGGGAPGHEPGG
XP-024606064.1-dolphin2 ----------------------------MDAQEPQPDPDGGGAPGHEPGG
XP-028354235.1-whale2 ----------------------------MDAQEPQPDPDGGGAPGHEPGG
XP-028354230.1-whale2 ----------------------------MDAQEPQPDPDGGGAPGHEPGG
XP-028354233.1-whale2 ----------------------------MDAQEPQPDPDGGGAPGHEPGG
XP-028354234.1-whale2 ----------------------------MDAQEPQPDPDGGGAPGHEPGG
XP-030694964.1-whale2 ------------------------------------------------MQ
XP-026942783.1-dolphin2 ------------------------------------------------MQ
XP-007446431.1-dolphin2 ------------------------------------------------MQ
XP-007446433.1-dolphin2 --------------------------------------------------
XP-007446432.1-dolphin2 --------------------------------------------------
XP-007446430.1-dolphin2 ----------------------------MDAQEPQPDPDGGGAPGHEPGG
XP-026942786.1-dolphin2 --------------------------------------------------
XP-030694966.1-whale2 --------------------------------------------------
XP-028023101.1-whale2 --------------------------------------------------
XP-022453377.1-whale2 --------------------------------------------------
XP-029077468.1-whale2 --------------------------------------------------
XP-028023102.1-whale2 --------------------------------------------------
XP-028023100.1-whale2 --------------------------------------------------
XP-028354236.1-whale2 --------------------------------------------------
XP-007129063.1-whale2 ------------------------------------------------MQ
XP-028354231.1-whale2 ----------------------------MDAQEPQPDPDGGGAPGHEPGG
XP-007129065.1-whale2 --------------------------------------------------
XP-012393278.1-whale2 ------------------------------------------------MQ
XP-026942782.1-dolphin2 ------------------------------------------------MQ
XP-030694962.1-whale2 ------------------------------------------------MQ
XP-026942784.1-dolphin2 --------------------------------------------------
XP-012393280.1-whale2 --------------------------------------------------
XP-030694965.1-whale2 --------------------------------------------------
XP-019799598.1-dolphin2 ----------------------------MDAQEPQPDPDGGGAPGHEPGG
XP-004282953.1-whale2 ----------------------------MDAQEPQPDPDGGGAPGHEPGG
XP-026942780.1-dolphin2 ----------------------------MDAQEPQPDPDGGGAPGHEPGG
XP-030694960.1-whale2 ----------------------------MDAQEPQPDPDGGGAPGHEPGG
XP-022453374.1-whale2 ----------------------------MDAQEPQPDPDGGGAPGHEPGG
XP-029077461.1-whale2 ----------------------------MDAQEPQPDPDGGGAPGHEPGG
XP-024606065.1-dolphin2 ----------------------------MDAQEPQPDPDGGGAPGHEPGG
XP-007446429.1-dolphin2 ----------------------------MDAQEPQPDPDGGGAPGHEPGG
XP-024606068.1-dolphin2 --------------------------------------------------
XP-029077467.1-whale2 --------------------------------------------------
XP-022453376.1-whale2 --------------------------------------------------
XP-031289474.1-camel2 ------------------------------------------------MQ
XP-010997148.1-camel2 --------------------------------------------------
XP-010997146.1-camel2 --------------------------------------------------
XP-010956909.1-camel2 --------------------------------------------------
XP-031289473.1-camel2 ----------------------------MDAPEPQPDPDGGDAPGHEPGG
XP-031289472.1-camel2 ----------------------------MDAPEPQPDPDGGDAPGHEPGG
XP-012659301.1-galago2 --------------------------------------------------
XP-003787750.1-galago2 -------------------------------------------------M
XP-003787751.1-galago2 --------------------------------------------------
XP-003787749.1-galago2 ----------------------------MDAPEQQPDPDGGDAPGHEPGG
XP-012659300.1-galago2 ----------------------------MDAPEQQPDPDGGDAPGHEPGG
XP-004698119.1-hedgehog2 ---------------------------------------------MQREA
XP-004698118.1-hedgehog2 ------------------------------------------MDALEQQP
XP-023598679.1-manatee2 ---------------------------------------------MQREA
XP-004370294.1-manatee2 ---------------------------------------------MQREA
XP-004370293.1-manatee2 ---------------------------------------------MQREA
XP-007936617.1-aardvak2 ---------------------------------------------MQREA
XP-023598668.1-manatee2 ------------------------------------------MNAPEPQP
XP-004370292.1-manatee2 ------------------------------------------MNAPEPQP
XP-004370296.1-manatee2 --------------------------------------------------
XP-004370295.1-manatee2 --------------------------------------------------
XP-004370291.1-manatee2 ------------------------------------------MNAPEPQP
XP-023394496.1-elephant2 ------------------------------------------MDAPESQP
XP-010597738.1-elephant2 ------------------------------------------MDAPESQP
XP-023394495.1-elephant2 ------------------------------------------MDAPESQP
XP-010597739.1-elephant2 ------------------------------------------MDAPESQP
XP-006881704.1-shrew2 -----------------------------------------MDARELQPD
XP-006881703.1-shrew2 -----------------------------------------MDARELQPD
XP-006881705.1-shrew2 --------------------------------------------------
XP-006839241.1-mole2 --------------------------------------------------
XP-021562343.1-tarsier2 --------------------------------------------------
XP-008071646.1-tarsier2 ----------------------------MDAPEPQPDPDGGDAPGHEPGG
XP-008071648.1-tarsier2 --------------------------------------------------
XP-008071647.1-tarsier2 ----------------------------MDAPEPQPDPDGGDAPGHEPGG
XP-012621574.1-lemur2 -----------------------------------------------MQR
XP-012621573.1-lemur2 -----------------------------------------------MQR
XP-012621579.1-lemur2 --------------------------------------------------
XP-012621572.1-lemur2 ---------------------------MDAPEQQPPDPDGRDGPGHEPGG
XP-012621571.1-lemur2 ---------------------------MDAPEQQPPDPDGRDGPGHEPGG
XP-012621578.1-lemur2 --------------------------------------------------
XP-012621576.1-lemur2 --------------------------------------------------
XP-012621575.1-lemur2 --------------------------------------------------
XP-012512365.1-lemur2 --------------------------------------------------
XP-012512363.1-lemur2 -----------------------------------------------MQR
XP-012512364.1-lemur2 --------------------------------------------------
XP-012512362.1-lemur2 ---------------------------MDAREQQPPDPDGGDAPGHEPGG
XP-012512361.1-lemur2 ---------------------------MDAREQQPPDPDGGDAPGHEPGG
KAF7469705.1-groundhog2 --------------------------------------------------
VTJ69420.1-groundhog2 --------------------------------------------------
VTJ69421.1-groundhog2 --------------------------------------------------
XP-026246778.1-squirrel2 --------------------------------------------------
XP-026246773.1-squirrel2 --------------------------------------------------
XP-026246777.1-squirrel2 --------------------------------------------------
XP-026246780.1-squirrel2 --------------------------------------------------
XP-026246774.1-squirrel2 --------------------------------------------------
XP-026246776.1-squirrel2 --------------------------------------------------
XP-026246775.1-squirrel2 --------------------------------------------------
XP-026246779.1-squirrel2 --------------------------------------------------
XP-015335109.1-groundhog2 --------------------------------------------------
XP-015335115.1-groundhog2 --------------------------------------------------
ELW71694.1-shrew2 --------------------------------------------------
KFO35865.1-mole-rat2 --------------------------------------------------
KAB0348336.1-deer2 --------------------------------------------------
XP-012879820.1-rodent2 --------------------------------------------------
XP-012879819.1-rodent2 --------------------------------------------------
XP-020030742.1-beaver2 ------------------------------------------MDAPEPQP
XP-008248643.1-rabbit2 --------------------------------------------------
XP-008248642.1-rabbit2 --------------------------------------------------
XP-008248645.1-rabbit2 --------------------------------------------------
XP-008248644.1-rabbit2 --------------------------------------------------
XP-004586150.1-pika2 ------------------------------------------MDATEPQP
XP-023445902.1-armadillo2 --------------------------------------------------
XP-012382481.1-armadillo2 --------------------------------------------------
XP-012382482.1-armadillo2 --------------------------------------------------
XP-004463188.1-armadillo2 ------------------------------------------MDAPEQQP
XP-004463189.1-armadillo2 ------------------------------------------MDAPEQQP
XP-023482524.1-horse2 ------------------------------------------MDAPEPQP
XP-014687929.1-donkey2 ------------------------------------------MDAPEPQP
XP-023482523.1-horse2 ------------------------------------------MDAPEPQP
XP-023482522.1-horse2 ------------------------------------------MDAPEPQP
XP-014687919.1-donkey2 ------------------------------------------MDAPEPQP
XP-014687911.1-donkey2 ------------------------------------------MDAPEPQP
XP-008524382.1-horse2 --------------------------------------------------
XP-014590771.2-horse2 ------------------------------------------MDAPEPQP
XP-014687901.1-donkey2 ------------------------------------------MDAPEPQP
XP-014687955.1-donkey2 --------------------------------------------------
XP-014687945.1-donkey2 --------------------------------------------------
XP-005604840.1-horse2 --------------------------------------------------
XP-014687937.1-donkey2 --------------------------------------------------
XP-008524383.1-horse2 --------------------------------------------------
XP-005604844.1-horse2 --------------------------------------------------
XP-005604843.1-horse2 --------------------------------------------------
XP-008524381.1-horse2 --------------------------------------------------
XP-008524380.1-horse2 --------------------------------------------------
XP-029772474.1-suricata2 --------------------------------------------------
XP-029772473.1-suricata2 --------------------------------------------------
XP-029772472.1-suricata2 --------------------------------------------------
XP-029772475.1-suricata2 --------------------------------------------------
VFV34559.1-lynx2 ------------------------MQREAAFRPGHCQPLRIMGSVDQGIP
VFV34557.1-lynx2 ------------------------MQREAAFRPGHCQPLRIMGSVDQGIP
XP-026902438.1-cheetah2 ------------------------------------------MDAPEPQP
XP-023106867.1-cat2 ------------------------------------------MDAPEPQP
XP-023106866.1-cat2 ------------------------------------------MDAPEPQP
XP-026902437.1-cheetah2 ------------------------------------------MDAPEPQP
XP-026902436.1-cheetah2 ------------------------------------------MDAPEPQP
XP-023106864.1-cat2 ------------------------------------------MDAPEPQP
XP-023106863.1-cat2 ------------------------------------------MDAPEPQP
XP-023106862.1-cat2 ------------------------------------------MDAPEPQP
XP-026902439.1-cheetah2 ------------------------MQREAAFRPGHCQPLRIMGSVDQ---
XP-023106868.1-cat2 ------------------------MQREAAFRPGHCQPLRIMGSVDQ---
VFV34558.1-lynx2 ------------------------MQREAAFRPGHCQPLRIMGSVDQGIP
XP-023106870.1-cat2 --------------------------------------------------
XP-026902435.1-cheetah2 ------------------------------------------MDAPEPQP
XP-023106861.1-cat2 ------------------------------------------MDAPEPQP
XP-023106869.1-cat2 --------------------------------------------------
XP-026902441.1-cheetah2 --------------------------------------------------
XP-026902440.1-cheetah2 --------------------------------------------------
XP-025787961.1-puma2 --------------------------------------------------
XP-007533376.1-hedgehog2 ----------------------------MDALEQQPDPDGGDAPGHEPGG
XP-015395207.1-tiger2 --------------------------------------------------
XP-004687541.1-mole2 -----------------------------------------------MQR
XP-004687540.1-mole2 -----------------------------------------------MQR
XP-004687543.1-mole2 --------------------------------------------------
XP-004687542.1-mole2 --------------------------------------------------
Q60591.3-mouse2 ------------------------------------------MDVPEPQP
XP-035029.2-mouse2 ------------------------------------------MDVPEPQP
ACG55608.1-mouse2 ------------------------------------------MDVPEPQP
XP-001278097-mouse2 --------------------------------------------------
ACG55607.1-mouse2 --------------------------------------------------
EDL06553.1-mouse2 --------------------------------------------------
XP-021050280.1-mouse2 --------------------------------------------------
XP-021036559.1-rodent2 --------------------------------------------------
XP-001278102-mouse2 --------------------------------------------------
XP-001278107-mouse2 --------------------------------------------------
EDL06552.1-mouse2 ------------------------------------------MDVPEPQP
XP-021036513.1-mouse2 ------------------------------------------MDAPEPQP
XP-001278106-mouse2 --------------------------------------------------
XP-001278099-mouse2 --------------------------------------------------
ACG55610.1-mouse2 --------------------------------------------------
ACG55609.1-mouse2 --------------------------------------------------
XP-021036546.1-mouse2 --------------------------------------------------
XP-021050283.1-mouse2 --------------------------------------------------
XP-021050278.1-mouse2 ------------------------------------------MDAPEPQP
XP-001101275-rat2 ------------------------------------------MDAPEPQS
EDL96360.1-rat2 ------------------------------------------MDAPEPQS
EDL96359.1-rat2 --------------------------------------------------
XP-028625415.1-rat2 --------------------------------------------------
XP-028625413.1-rat2 ------------------------------------------MDAPEPQP
XP-001278098-mouse2 --------------------------------------------------
ACG55601.1-mouse2 --------------------------------------------------
XP-021050281.1-mouse2 --------------------------------------------------
XP-001278105-mouse2 --------------------------------------------------
XP-001278100-mouse2 --------------------------------------------------
XP-001278103-mouse2 --------------------------------------------------
XP-001278104-mouse2 --------------------------------------------------
ACG55604.1-mouse2 --------------------------------------------------
ACG55603.1-mouse2 --------------------------------------------------
XP-001278101-mouse2 --------------------------------------------------
ACG55619.1-mouse2 --------------------------------------------------
XP-021050286.1-rodent2 --------------------------------------------------
XP-028625418.1-rodent2 --------------------------------------------------
XP-031228710.1-rodent2 ------------------------------------------MDAPEPQP
XP-031228707.1-rodent2 --------------------------------------------------
XP-001032254-mouse2 ------------------------------------------MDVPEPQP
ACG55620.1-mouse2 ------------------------------------------MDVPEPQP
XP-021036551.1-rodent2 ------------------------------------------MDAPEPQP
XP-021050284.1-rodent2 ------------------------------------------MDAPEPQP
XP-028625416.1-rodent2 ------------------------------------------MDAPEPQP
XP-006235715.1-rat2 ------------------------------------------MDAPEPQS
XP-021490518.1-rodent2 ------------------------------------------MEAVESQP
ACG55614-mouse2 ------------------------------------------MDVPEPQP
ACG55613-mouse2 --------------------------------------------MQRPAL
ACG55615-mouse2 --------------------------------------------------
AAH64006.1-mouse2 ------------------------------------------MDVPEPQP
ACG55622.1-mouse2 --------------------------------------------------
ACG55621.1-mouse2 --------------------------------------------------
XP-001278108-mouse2 --------------------------------------------------
XP-001032255-mouse2 --------------------------------------------------
XP-021036565.1-rodent2 --------------------------------------------------
XP-021050290.1-rodent2 --------------------------------------------------
XP-021050289.1-rodent2 --------------------------------------------------
XP-028625420.1-rodent2 --------------------------------------------------
XP-028625419.1-rodent2 --------------------------------------------------
AAC52929.1-mouse2 ------------------------------------------MDVPEPQP
XP-001129545-mouse2 ------------------------------------------MDVPEPQP
ACG55602.1-mouse2 ------------------------------------------MDVPEPQP
XP-021036520.1-mouse2 ------------------------------------------MDAPEPQP
XP-021050279.1-mouse2 ------------------------------------------MDAPEPQP
XP-028625414.1-rat2 ------------------------------------------MDAPEPQP
XP-031228704.1-mouse2 SPGSLSRSPEHGSGSTESRSRSTRVGARGARAPERSLGAAASAPLRQIAA
XP-031228703.1-mouse2 SPGSLSRSPEHGSGSTESRSRSTRVGARGARAPERSLGAAASAPLRQIAA
XP-031228709.1-mouse2 --------------------------------------------------
XP-031228708.1-mouse2 --------------------------------------------------
XP-031228705.1-mouse2 ------------------------------------------MDAPEPQP
XP-031228711.1-mouse2 --------------------------------------------------
XP-031228706.1-mouse2 ------------------------------------------MDAPEPQP
XP-021490514.1-mouse2 ------------------------------------------MEAVESQP
XP-021490519.1-rodent2 --------------------------------------------------
XP-021490516.1-mouse2 --------------------------------------------------
XP-021490515.1-mouse2 ------------------------------------------MEAVESQP
XP-026642942.1-rodent2 --------------------------------------------------
XP-026642940.1-rodent2 ------------------------------------------MDAPEPQP
XP-005362896.1-rodent2 ------------------------------------------MDAPEPQP
ERE70328.1-hamster2 --------------------------------------------------
XP-028714854.1-mouse2 ------------------------------------------MDVPEQQP
XP-006989308.1-mouse2 ------------------------------------------MDVPEQQP
XP-006989314.1-mouse2 --------------------------------------------------
XP-006989310.1-mouse2 --------------------------------------------------
XP-006989309.1-mouse2 --------------------------------------------------
XP-006989313.1-mouse2 --------------------------------------------------
XP-006989312.1-mouse2 --------------------------------------------------
XP-006989307.1-mouse2 ------------------------------------------MDVPEQQP
XP-028714853.1-mouse2 ------------------------------------------MDVPEQQP
XP-006989311.1-mouse2 --------------------------------------------------
XP-021085403.1-hamster2 ------------------------------------------MDAPEPQP
XP-005074496.1-hamster2 ------------------------------------------MDAPEPQP
XP-021085402.1-hamster2 ------------------------------------------MDAPEPQP
XP-021085401.1-hamster2 ------------------------------------------MDAPEPQP
XP-029420406.1-spalax2 --------------------------------------------------
XP-008833370.1-spalax2 ------------------------------------------MDALEPQP
XP-008833372.1-spalax2 ------------------------------------------MDALEPQP
XP-004663916.1-rodent2 ------------------------------------------MDAAEPQP
XP-007669585.2-orni2 ------------------------------------------MSATEKDP
XP-007669582.1-orni2 ------------------------------------------MSATEKDP
XP-028926159.1-orni2 ------------------------------------------MSATEKDP
XP-028926161.1-orni2 ------------------------------------------MSATEKDP
XP-028926160.1-orni2 ------------------------------------------MSATEKDP
XP-028926163.1-orni2 ------------------------------------------MSATEKDP
XP-028926165.1-orni2 --------------------------------------------------
XP-007669586.1-orni2 --------------------------------------------------
XP-023350286.1-tasmanian2 ------------------------------------------MSGTEKDP
XP-012395148.1-tasmanian2 ------------------------------------------MSGTEKDP
XP-020839890.1-koala2 ------------------------------------------MSGTEKDP
XP-020839883.1-koala2 ------------------------------------------MSGTEKDP
XP-020839887.1-koala2 ------------------------------------------MSGTEKDP
XP-020839886.1-koala2 ------------------------------------------MSGTEKDP
XP-020839885.1-koala2 ------------------------------------------MSGTEKDP
XP-020839884.1-koala2 ------------------------------------------MSGTEKDP
XP-020839889.1-koala2 --------------------------------------------------
XP-020839888.1-koala2 --------------------------------------------------
XP-020839892.1-koala2 --------------------------------------------------
XP-020839891.1-koala2 --------------------------------------------------
XP-007475792.1-opossum2 --------------------------------------------------
XP-007475791.1-opossum2 --------------------------------------------------
XP-016283498.1-opossum2 --------------------------------------------------
XP-007475793.1-opossum2 --------------------------------------------------
XP-016283497.1-opossum2 --------------------------------------------------
XP-007475788.1-opossum2 ------------------------------------------MSGTEKDP
XP-007475795.1-opossum2 --------------------------------------------------
XP-007475794.1-opossum2 --------------------------------------------------
XP-007475790.1-opossum2 ------------------------------------------MSGTEKDP
XP-030359248.1-bird2 --------------------------------------------------
XP-030359245.1-bird2 -------------------------------------MSAAAQAPEPDPQ
XP-026718018.1-bird2 --------------------------------------------------
KQL61349.1-bird2 -----------------------------------MSAAQAPAPDPQEGG
KFV48519.1-bird2 --------------------------------------------------
XP-030359247.1-bird2 ----------------------------------MSAAAQAPEPDPQEGG
XP-010159702.1-bird2 --------------------------------------------------
KFV99656.1-bird2 --------------------------------------------------
XP-014799354.1-bird2 ----------------------------------MSAAAPAPEPDPQEGG
XP-010568087.1-bird2 --------------------------------------------------
KFZ67095.1-bird2 --------------------------------------------------
XP-009862953.1-bird2 --------------------------------------------------
KFP54429.1-bird2 --------------------------------------------------
XP-009463830.1-bird2 --------------------------------------------------
KFP64176.1-bird2 --------------------------------------------------
XP-009696693.1-bird2 --------------------------------------------------
XP-010012483.1-bird2 -----------------------------------------MENVKAAVG
KFQ70263.1-bird2 --------------------------------------------------
KFW69025.1-penguin2 --------------------------------------------------
XP-009932211.1-bird2 SKTRAWRKYQVLTSNKKLTRLNELGLQGTPWTAQARIDLMQRFYDGGSIT
KFZ63798.1-bird2 --------------------------------------------------
XP-009977195.1-bird2 -----------------------------------------ALALRIAHG
KFV10054.1-bird2 --------------------------------------------------
KFQ03986.1-bird2 --------------------------------------------------
XP-010117264.1-bird2 --------------------------------------------------
XP-009557051.1-bird2 --------------------------------------------------
KFP41260.1-bird2 --------------------------------------------------
XP-009901528.1-bird2 --------------------------------------------------
KFV69408.1-bird2 --------------------------------------------------
KFQ31721.1-bird2 --------------------------------------------------
XP-028942228.1-bird2 --------------------------------------------------
XP-030359246.1-bird2 -------------------------------------MSAAAQAPEPDPQ
KFQ49209.1-bird2 --------------------------------------------------
XP-029865972.1-bird2 -----------------------------------MSAAAQAPEPDPQEG
KFO91846.1-bird2 --------------------------------------------------
PKU39784.1-bird2 MIVAELLSLSCYIASLVFLHEFIDVYFIATLSFLWKVTVITLLLLPFQLR
KFP21414.1-bird2 --------------------------------------------------
KFQ97317.1-bird2 --------------------------------------------------
XP-009272336.1-penguin2 --------------------------------------------------
XP-009325029.1-penguin2 --------------------------------------------------
KFM04026.1-penguin2 --------------------------------------------------
KFP84299.1-bird2 --------------------------------------------------
KGL99933.1-bird2 --------------------------------------------------
KFO74555.1-bird2 --------------------------------------------------
KFR10110.1-bird2 --------------------------------------------------
KFV14987.1-bird2 --------------------------------------------------
XP-030319153.1-bird2 -------------------------------------MDAAAQAPEPDPQ
KFP04100.1-bird2 --------------------------------------------------
KFP31916.1-bird2 --------------------------------------------------
KFU90425.1-bird2 --------------------------------------------------
OPJ82693.1-bird2 ----------------------------------------MSAPAPEPDP
OPJ82692.1-bird2 ----------------------------------------MSAPAPEPDP
XP-021139441.1-bird2 --------------------------------------------------
KFW74531.1-bird2 --------------------------------------------------
XP-025955420.1-emu2 --------------------------------------------------
XP-025897858.1-bird2 --------------------------------------------------
XP-025944460.1-kiwi2 --------------------------------------------------
XP-013045517.1-bird2 --------------------------------------------------
XP-009682319.1-bird2 --------------------------------------------------
XP-009682318.1-bird2 --------------------------------------------------
KFV86037.1-bird2 --------------------------------------------------
XP-025955419.1-emu2 --------------------------------------------------
XP-025897857.1-bird2 --------------------------------------------------
XP-025944542.1-kiwi2 --------------------------------------------------
XP-013045534.1-bird2 --------------------------------------------------
XP-013045526.1-bird2 --------------------------------------------------
XP-013045522.1-bird2 --------------------------------------------------
EOB08017.1-bird2 --------------------------------------------------
XP-025955421.1-emu2 --------------------------------------------------
XP-013806873.1-bird2 --------------------------------------------------
XP-013045554.1-bird2 --------------------------------------------------
XP-013045549.1-bird2 --------------------------------------------------
XP-013045541.1-bird2 --------------------------------------------------
XP-031471880.1-bird2 -----------------------------------MSAAAQSAEPDPQDG
XP-004947313.1-bird2 -----------------------------------MSAAAQAAEPDPQDG
XP-021271935.1-bird2 -----------------------------------MSAAAQAAEPDPQDG
XP-004947312.1-bird2 -----------------------------------MSAAAQAAEPDPQDG
XP-417509.3-bird2 -----------------------------------MSAAAQAAEPDPQDG
XP-021271934.1-bird2 -----------------------------------MSAAAQAAEPDPQDG
XP-021271933.1-bird2 -----------------------------------MSAAAQAAEPDPQDG
XP-031471869.1-bird2 -----------------------------------MSAAAQSAEPDPQDG
XP-031412415.1-bird2 --------------------------------------------------
XP-024998095.1-bird2 --------------------------------------------------
XP-021271936.1-bird2 --------------------------------------------------
XP-021271938.1-bird2 --------------------------------------------------
XP-021271937.1-bird2 --------------------------------------------------
XP-021271940.1-bird2 --------------------------------------------------
XP-021271939.1-bird2 --------------------------------------------------
XP-015152003.1-bird2 --------------------------------------------------
XP-004947316.1-bird2 --------------------------------------------------
XP-031471890.1-bird2 --------------------------------------------------
XP-031982790.1-bird2 --------------------------------------------------
TRZ17959.1-bird2 --------------------------------------------------
XP-017590530.1-bird2 --------------------------------------------------
XP-031982789.1-bird2 --------------------------------------------------
KFO53345.1-bird2 --------------------------------------------------
XP-023795940.1-bird2 --------------------------------------------------
XP-014109664.1-bird2 ---------------------------------MSAAGPGPDPGPQEGGP
XP-014109663.1-bird2 ---------------------------------MSAAGPGPDPGPQEGGP
XP-014109666.1-bird2 --------------------------------------------------
XP-014109665.1-bird2 --------------------------------------------------
XP-014731604.1-bird2 --------------------------------------------------
XP-014731603.1-bird2 --------------------------------------------------
XP-014731607.1-bird2 --------------------------------------------------
XP-014731605.1-bird2 --------------------------------------------------
XP-030914968.1-bird2 --------------------------------------------------
XP-014163546.2-bird2 --------------------------------------------------
XP-030819331.1-bird2 --------------------------------MSAAGPGPGPDPDPGPQE
XP-030819330.1-bird2 --------------------------------MSAAGPGPGPDPDPGPQE
XP-030819332.1-bird2 --------------------------------------------------
XP-026652247.1-bird2 --------------------------------------------------
XP-026652246.1-bird2 --------------------------------------------------
XP-021389708.2-bird2 --------------------------------------------------
XP-030089123.1-bird2 --------------------------------MSAAGPGPGPGPDPGPHE
XP-030089122.1-bird2 --------------------------------MSAAGPGPGPGPDPGPHE
XP-030089125.1-bird2 --------------------------------------------------
XP-030089124.1-bird2 --------------------------------------------------
XP-018772966.1-bird2 --------------------------------------------------
XP-030389026.1-turtle2 ------------------------------------MTSTHKDPELDLQQ
XP-030389025.1-turtle2 ------------------------------------MTSTHKDPELDLQQ
XP-030389027.1-turtle2 ------------------------------------MTSTHKDPELDLQQ
XP-030389030.1-turtle2 --------------------------------------------------
XP-030389029.1-turtle2 --------------------------------------------------
EMP35769.1-turtle2 --------------------------------------------------
XP-029767660.1-turtle2 --------------------------------------------------
XP-024061563.1-turtle2 --------------------------------------------------
XP-024061562.1-turtle2 --------------------------------------------------
XP-006129498.1-crocodillian2 --------------------------------------------------
XP-006129497.1-crocodillian2 --------------------------------------------------
XP-025043693.1-turtle2 --------------------------------------------------
XP-025043692.1-turtle2 --------------------------------------MSSIHKDPEFGL
XP-006129496.1-crocodillian2 --------------------------------------MSSIHKDPEFGL
XP-014432206.1-crocodillian2 --------------------------------------MSSIHKDPEFGL
XP-014432208.1-crocodillian2 --------------------------------------------------
XP-014432207.1-crocodillian2 --------------------------------------------------
XP-006129499.1-crocodillian2 --------------------------------------------------
XP-025053148.1-crocodillian2 --------------------------------------------------
XP-025053147.1-crocodillian2 --------------------------------------------------
XP-025053149.1-crocodillian2 --------------------------------------------------
XP-025053150.1-crocodillian2 --------------------------------------------------
XP-006018232.1-alligator2 ----------------------------------MSARQKEPEFEPPPGG
XP-006266977.1-alligator2 ----------------------------------MSARQKEPEFEPPPGG
XP-006266976.1-alligator2 ----------------------------------MSARQKEPEFEPPPGG
KYO42087.1-alligator2 ----------------------------------MSARQKEPEFEPPPGG
XP-006018231.1-alligator2 ----------------------------------MSARQKEPEFEPPPGG
XP-006018233.1-crocodillian2 ----------------------------------MSARQKEPEFEPPPGG
XP-006266978.1-alligator2 ----------------------------------MSARQKEPEFEPPPGG
XP-025053152.1-crocodillian2 --------------------------------------------------
XP-025053151.1-crocodillian2 --------------------------------------------------
XP-010217706.1-bird2 --------------------------------------------------
KGL80581.1-bird2 --------------------------------------------------
XP-010294674.1-bird2 --------------------------------------------------
XP-010178642.1-bird2 --------------------------------------------------
XP-010081411.1-bird2 -------MSQGQQPQPWASLPVWFPEHSSKELRFSHLQSCLHSSAAVCLT
XP-010137816.1-bird2 --------------------------------------------------
XP-009891794.1-bird2 --------------------------------------------------
XP-009958675.1-bird2 --------------------------------------------------
XP-010200696.1-bird2 --------------------------------------------------
XP-009997063.1-bird2 --------------------------------------------------
OXB79240.1-bird2 --------------------------------------------------
OXB62021.1-bird2 --------------------------------------------------
XP-009928082.1-bird2 --------------------------------------------------
KFP95822.1-bird2 --------------------------------------------------
XP-009071688.1-bird2 --------------------------------------------------
KFP79172.1-bird2 --------------------------------------------------
XP-026553564.1-snake2 ----------------------------------------MASSPNDSDP
ETE62272.1-snake2 ----------------------------------------MASSPNDSDP
XP-013913406.1-snake2 ----------------------------------------MASSPNDSDP
XP-013913407.1-snake2 ----------------------------------------MASSPNDSDP
XP-015669854.1-snake2 ----------------------------------------MASSPNDSDP
XP-025019540.1-snake2 ----------------------------------------MASSPNDSDP
XP-013913408.1-snake2 --------------------------------------------------
XP-028591047.1-lizard2 ----------------------------------------MASGPKSSEP
XP-028591046.1-lizard2 ----------------------------------------MASGPKSSEP
XP-028591048.1-lizard2 --------------------------------------------------
XP-020635178.1-lizard2 ----------------------------------------MASTPNDSDP
XP-020635177.1-lizard2 ----------------------------------------MASTPNDSDP
XP-020635176.1-lizard2 ----------------------------------------MASTPNDSDP
XP-020635174.1-lizard2 ----------------------------------------MASTPNDSDP
XP-020635173.1-lizard2 ----------------------------------------MASTPNDSDP
XP-020635179.1-lizard2 --------------------------------------------------
XP-008113806.1-lizard2 ----------------------------------------MASSPNDSDP
XP-003224032.2-lizard2 ----------------------------------------MASSPNDSDP
XP-008113807.1-lizard2 ----------------------------------------MASSPNDSDP
XP-008113808.1-lizard2 --------------------------------------------------
XP-015278673.1-lizard2 GLRRLSWTGSSTAEAAGGGRGNWEERSSISRSGRKNNRIHITAVNNPISN
XP-030068925.1-amphibian2 ----------------------------------------------MSYI
XP-030068924.1-amphibian2 ----------------------------------------------MSYI
XP-030068926.1-amphibian2 --------------------------------------------------
XP-029467562.1-amphibian2 ----------------------------------------MSYIHKEADP
XP-029467561.1-amphibian2 ----------------------------------------MSYIHKEADP
XP-029467564.1-amphibian2 ----------------------------------------MSYIHKEADP
XP-029467563.1-amphibian2 ----------------------------------------MSYIHKEADP
XP-006002427.1-fish2 --------------------------------------------------
XP-031750167.1-frog2 --------------------------------------------------
XP-004918614.1-frog2 --------------------------------------------------
KAE8576261.1-frog2 --------------------------------------------------
XP-031750165.1-frog2 --------------------------------------------------
KAE8576259.1-frog2 --------------------------------------------------
KAE8576260.1-frog2 --------------------------------------------------
XP-004918613.1-frog2 --------------------------------------------MDLSYV
KAE8576258.1-frog2 --------------------------------------------MDLSYV
KAE8576257.1-frog2 --------------------------------------------MDLSYV
KAE8576256.1-frog2 --------------------------------------------MDLSYV
XP-002933215.2-frog2 --------------------------------------------MDLSYV
KAE8576255.1-frog2 --------------------------------------------MDLSYV
KAE8576254.1-frog2 --------------------------------------------MDLSYV
KAE8576263.1-frog2 --------------------------------------------------
KAE8576262.1-frog2 --------------------------------------------------
pdb2AS5M-human2 --------------------------------------------------
XP-008696417.1-bear2 --------------------------------------------------
pdb2O93L-human2 --------------------------------------------------
pdb2O93O-human2 --------------------------------------------------
XP-031157886.1-fish2 -------------------------------------------MTSGGLG
XP-031157885.1-fish2 -------------------------------------------MTSGGLG
XP-028431495.1-fish2 -------------------------------------------MTSGGLG
TDH13589.1-fish2 -------------------------------------------MTSGGLG
XP-029286549.1-fish2 -------------------------------------------MTSGGLG
XP-030277218.1-fish2 -------------------------------------------MSSGGLG
CBN80770.1-fish2 --------------------------------------------------
XP-030585483.1-fish2 -------------------------------------------MTSGGLG
XP-030585482.1-fish2 -------------------------------------------MTSGGLG
XP-030585484.1-fish2 --------------------------------------------------
XP-026163296.1-eel2 --------------------------------------------------
XP-028854878.1-fish2 -------------------------------------------MSSIYTE
XP-028854877.1-fish2 -------------------------------------------MSSIYTE
XP-028854879.1-fish2 -------------------------------------------MSSIYTE
XP-031597843.1-fish2 ELSRVSCPDEDLQFEYLFEYEPPCS-DFAGGHQDDSNLGPPKVFSPESEQ
XP-031597841.1-fish2 ELSRVSCPDEDLQFEYLFEYEPPCS-DFAGGHQDDSNLGPPKVFSPESEQ
XP-013131710.1-fish2 ELSRVSCPDEDLQFEYLFEYEPPCS-DFAGGHQDDSNLGPPKVFSPESEQ
XP-005448429.1-fish2 ELSRVSCPDEDLQFEYLFEYEPPCS-DFAGGHQDDSNLGPPKVFSPESEQ
XP-031597842.1-fish2 ELSRVSCPDEDLQFEYLFEYEPPCS-DFAGGHQDDSNLGPPKVFSPESEQ
XP-013131711.1-fish2 ELSRVSCPDEDLQFEYLFEYEPPCS-DFAGGHQDDSNLGPPKVFSPESEQ
XP-005918869.1-fish2 ELSRVSCPDEDLQFEYLFEYEPPCS-DFAGGHQDDSNLGPPKVLSPESEQ
XP-005741042.1-fish2 ELSRVSCPDEDLQFEYLFEYEPPCS-DFAGGHQDDSNLGPPKVLSPESEQ
XP-004560370.2-fish2 ELSRVSCPDEDLQFEYLFEYEPPCS-DFAGGHQDDSNLGPPKVLSPESEQ
XP-005918867.1-fish2 ELSRVSCPDEDLQFEYLFEYEPPCS-DFAGGHQDDSNLGPPKVLSPESEQ
XP-005741040.1-fish2 ELSRVSCPDEDLQFEYLFEYEPPCS-DFAGGHQDDSNLGPPKVLSPESEQ
XP-004560368.2-fish2 ELSRVSCPDEDLQFEYLFEYEPPCS-DFAGGHQDDSNLGPPKVLSPESEQ
XP-005918871.1-fish2 ELSRVSCPDEDLQFEYLFEYEPPCS-DFAGGHQDDSNLGPPKVLSPESEQ
XP-005741045.1-fish2 ELSRVSCPDEDLQFEYLFEYEPPCS-DFAGGHQDDSNLGPPKVLSPESEQ
XP-005918868.1-fish2 ELSRVSCPDEDLQFEYLFEYEPPCS-DFAGGHQDDSNLGPPKVLSPESEQ
XP-005741041.1-fish2 ELSRVSCPDEDLQFEYLFEYEPPCS-DFAGGHQDDSNLGPPKVLSPESEQ
XP-004560369.2-fish2 ELSRVSCPDEDLQFEYLFEYEPPCS-DFAGGHQDDSNLGPPKVLSPESEQ
XP-005918870.1-fish2 -------------MFRETWRLAQYH-TMRSMDQDDSNLGPPKVLSPESEQ
XP-005741043.1-fish2 -------------MFRETWRLAQYH-TMRSMDQDDSNLGPPKVLSPESEQ
XP-004560371.2-fish2 -------------MFRETWRLAQYH-TMRSMDQDDSNLGPPKVLSPESEQ
XP-005741044.1-fish2 -----------------------------SMDKDDSNLGPPKVLSPESEQ
XP-013131716.1-fish2 -------------MFRETWRLAQYH-TMRSMDQDDSNLGPPKVFSPESEQ
XP-030590314.1-fish2 ELSRVSCPDEDLQFEYLFEYEPPCS-DFAGGDQDDSSLVPPKVLSPESEQ
XP-030590311.1-fish2 ELSRVSCPDEDLQFEYLFEYEPPCS-DFAGGDQDDSSLVPPKVLSPESEQ
XP-030590310.1-fish2 ELSRVSCPDEDLQFEYLFEYEPPCS-DFAGGDQDDSSLVPPKVLSPESEQ
XP-030590313.1-fish2 ELSRVSCPDEDLQFEYLFEYEPPCS-DFAGGDQDDSSLVPPKVLSPESEQ
XP-030590317.1-fish2 ELSRVSCPDEDLQFEYLFEYEPPCS-DFAGGDQDDSSLVPPKVLSPESEQ
XP-030590316.1-fish2 ELSRVSCPDEDLQFEYLFEYEPPCS-DFAGGDQDDSSLVPPKVLSPESEQ
XP-030590315.1-fish2 ELSRVSCPDEDLQFEYLFEYEPPCS-DFAGGDQDDSSLVPPKVLSPESEQ
XP-028438913.1-fish2 ELSRVNCPDEDLEFEYLFEYEPPCC-DFAAGDQDDPNLAPHKVLSPESEQ
TDH10163.1-fish2 ELSRVNCPDEDLEFEYLFEYEPPCC-DFAAGDQDDPNLAPHKVLSPESEQ
XP-028438911.1-fish2 ELSRVNCPDEDLEFEYLFEYEPPCC-DFAAGDQDDPNLAPHKVLSPESEQ
XP-031146429.1-fish2 ELSRVNCPDEDLEFEYLFEYEPPCC-DFAAGDQDDPNLAPHKVLSPESEQ
XP-028438914.1-fish2 -------------MFRETWMLAQYH-AMRSMDQDDPNLAPHKVLSPESEQ
XP-023122486.1-fish2 ELSRVTCPDEDLEFEILFEYEPPCS-DFAGGDQDDPNLAPHKVLSPESEQ
XP-023122485.1-fish2 ELSRVTCPDEDLEFEILFEYEPPCS-DFAGGDQDDPNLAPHKVLSPESEQ
XP-022045500.1-fish2 ELSRVSCPDEDLEFEILFEYEPPCS-DFAGGDQDDPNLAPHKVLSPESEQ
XP-023122487.1-fish2 -------------MFRETWRLAQYH-TMRSMDQDDPNLAPHKVLSPESEQ
XP-008285950.1-fish2 ELSRVSCPDEDLEFEILFEYEPPCS-DFAGGDQDDPNLAPHKVLSPESEQ
XP-008285946.1-fish2 ELSRVSCPDEDLEFEILFEYEPPCS-DFAGGDQDDPNLAPHKVLSPESEQ
XP-008285951.1-fish2 -------------MFRETWRLAQYH-TMRSMDQDDPNLAPHKVLSPESEQ
XP-030280216.1-fish2 ELTQINCPDDDLEFEYLFEYGTPCS-DFAGGDPDDPNLASHKVLSPESEQ
XP-030280215.1-fish2 ELTQINCPDDDLEFEYLFEYGTPCS-DFAGGDPDDPNLASHKVLSPESEQ
XP-030280217.1-fish2 -------------MFRETWRLAQYH-TMRSMDQDDPNLASHKVLSPESEQ
TMS16072.1-fish2 ELSRVNCPDEDLQFEYLFEYEPPCS-DFAGGDQDDPNLASHKVLSPESEQ
KAE8292759.1-fish2 ELSRVNCPDEDLQFEYLFEYEPPCS-DFAGGDQDDPNLASHKVLSPESEQ
XP-029362236.1-fish2 ELGPVGYPEDDLEFEYLFEYEPPCS-DFAAGDRDDPNLASHKVLTPESEQ
XP-029362235.1-fish2 ELGPVGYPEDDLEFEYLFEYEPPCS-DFAAGDRDDPNLASHKVLTPESEQ
XP-023248787.1-fish2 ELSRVNYPDEDLEFEYLFEYEPPCS-DFAAGDQDDPNLASHKVISPESEQ
XP-023248788.1-fish2 ELSRVNYPDEDLEFEYLFEYEPPCS-DFAAGDQDDPNLASHKVISPESEQ
XP-023248785.1-fish2 ELSRVNYPDEDLEFEYLFEYEPPCS-DFAAGDQDDPNLASHKVISPESEQ
XP-023248786.1-fish2 ELSRVNYPDEDLEFEYLFEYEPPCS-DFAAGDQDDPNLASHKVISPESEQ
XP-022618866.1-fish2 ELSRVNYPDEDLEFEYLFEYEPPCS-DFAAGDQDDPNLASHKVISPESEQ
XP-023248789.1-fish2 -------------MFRDTWRLAQYH-TMRSMDQDDPNLASHKVISPESEQ
XP-020474678.1-eel2 ELSRVSCPDDDLEFDYLFEYEPPCS-DFAGGHQDDPSLASHKVLSPGSEQ
XP-020474676.1-eel2 ELSRVSCPDDDLEFDYLFEYEPPCS-DFAGGHQDDPSLASHKVLSPGSEQ
XP-020474677.1-eel2 ELSRVSCPDDDLEFDYLFEYEPPCS-DFAGGHQDDPSLASHKVLSPGSEQ
XP-020474680.1-eel2 ELSRVSCPDDDLEFDYLFEYEPPCS-DFAGGHQDDPSLASHKVLSPGSEQ
XP-020474679.1-eel2 -------------MFRDTWRLAQYH-TMRSMDQDDPSLASHKVLSPGSEQ
XP-026188518.1-eel2 ELIRVNCPDEDLEFEYLFEYEPPCS-DFAGGAQDDPNLASHKVLSSEPEQ
XP-026188517.1-eel2 ELIRVNCPDEDLEFEYLFEYEPPCS-DFAGGAQDDPNLASHKVLSSEPEQ
XP-026188522.1-eel2 ELIRVNCPDEDLEFEYLFEYEPPCS-DFAGGAQDDPNLASHKVLSSEPEQ
XP-026188521.1-eel2 ELIRVNCPDEDLEFEYLFEYEPPCS-DFAGGAQDDPNLASHKVLSSEPEQ
AWP10102.1-fish2 ELSRVHFPEEDLEFEYLFEYERPCS-DFAGGDQDDPNLATHKVLSPASEQ
XP-020506552.1-fish2 ELSRVNCPDDDLEFEYLFEYEPPCS-DFSGGNQDDPNLASHKVLSPESEQ
XP-020506551.1-fish2 ELSRVNCPDDDLEFEYLFEYEPPCS-DFSGGNQDDPNLASHKVLSPESEQ
XP-020506553.2-fish2 -------------MFREAWRLAQYH-TMRSMDQDDPNLASHKVLSPESEQ
XP-029911346.1-fish2 ELSRVNCPDEDLEFEYLFEYEPPCS-DFTGGDQDDPNLASHKVLSPESEQ
XP-029911345.1-fish2 ELSRVNCPDEDLEFEYLFEYEPPCS-DFTGGDQDDPNLASHKVLSPESEQ
XP-029975234.1-fish2 ELSQVNCPDEDLEFEYLFEYEPPGS-DFAGADQDDPSLAPHKVLSPESEQ
XP-029975233.1-fish2 ELSQVNCPDEDLEFEYLFEYEPPGS-DFAGADQDDPSLAPHKVLSPESEQ
XP-029975236.1-fish2 -------------MFRETWRLAQYH-TMRSMDQDDPSLAPHKVLSPESEQ
XP-028265781.1-fish2 EEELSRVCPDEDLEFDYLFEYDPPC-SEFAGDQDDPSLGPDKVLSPESEQ
XP-028265780.1-fish2 EEELSRVCPDEDLEFDYLFEYDPPC-SEFAGDQDDPSLGPDKVLSPESEQ
XP-028265782.1-fish2 -------------MFRETWRLAQYH-TMRSMDQDDPSLGPDKVLSPESEQ
XP-028309310.1-fish2 ELSRVSCPEEDLQFEYLFEYESTGS-DFTGGDQDDSNLAPHKVLSPESEQ
XP-028309309.1-fish2 ELSRVSCPEEDLQFEYLFEYESTGS-DFTGGDQDDSNLAPHKVLSPESEQ
XP-028309311.1-fish2 -------------MFRETWRLAQYH-TMRSMDQDDSNLAPHKVLSPESEQ
XP-024147929.1-fish2 ELSGLGGPDDDLRFEYLFEYEPPCAGDFPAGDQDDPNLTSHKVLSPESEQ
XP-024147928.1-fish2 ELSGLGGPDDDLRFEYLFEYEPPCAGDFPAGDQDDPNLTSHKVLSPESEQ
XP-020560556.1-fish2 TPAFPITFPPALLQMFRETWRLAQYHMMRSMDQDDPNLGSHKVLSPESEQ
XP-011475901.1-fish2 --------------MFRETWRLAQYHMMRSMDQDDPNLGSHKVLSPESEQ
XP-011475899.1-fish2 ELAGVHCPDDDLRFEYLFEYEPPCAGDFPAGDQDDPNLGSHKVLSPESEQ
XP-004071074.1-fish2 ELAGVHCPDDDLRFEYLFEYEPPCAGDFPAGDQDDPNLGSHKVLSPESEQ
XP-027866993.1-fish2 ------------MFRENWRLAQYHM-MRSM-DQDDPGLASHKVLRPESEQ
XP-023196910.1-fish2 ------------MFRENWRLAQYHM-MRSM-DQDDPGLASHKVLRPESEQ
XP-027866991.1-fish2 DLSRANCPDEDLQFEYLFEYEPPCS-DFAG-DQDDPGLASHKVLRPESEQ
XP-014330390.1-fish2 DLSRANCPDEDLQFEYLFEYEPPCS-DFAG-DQDDPGLASHKVLRPESEQ
XP-027866992.1-fish2 DLSRANCPDEDLQFEYLFEYEPPCS-DFAG-DQDDPGLASHKVLRPESEQ
XP-023196902.1-fish2 DLSRANCPDEDLQFEYLFEYEPPCS-DFAG-DQDDPGLASHKVLRPESEQ
XP-007573047.1-fish2 ------------MFRENWRLAQYHM-MRSM-DQDDPGLATHKLLSSESEQ
XP-014858875.1-fish2 ------------MFRENWRLAQYHM-MRSM-DQDDPGLATHKLLSSESEQ
XP-014899771.1-fish2 ------------MFRENWRLAQYHM-MRSM-DQDDPGLATHKVLSSESEQ
XP-008412791.1-fish2 ------------MFRENWRLAQYHM-MRSM-DQDDPGLATHKVLSPESEQ
XP-008412790.1-fish2 DLSRANCPDEDLQFEYLFEYEPPCS-DFAGGDQDDPGLATHKVLSPESEQ
XP-008412789.1-fish2 DLSRANCPDEDLQFEYLFEYEPPCS-DFAGGDQDDPGLATHKVLSPESEQ
XP-007573044.1-fish2 DLSRASYPDEDLQFEYLFEYEPPCS-DFAGGDQDDPGLATHKLLSSESEQ
XP-014858873.1-fish2 DLSRASCPDEDLQFEYLFEYEPPCS-DFAGGDQDDPGLATHKLLSSESEQ
XP-014858874.1-fish2 DLSRASCPDEDLQFEYLFEYEPPCS-DFAGGDQDDPGLATHKLLSSESEQ
XP-007573046.1-fish2 DLSRASYPDEDLQFEYLFEYEPPCS-DFAGGDQDDPGLATHKLLSSESEQ
XP-014899770.1-fish2 DLSRASYPDEDLQFEYLFEYEPPCS-DFAGGDQDDPGLATHKVLSSESEQ
XP-014899769.1-fish2 DLSRASYPDEDLQFEYLFEYEPPCS-DFAGGDQDDPGLATHKVLSSESEQ
XP-014910127.1-fish2 DLSRASYPDEDLQFEYLFEYEPPCS-DFAGGDQDDPGLATHKVLSSESEQ
XP-014835158.1-fish2 DLSRASCPDEDLQFEYLFEYEPPCS-DFAGGDQDDPGLATHKLLSSESEQ
XP-015228648.1-fish2 DLSQANCPDEDLQFEYLFEYEPPCS-DFAGGDQDDPGLASHKVLSPESRP
XP-015228647.1-fish2 DLSQANCPDEDLQFEYLFEYEPPCS-DFAGGDQDDPGLASHKVLSPESRP
XP-015822655.1-fish2 ELVHIHCPDEDLQFEYLFEYDPPCS-DFSGADADDPGLAAHKGLSPESEQ
XP-015822654.1-fish2 ELVHIHCPDEDLQFEYLFEYDPPCS-DFSGADADDPGLAAHKGLSPESEQ
XP-015822656.1-fish2 ------------MFKENWRQLAQYH-MMRSMDQDDPGLAAHKGLSPESEQ
XP-013883877.1-fish2 -------------MFRESWRLAQYH-MMRSMDQDEPNLVPHKVLSPETQQ
XP-010780183.1-fish2 DLSRVNCPDEDLEFEYLFEYEPPCS-DFAAGDQDDPNLTPHKIFNPESEQ
XP-010780182.1-fish2 DLSRVNCPDEDLEFEYLFEYEPPCS-DFAAGDQDDPNLTPHKIFNPESEQ
XP-010780184.1-fish2 -------------MFRETWRLAQYH-TMRSMDQDDPNLTPHKIFNPESEQ
XP-029012799.1-fish2 DLGRVNCPDEDLEFDYLFEYEPSCSDFAGEGVQDDPNLASQKILSAASEP
XP-029012798.1-fish2 DLGRVNCPDEDLEFDYLFEYEPSCSDFAGEGVQDDPNLASQKILSAASEP
XP-029012800.1-fish2 --------------MFRDTWRLAQYHTMRSMDQDDPNLASQKILSAASEP
XP-020776166.1-fish2 DLSGVNCPGDDFQFEDLFEYEAPCS-ETAENRQDDPNLISHKVLSPDSEH
XP-010873459.1-fish2 LGLEEELSQVNCQDELEFDYLFEYE--PPREDQDEQNLSSQRVLSPASGL
XP-010873458.1-fish2 LGLEEELSQVNCQDELEFDYLFEYE--PPREDQDEQNLSSQRVLSPASGL
XP-010873460.1-fish2 ------------MFRDSWRLAQYHT--MRSMDQDEQNLSSQRVLSPASGL
XP-026776937.2-shark2 GELTQANS-EELEFEYLFNYEPPDSDFPPGDLKDDTDLP-------LHPH
TSS48105.1-fish2 GELTHGNS-EELEFEYLFNYGLPDNDFPSGEPKDDPNVP-------LHPH
XP-022532937.1-fish2 --------------MFRETWRLAQYHSMRAMDQDEIDLPPHKVISPPNSL
XP-022532936.1-fish2 GELGQVNCPDELEFEYLFDYEAPCSEFPAGDPKDEIDLPPHKVISPPNSL
XP-012689942.2-fish2 EELSQVHCQDDLEFAYLFEYEPPSS-EFPEDNRDESNLCTHKVLNPPNSL
XP-015220064.1-fish2 --------------MFRESWRLAHYHIMRSMDQDEPDISSQKAISHPSGV
XP-015220063.1-fish2 GITEDLNPVNCQDELDFSILFEYDPPCSEYLEQDEPDISSQKAISHPSGV
XP-007910151.1-shark2 FLYNDPDRQVDSEEFDFSALFDNSHDEDFATKDAEHVACSHNDIVSSGIG
XP-007910143.1-shark2 FLYNDPDRQVDSEEFDFSALFDNSHDEDFATKDAEHVACSHNDIVSSGIG
XP-008012163.1-monkey2 SPQDELDFSILFD--------------YEYLNPNEEEPNAHKVASPPSGP
XP-017743660.1-monkey2 --------------------------------------------------
XP-030682282.1-monkey2 SPQDELDFSILFD--------------YEYLNPNEEEPNAHKVASPPSGP
XP-011721150.1-monkey2 SPQDELDFSILFD--------------YEYLNPNEEEPNAHKVASPPSGP
XP-005569413.1-monkey2 SPQDELDFSILFD--------------YEYLNPNEEEPNAHKVASPPSGP
XP-015004266.1-monkey2 SPQDELDFSILFD--------------YEYLNPNEEEPNAHKVASPPSGP
XP-011914397.1-monkey2 --------------------------------------------------
XP-011914390.1-monkey2 SPQDELDFSILFD--------------YEYLNPNEEEPNAHKVASPPSGP
XP-011914396.1-monkey2 --------------------------------------------------
XP-011806750.1-monkey2 --------------------------------------------------
XP-011806744.1-monkey2 SPQDELDFSILFD--------------YEYLNPNEEEPNAHKVASPPSGP
XP-011806749.1-monkey2 --------------------------------------------------
XP-023039945.1-monkey2 SPQDELDFSILFD--------------YEYLNPNEEEPNAHKVASPPSGP
XP-023039944.1-monkey2 SPQDELDFSILFD--------------YEYLNPNEEEPNAHKVASPPSGP
XP-023039948.1-monkey2 --------------------------------------------------
XP-009231994.1-orangutan2 --------------------------------------------------
XP-002830471.1-orangutan2 SPQDELDFSILFD--------------YEYLNPNEEEPNAHKVASPPSGP
PNJ19464.1-orangutan2 SPQDELDFSILFD--------------YEYLNPNEEEPNAHKVASPPSGP
PNJ19467.1-orangutan2 --------------------------------------------------
XP-028684345.1-monkey2 --------------------------------------------------
XP-030770485.1-monkey2 SPQDELDFSILFD--------------YEYLNPNEEEPNAHKVASPPSGP
[truncated: 21,125 more rows]
