# Supplementary material for: Evolutionary mechanisms underlying the diversification of nuclear factor of activated T cells across vertebrates
Source: Sci Rep. 2023 May 8;13:6468. doi: 10.1038/s41598-023-33751-6 (PMC10167247; doi:10.1038/s41598-023-33751-6)
Supplement: Supplementary file 5 — Supplementary Information 5. [file 41598_2023_33751_MOESM5_ESM.csv]

XP-029107844.1-fish3 ---------------------------------MSGAGCSPGGQELDFTL
XP-029107843.1-fish3 ---------------------------------MSGAGCSPGGQELDFTL
JAA07670.1-chimpanzee3 ----------------------------------MTTANCGAHDELDFKL
JAA38850.1-chimpanzee3 ----------------------------------MTTANCGAHDELDFKL
JAA26799.1-chimpanzee3 ----------------------------------MTTANCGAHDELDFKL
JAA18177.1-chimpanzee3 ----------------------------------MTTANCGAHDELDFKL
XP-009429365.1-chimpanzee3 ----------------------------------MTTANCGAHDELDFKL
XP-009429363.1-chimpanzee3 ----------------------------------MTTANCGAHDELDFKL
XP-009429366.1-chimpanzee3 ----------------------------------MTTANCGAHDELDFKL
PNI91076.1-chimpanzee3 ----------------------------------MTTANCGAHDELDFKL
EAW83212.1-human3 ----------------------------------MTTANCGAHDELDFKL
EAW83210.1-human3 ----------------------------------MTTANCGAHDELDFKL
NP-004546.1-human3 ----------------------------------MTTANCGAHDELDFKL
ACG55625.1-human3 ----------------------------------MTTANCGAHDELDFKL
XP-017809194.2-monkey3 ----------------------------------MTTANCGAHDELDFKL
XP-025225997.1-monkey3 ----------------------------------MTTANCGAHDELDFKL
XP-014981941.1-monkey3 ----------------------------------MTTANCGAHDELDFKL
AFH32518.1-monkey3 ----------------------------------MTTANCGAHDELDFKL
XP-011756044.1-monkey3 ----------------------------------MTTANCGAHDELDFKL
XP-007992054.1-monkey3 ----------------------------------MTTANCGAHDELDFKL
XP-023066006.1-monkey3 ----------------------------------MTTANCGAHDELDFKL
XP-010353354.1-monkey3 ----------------------------------MTTANCGAHDELDFKL
XP-021788068.2-monkey3 ----------------------------------MTTANCGAHDELDFKL
XP-017809193.2-monkey3 ----------------------------------MTTANCGAHDELDFKL
XP-028697378.1-monkey3 ----------------------------------MTTANCGAHDELDFKL
XP-028697379.1-monkey3 ----------------------------------MTTANCGAHDELDFKL
ACG55631.1-human3 --------------------------------------------------
ACG55628.1-human3 --------------------------------------------------
ACG55630.1-human3 --------------------------------------------------
BAD93061.1-human3 --------------------------------------------------
XP-025225994.1-monkey3 -----------------------MTYILYLTFFSQDCYYLLSHRVIYTSE
XP-005592401.1-monkey3 --------------------------------------------------
XP-005592400.1-monkey3 --------------------------------------------------
XP-015298270.1-monkey3 --------------------------------------------------
XP-015298269.1-monkey3 --------------------------------------------------
XP-015298275.1-monkey3 --------------------------------------------------
XP-015298274.1-monkey3 --------------------------------------------------
XP-015298271.1-monkey3 --------------------------------------------------
XP-015298272.1-monkey3 --------------------------------------------------
XP-015298273.1-monkey3 --------------------------------------------------
XP-030650890.1-monkey3 ----------------------------------MTTANCGAHDELDFKL
PNJ61422.1-orangutan3 ----------------------------------MTTANCGAHDELDFKL
XP-009249119.1-orangutan3 ----------------------------------MTTANCGAHDELDFKL
XP-030858630.1-gorilla3 ----------------------------------MTTANCGAHDELDFKL
XP-030858629.1-gorilla3 ----------------------------------MTTANCGAHDELDFKL
AAB46595.1-human3 ----------------------------------MTTANCGAHDELDFKL
AAB46597.1-human3 ----------------------------------MTTANCGAHDELDFKL
ACG55627.1-human3 ----------------------------------MTTANCGAHDELDFKL
XP-009429367.1-chimpanzee3 ----------------------------------MTTANCGAHDELDFKL
PNI91081.1-chimpanzee3 ----------------------------------MTTANCGAHDELDFKL
XP-030858632.1-gorilla3 ----------------------------------MTTANCGAHDELDFKL
XP-009429362.1-chimpanzee3 ----------------------------------MTTANCGAHDELDFKL
XP-024089526.1-orangutan3 ----------------------------------MTTANCGAHDELDFKL
XP-002826614.1-orangutan3 ----------------------------------MTTANCGAHDELDFKL
PNJ61423.1-orangutan3 ----------------------------------MTTANCGAHDELDFKL
XP-024089525.1-orangutan3 ----------------------------------MTTANCGAHDELDFKL
XP-024089527.1-orangutan3 ----------------------------------MTTANCGAHDELDFKL
PNJ61416.1-orangutan3 ----------------------------------MTTANCGAHDELDFKL
NP-775186.1-human3 ----------------------------------MTTANCGAHDELDFKL
EAW83213.1-human3 ----------------------------------MTTANCGAHDELDFKL
AAB46596.1-human3 ----------------------------------MTTANCGAHDELDFKL
XP-030858631.1-gorilla3 ----------------------------------MTTANCGAHDELDFKL
PNI91078.1-chimpanzee3 ----------------------------------MTTANCGAHDELDFKL
JAA26801.1-chimpanzee3 ----------------------------------MTTANCGAHDELDFKL
XP-001167726.1-chimpanzee3 ----------------------------------MTTANCGAHDELDFKL
XP-025225998.1-monkey3 ----------------------------------MTTANCGAHDELDFKL
XP-011756046.1-monkey3 ----------------------------------MTTANCGAHDELDFKL
XP-007992057.1-monkey3 ----------------------------------MTTANCGAHDELDFKL
XP-023066007.1-monkey3 ----------------------------------MTTANCGAHDELDFKL
XP-030780509.1-monkey3 ----------------------------------MTTANCGAHDELDFKL
XP-030650897.1-monkey3 ----------------------------------MTTANCGAHDELDFKL
PNJ61421.1-orangutan3 ----------------------------------MTTANCGAHDELDFKL
XP-030780508.1-monkey3 ----------------------------------MTTANCGAHDELDFKL
XP-030780507.1-monkey3 ----------------------------------MTTANCGAHDELDFKL
NP-775188.1-human3 ----------------------------------MTTANCGAHDELDFKL
ACG55626.1-human3 ----------------------------------MTTANCGAHDELDFKL
AAH01050.1-human3 ----------------------------------MTTANCGAHDELDFKL
EAW83211.1-human3 ----------------------------------MTTANCGAHDELDFKL
Q12968.1-human3 ----------------------------------MTTANCGAHDELDFKL
XP-030858628.1-gorilla3 ----------------------------------MTTANCGAHDELDFKL
XP-030858627.1-gorilla3 ----------------------------------MTTANCGAHDELDFKL
XP-001167633.1-chimpanzee3 ----------------------------------MTTANCGAHDELDFKL
PNI91077.1-chimpanzee3 ----------------------------------MTTANCGAHDELDFKL
JAA38849.1-chimpanzee3 ----------------------------------MTTANCGAHDELDFKL
JAA26800.1-chimpanzee3 ----------------------------------MTTANCGAHDELDFKL
JAA18176.1-chimpanzee3 ----------------------------------MTTANCGAHDELDFKL
JAA07669.1-chimpanzee3 ----------------------------------MTTANCGAHDELDFKL
XP-009429361.1-chimpanzee3 ----------------------------------MTTANCGAHDELDFKL
XP-007992056.1-monkey3 --------------------------------------------------
XP-011787520.1-monkey3 -----------------------GCRARRDRGATPLLGRRISGSLPVPLD
ACG55632.1-human3 --------------------------------------------------
ACG55629.1-human3 --------------------------------------------------
XP-024651728.1-monkey3 --------------------------------------------------
XP-025225993.1-monkey3 -----------------------MTYILYLTFFSQDCYYLLSHRVIYTSE
XP-011853396.1-monkey3 -----------------------AQPPERRLRPAEDCYYLLSHRVIYTSE
EHH60500.1-monkey3 --------------------------------------------------
XP-005592399.1-monkey3 --------------------------------------------------
XP-011756045.1-monkey3 --------------------------------------------------
EHH31782.1-monkey3 --------------------------------------------------
XP-014981940.1-monkey3 ----------------------------------MTTANCGAHDELDFKL
AFH32519.1-monkey3 ----------------------------------MTTANCGAHDELDFKL
XP-011756043.1-monkey3 ----------------------------------MTTANCGAHDELDFKL
XP-025225995.1-monkey3 ----------------------------------MTTANCGAHDELDFKL
XP-003917132.4-monkey3 ----------------------------------MTTANCGAHDELDFKL
XP-007992053.1-monkey3 ----------------------------------MTTANCGAHDELDFKL
XP-023066005.1-monkey3 ----------------------------------MTTANCGAHDELDFKL
XP-010353353.1-monkey3 ----------------------------------MTTANCGAHDELDFKL
XP-030650886.1-monkey3 ----------------------------------MTTANCGAHDELDFKL
XP-012292769.1-monkey3 ----------------------------------MTTANCGAHDELDFKL
XP-012292768.1-monkey3 ----------------------------------MTTANCGAHDELDFKL
XP-003735369.1-monkey3 ----------------------------------MTTANCGAHDELDFKL
XP-010345130.1-monkey3 ----------------------------------MTTANCGAHDELDFKL
XP-012292766.1-monkey3 ----------------------------------MTTANCGAHDELDFKL
XP-012292764.1-monkey3 ----------------------------------MTTANCGAHDELDFKL
XP-012292770.1-monkey3 ----------------------------------MTTANCGAHDELDFKL
XP-002761221.2-monkey3 ----------------------------------MTTANCGAHDELDFKL
JAB47678.1-monkey3 ----------------------------------MTTANCGAHDELDFKL
JAB39079.1-monkey3 ----------------------------------MTTANCGAHDELDFKL
XP-012292767.1-monkey3 ----------------------------------MTTANCGAHDELDFKL
XP-012292765.1-monkey3 ----------------------------------MTTANCGAHDELDFKL
XP-010345129.1-monkey3 ----------------------------------MTTANCGAHDELDFKL
XP-014446494.1-shrew3 ----------------------------------MTTANCGAHDELDFKL
ELW50355.1-shrew3 ----------------------------MFHFFLSRLYTFSSRTIYTSKF
XP-014446495.1-shrew3 ----------------------------------MTTANCGAHDELDFKL
XP-023374685.1-galago3 --------------------------------------------------
XP-008565379.1-lemur3 --------------------------------MTTANCGSHDELDFKLVF
XP-008255734.1-rabbit3 ----------------------------------MTTANCGSNDELDFKL
XP-002711678.1-rabbit3 ----------------------------------MTTANCGSNDELDFKL
XP-012782058.1-pika3 ----------------------------------MTTANCGSNDELDFKL
XP-012868290.1-rodent3 ----------------------------------MTTANCGAHDELDFKL
XP-012868292.1-rodent3 --------------------------------------------------
XP-012868291.1-rodent3 ----------------------------------MTTANCGAHDELDFKL
XP-020138066.1-lemur3 ----------------------------------MTTANCGAHDELDFKL
XP-012597783.1-lemur3 ----------------------------------MTTANCGAHDELDFKL
XP-012597776.1-lemur3 ----------------------------------------------MPYW
XP-012597781.1-lemur3 --------------------------------------------------
XP-012597774.1-lemur3 ----------------------------------MTTANCGAHDELDFKL
XP-020138065.1-lemur3 ----------------------------------MTTANCGAHDELDFKL
XP-020138064.1-lemur3 ----------------------------------MTTANCGAHDELDFKL
XP-012597775.1-lemur3 ----------------------------------MTTANCGAHDELDFKL
XP-012515982.1-lemur3 ----------------------------------MTTANCGAHDELDFKL
XP-008063929.1-tarsier3 ----------------------------------MTTANCGAHDDLDFKL
XP-008063928.1-tarsier3 ----------------------------------MTTANCGAHDDLDFKL
NP-001101917-rat3 ----------------------------------MTTANCGAHDELDFKL
EDL92434.1-rat3 ----------------------------------MTTANCGAHDELDFKL
EDL92435.1-rat3 ----------------------------------MTTANCGAHDELDFKL
XP-031197130.1-mouse3 ----------------------------------MTTANCGAHDELDFKL
XP-031197128.1-mouse3 ----------------------------------MTTANCGAHDELDFKL
XP-028624475.1-rat3 ----------------------------------MTTANCGAHDELDFKL
XP-028624474.1-rat3 ----------------------------------MTTANCGAHDELDFKL
ACG55650.1-mouse3 ----------------------------------MTTANCGAHDELDFKL
NP-035031.2-mouse3 ----------------------------------MTTANCGAHDELDFKL
EDL11343.1-mouse3 ----------------------------------MTTANCGAHDELDFKL
AAI20902.1-mouse3 ----------------------------------MTTANCGAHDELDFKL
AAI20901.1-mouse3 ----------------------------------MTTANCGAHDELDFKL
XP-021025167.1-mouse3 ----------------------------------MTTANCGAHDELDFKL
XP-006530817.1-mouse3 ----------------------------------MTTANCGAHDELDFKL
ACG55649.1-mouse3 ----------------------------------MTTANCGAHDELDFKL
EDL11344.1-mouse3 ----------------------------------MTTANCGAHDELDFKL
NP-001355725.1-mouse3 ----------------------------------MTTANCGAHDELDFKL
XP-029336224.1-mouse3 ----------------------------------MTTANCGAHDELDFKL
ACG55647.1-mouse3 ------------------------------------------MQRPRRVL
EDL11342.1-mouse3 ---------------------------------------------PRRVL
AAA93249.1-mouse3 ---------------------------------------------PRRVL
ACG55646.1-mouse3 ------------------------------------------MQRPRRVL
NP-001355726.1-mouse3 ------------------------------------------MQRPRRVL
ACG55651.1-mouse3 ----------------------------------MTTANCGAHDELDFKL
ACG55648.1-mouse3 ------------------------------------------MQRPRRVL
XP-031197131.1-mouse3 ----------------------------------MTTANCGAHDELDFKL
XP-031197129.1-mouse3 ----------------------------------MTTANCGAHDELDFKL
XP-021075628.1-mouse3 ----------------------------------MTTANCGAHDELDFKL
XP-029388298.1-mouse3 ----------------------------------MTTANCGAHDELDFKL
XP-021075627.1-mouse3 ----------------------------------MTTANCGAHDELDFKL
XP-029388299.1-mouse3 ----------------------------------MTTANCGAHDELDFKL
XP-028710089.1-mouse3 ----------------------------------MTTANCGAHDELDFKL
XP-006986901.1-mouse3 ----------------------------------MTTANCGAHDELDFKL
XP-028710088.1-mouse3 ----------------------------------MTTANCGAHDELDFKL
XP-006986900.1-mouse3 ----------------------------------MTTANCGAHDELDFKL
XP-003504361.1-hamster3 ----------------------------------MTTANCGAHDELDFKL
ERE79782.1-hamster3 ----------------------------------MTTANCGAHDELDFKL
ERE79783.1-hamster3 ----------------------------------MTTANCGAHDELDFKL
EGW10098.1-hamster3 ----------------------------------MTTANCGAHDELDFKL
XP-003504360.1-hamster3 ----------------------------------MTTANCGAHDELDFKL
XP-005076411.2-hamster3 ----------------------------------MTTANCGAHDELDFKL
XP-026634418.1-rodent3 ----------------------------------MTTANCGAHDELDFKL
XP-005345485.1-rodent3 ----------------------------------MTTANCGAHDELDFKL
XP-005345484.1-rodent3 ----------------------------------MTTANCGAHDELDFKL
XP-021487999.1-rodent3 ----------------------------------MTTANCGAHDELDFKL
P97305.1-mouse3 ----------------------------------MTTANCGAHDELDFKL
XP-008832296.1-spalax3 ----------------------------------MTTANCGAHDELDFKL
XP-008832287.1-spalax3 ----------------------------------MTTANCGAHDELDFKL
XP-004661725.1-rodent3 ----------------------------------MTTANCGAHDELDFKL
XP-004661724.1-rodent3 ----------------------------------MTTANCGAHDELDFKL
XP-020026733.1-beaver3 ----------------------------------MTTANCGAHDELDFKL
XP-020026732.1-beaver3 ----------------------------------MTTANCGAHDELDFKL
JAV39280.1-beaver3 ----------------------------------MTTANCGAHDELDFKL
XP-020026731.1-beaver3 ----------------------------------MTTANCGAHDELDFKL
XP-020138069.1-lemur3 ----------------------------------MTTANCGAHDELDFKL
XP-020138067.1-lemur3 ----------------------------------MTTANCGAHDELDFKL
XP-020138068.1-lemur3 ----------------------------------MTTANCGAHDELDFKL
XP-005318403.1-squirrel3 ----------------------------------MTTANCGTHDELDFKL
XP-026260270.1-squirrel3 ----------------------------------MTTANCGTHDELDFKL
VTJ56469.1-groundhog3 --------------------------------------------------
XP-015351802.1-groundhog3 --------------------------------------NCGTHDELDFKL
XP-026260268.1-squirrel3 ----------------------------------MTTANCGTHDELDFKL
XP-005318402.1-squirrel3 ----------------------------------MTTANCGTHDELDFKL
XP-010610607.1-mole-rat3 --------------------------------------------------
KFO20013.1-molerat3 --------------------------------------------------
XP-010610606.1-mole-rat3 --------------------------------------------------
XP-021112471.1-rat3 ----------------------------------MTTANCGAHDELDFKL
XP-004843042.1-rat3 ----------------------------------MTTANCGAHDELDFKL
XP-012926988.1-rat3 ----------------------------------MTTANCGAHDELDFKL
EHB17048.1-rat3 ----------------------------------MTTANCGAHDELDFKL
XP-021112470.1-rat3 ----------------------------------MTTANCGAHDELDFKL
XP-005403647.1-rodent3 ----------------------------------MTTANCGAHDELDFKL
XP-005403646.1-rodent3 ----------------------------------MTTANCGAHDELDFKL
XP-012368975.1-rodent3 ----------------------------------MTTANCGAHDELDFKL
XP-003472049.1-pig3 ----------------------------------MTTANCGAHDELDFKL
XP-004690505.1-mole3 ----------------------------------MTTANCGAHDELDFKL
XP-004690504.1-mole3 ----------------------------------MTTANCGAHDELDFKL
XP-020949789.1-boar3 ----------------------------------MTTANCGAPDELDFKL
XP-023492939.1-horse3 ----------------------------------MTTANCGAHDELDFKL
XP-014683153.1-donkey3 ----------------------------------MTTANCGAHDELDFKL
XP-023492938.1-horse3 ----------------------------------MTTANCGAHDELDFKL
XP-014683151.1-donkey3 ----------------------------------MTTANCGAHDELDFKL
XP-014683154.1-donkey3 -----------------------------MPYEVQVTVEFKRSEFVQGGL
XP-014683152.1-donkey3 -----------------------------MPYEVQVTVEFKRSEFVQGGL
XP-008516445.1-horse3 -----------------------EEACGSQRRESGRGLAWERTSGELDCG
XP-004431814.1-rhino3 ----------------------------------MTTANCGAHDELDFKL
XP-004431813.1-rhino3 ----------------------------------MTTANCGAHDELDFKL
XP-014643986.1-rhino3 ----------------------------------MTTANCGAHDELDFKL
XP-020740694.1-deer3 --------------------------------------------------
XP-020740693.1-deer3 --------------------------------------------------
XP-020740692.1-deer3 --------------------------------------------------
XP-020740689.1-deer3 --------------------------------------------------
XP-020740690.1-deer3 --------------------------------------------------
XP-010849414.1-bison3 -----------------------SLVPWSSRWGPGLRGFGGRGSGPLPGW
XP-019834180.1-zebu3 ----------------------------------------------MSLT
ELR55796.1-cattle3 --------------------------------------------------
DAA20225.1-cattle3 ----------------------------------MTTANCGAHDELDFKL
NP-001179760.1-cattle3 ----------------------------------MTTANCGAHDELDFKL
XP-006041043.1-buffalo3 ----------------------------------MTTANCGAHDELDFKL
XP-020740687.1-deer3 ----------------------------------MTTANCGAHDELDFKL
KAB0382923.1-deer3 ------------------------------------------------MQ
KAB0351404.1-deer3 ------------------------------------------------MQ
XP-019834181.1-zebu3 ----------------------------------------------MSLT
OWK15951.1-deer3 --------------------------------------------------
XP-005218764.1-cattle3 ----------------------------------MTTANCGAHDELDFKL
DAA20226.1-cattle3 ----------------------------------MTTANCGAHDELDFKL
XP-006041044.1-buffalo3 ----------------------------------MTTANCGAHDELDFKL
XP-020740688.1-deer3 ----------------------------------MTTANCGAHDELDFKL
XP-010812851.2-cattle3 ----------------------------------MTTANCGAHDELDFKL
XP-007198377.1-whale3 --------------------------------------------------
KAB0403093.1-whale3 --------------------------------------------------
XP-030719440.1-whale3 ----------------------------------MTTANCGAHDELDFKL
XP-026975304.1-dolphin3 ----------------------------------MTTANCGAHDELDFKL
XP-004273236.1-whale3 ----------------------------------MTTANCGTHDELDFKL
XP-026975301.1-dolphin3 ----------------------------------MTTANCGAHDELDFKL
XP-030719436.1-whale3 ----------------------------------MTTANCGAHDELDFKL
TEA38571.1-dolphin3 ----------------------------------MTTANCGAHDELDFKL
XP-029101681.1-whale3 ----------------------------------MTTANCGAHDELDFKL
XP-029101665.1-whale3 ----------------------------------MTTANCGAHDELDFKL
XP-022439113.1-whale3 ----------------------------------MTTANCGAHDELDFKL
XP-024589596.1-dolphin3 ----------------------------------MTTANCGAHDELDFKL
XP-024589588.1-dolphin3 ----------------------------------MTTANCGAHDELDFKL
XP-023980605.1-whale3 ----------------------------------MTTANCGAHDELDFKL
XP-030719438.1-whale3 ----------------------------------MTTANCGAHDELDFKL
XP-026975303.1-dolphin3 ----------------------------------MTTANCGAHDELDFKL
XP-030719437.1-whale3 ----------------------------------MTTANCGAHDELDFKL
XP-026975302.1-dolphin3 ----------------------------------MTTANCGAHDELDFKL
XP-022439114.1-whale3 ----------------------------------MTTANCGAHDELDFKL
XP-029101673.1-whale3 ----------------------------------MTTANCGAHDELDFKL
XP-028333456.1-whale3 ----------------------------------MTTANCGAHDELDFKL
XP-023980606.1-whale3 ----------------------------------MTTANCGAHDELDFKL
XP-020949788.1-boar3 --------------------------------------------------
XP-020949783.1-boar3 ----------------------------------MTTANCGAPDELDFKL
XP-020949787.1-boar3 --------------------------------------------------
XP-020949782.1-boar3 ----------------------------------MTTANCGAPDELDFKL
XP-020949785.1-boar3 --------------------------------------------------
XP-020949784.1-boar3 --------------------------------------------------
XP-020949781.1-boar3 ----------------------------------MTTANCGAPDELDFKL
XP-010960818.1-camel3 ----------------------------------MTTANCGAHDELDFKL
XP-031314078.1-camel3 --------------------------------------------------
XP-006203838.1-alpaca3 --------------------------------------------------
XP-031314076.1-camel3 ----------------------------------MTTANCGAHDELDFKL
XP-031314077.1-camel3 ----------------------------------MTTANCGAHDELDFKL
XP-022275001.1-dog3 ----------------------------------MTTANCGAHDELDFKL
XP-025282400.1-dog3 ----------------------------------MTTANCGAHDELDFKL
XP-022275002.1-dog3 ----------------------------------MTTANCGAHDELDFKL
XP-025282404.1-dog3 ----------------------------------MTTANCGAHDELDFKL
XP-025282403.1-dog3 ----------------------------------MTTANCGAHDELDFKL
XP-025867335.1-fox3 ----------------------------------MTTANCGAHDELDFKL
XP-536809.2-dog3 ----------------------------------MTTANCGAHDELDFKL
XP-025282401.1-dog3 ----------------------------------MTTANCGAHDELDFKL
XP-025867334.1-fox3 ----------------------------------MTTANCGAHDELDFKL
XP-026931840.1-cheetah3 ----------------------------------MTTANCGAHDELDFKL
XP-026931839.1-cheetah3 ----------------------------------MTTANCGAHDELDFKL
XP-019675489.1-cat3 ----------------------------------MTTANCGAHDELDFKL
XP-030155354.1-lynx3 ----------------------------------MTTANCGAHDELDFKL
XP-030155352.1-lynx3 ----------------------------------MTTANCGAHDELDFKL
XP-007090467.1-tiger3 ------------------------------------MGSSIGSGPLPKWC
XP-026931841.1-cheetah3 --------------------------------------------------
VFV29242.1-lynx3 --------------------------------------------------
XP-014924339.2-cheetah3 ----------------------------------MTTANCGAHDELDFKL
XP-011288393.1-cat3 ----------------------------------MTTANCGAHDELDFKL
XP-025776302.1-puma3 ----------------------------------MTTANCGAHDELDFKL
XP-029782225.1-suricata3 -----------------------MKSGFKSLEEACGSQRRGSGRGLGWKR
XP-029782223.1-suricata3 -----------------------MKSGFKSLEEACGSQRRGSGRGLGWKR
XP-029782224.1-suricata3 -----------------------MKSGFKSLEEACGSQRRGSGRGLGWKR
XP-029782227.1-suricata3 ----------------------------------MTTANCGAHDELDFKL
XP-027946447.1-sealion3 ----------------------------------MTTANCGAHDELDFKL
XP-025744803.1-seal3 ----------------------------------MTTANCGAHDELDFKL
XP-025744801.1-seal3 ----------------------------------MTTANCGAHDELDFKL
XP-027946430.1-sealion3 ----------------------------------MTTANCGAHDELDFKL
XP-004393406.1-walrus3 ----------------------------------MTTANCGAHDELDFKL
EFB25518.1-panda3 ----------------------------------MTTANCGAHDELDFKL
XP-008700767.1-bear3 ------------------------------------------HDELDFKL
XP-022367060.1-seaotter3 ----------------------------------MTTANCGAHDELDFKL
XP-004744559.1-ferret3 ----------------------------------MTTANCGAHDELDFKL
XP-006730147.1-seal3 ----------------------------------MTTANCGAHDELDFKL
XP-021561416.1-seal3 ----------------------------------MTTANCGAHDELDFKL
XP-030880388.1-seal3 ----------------------------------MTTANCGAHDELDFKL
XP-006730148.1-seal3 ----------------------------------MTTANCGAHDELDFKL
XP-021561417.1-seal3 ----------------------------------MTTANCGAHDELDFKL
XP-027946437.1-sealion3 ----------------------------------MTTANCGAHDELDFKL
XP-025744802.1-seal3 ----------------------------------MTTANCGAHDELDFKL
XP-004393407.1-walrus3 ----------------------------------MTTANCGAHDELDFKL
XP-022367061.1-seaotter3 ----------------------------------MTTANCGAHDELDFKL
XP-004744560.1-ferret3 ----------------------------------MTTANCGAHDELDFKL
XP-025776303.1-puma3 ----------------------------------MTTANCGAHDELDFKL
XP-011288394.1-cat3 ----------------------------------MTTANCGAHDELDFKL
XP-026931838.1-cheetah3 ----------------------------------MTTANCGAHDELDFKL
XP-030155353.1-lynx3 ----------------------------------MTTANCGAHDELDFKL
XP-029782228.1-suricata3 ----------------------------------MTTANCGAHDELDFKL
XP-029782226.1-suricata3 ----------------------------------MTTANCGAHDELDFKL
XP-022367059.1-seaotter3 ----------------------------------MTTANCGAHDELDFKL
XP-016056244.1-bat3 ----------------------------------MTTANCGAHDDLDFKL
XP-028357745.1-bat3 ----------------------------------MTTANCGAHDELDFKL
XP-024411942.1-bat3 ----------------------------------MTTANCGAHDELDFKL
XP-016056245.1-bat3 --------------------------------------------------
XP-016056243.1-bat3 --------------------------------------------------
XP-016056240.1-bat3 ----------------------------------MTTANCGAHDDLDFKL
EPQ14075.1-bat3 --------------------------------------------------
XP-006099521.1-bat3 ----------------------------------MTTANCGAHDELDFKL
XP-008138162.1-bat3 ----------------------------------MTTANCGAHDELDFKL
XP-028357746.1-bat3 ----------------------------------MTTANCGAHDELDFKL
XP-024411943.1-bat3 ----------------------------------MTTANCGAHDELDFKL
XP-008138164.1-bat3 ----------------------------------MTTANCGAHDELDFKL
XP-006099522.1-bat3 ----------------------------------MTTANCGAHDELDFKL
XP-016056241.1-bat3 ----------------------------------MTTANCGAHDDLDFKL
XP-023618873.1-bat3 ----------------------------------MTTANCGAHDELDFKL
XP-023618872.1-bat3 ----------------------------------MTTANCGAHDELDFKL
XP-023618871.1-bat3 ----------------------------------MTTANCGAHDELDFKL
ELK14530.1-bat3 --------------------------------------------------
XP-023379238.1-bat3 --------------------------------------------------
XP-011378833.1-bat3 ----------------------------------MTTANCGAHDELDFKL
XP-024901067.1-bat3 ----------------------------------MTTANCGAHDELDFKL
XP-011378835.1-bat3 ----------------------------------MTTANCGAHDELDFKL
XP-023444910.1-armadillo3 ----------------------------------MTTANCGAHDELDFKL
XP-004459674.1-armadillo3 ----------------------------------MTTANCGAHDELDFKL
XP-012381041.1-armadillo3 ----------------------------------MTTANCGAHDELDFKL
XP-012381040.1-armadillo3 ----------------------------------MTTANCGAHDELDFKL
XP-004459673.1-armadillo3 ----------------------------------MTTANCGAHDELDFKL
XP-023582575.1-manatee3 --------------------------------------------------
XP-004371517.1-manatee3 ----------------------------------MTTANCGAHDELDFKL
XP-004704881.1-hedgehog3 --------------------------------------------------
XP-010595062.1-elephant3 ----------------------------------MTTANCGAHDELDFKL
XP-010595063.1-elephant3 ----------------------------------MTTANCGAHDELDFKL
XP-003417083.1-elephant3 ----------------------------------MTTANCGAHDELDFKL
XP-006878732.1-shrew3 ----------------------------------MTTANCGAHDELDFKL
XP-006878731.1-shrew3 ----------------------------------MTTANCGAHDELDFKL
XP-004371518.1-manatee3 ----------------------------------MTTANCGAHDELDFKL
XP-006860287.1-mole3 ----------------------------------MTTANCGAHDELDFKL
XP-006860286.1-mole3 ----------------------------------MTTANCGAHDELDFKL
XP-007938477.1-antbear3 ----------------------------------MTTANCGAHDELDFKL
XP-007938476.1-antbear3 ----------------------------------MTTANCGAHDELDFKL
XP-004600636.1-shrew3 ----------------------------------MTTANCGAHDELDFKL
XP-004600635.1-shrew3 ----------------------------------MTTANCGAHDELDFKL
XP-023582576.1-manatee3 ----------------------------------MTTANCGAHDELDFKL
XP-007517769.1-hedgehog3 ----------------------------------MTTANCGAHDELDFKL
XP-007517768.1-hedgehog3 ----------------------------------MTTANCGAHDELDFKL
XP-015423299.1-bat3 ----------------------------------MTTANCGAHDELDFKL
XP-014403289.1-bat3 --------------------------------------------------
XP-028906217.1-orni3 ----------------------------------MTTANCGANDEFDFKL
XP-028906216.1-orni3 ----------------------------------MTTANCGANDEFDFKL
XP-028906218.1-orni3 ----------------------------------MTTANCGANDEFDFKL
XP-020844954.1-koala3 ----------------------------------MTTANCGAHDEFDFKL
XP-020844953.1-koala3 ----------------------------------MTTANCGAHDEFDFKL
XP-007477286.1-opossum3 ----------------------------------MTTANCGAHDEFDFKL
XP-007477284.1-opossum3 ----------------------------------MTTANCGAHDEFDFKL
XP-007477283.1-opossum3 ----------------------------------MTTANCGAHDEFDFKL
XP-001373981.1-opossum3 ----------------------------------MTTANCGAHDEFDFKL
XP-007477287.1-opossum3 ----------------------------------MTTANCGAHDEFDFKL
XP-030326858.1-bird3 --------------------------------------------------
XP-030326856.1-bird3 --------------------------------------------------
XP-030326857.1-bird3 --------------------------------------------------
XP-005152292.1-bird3 --------------------------------------------------
XP-030366762.1-bird3 --------------------------------------------------
PKK25796.1-pig3 --------------------------------------------------
XP-013223986.2-bird3 --------------------------------------------------
XP-025957855.1-emu3 --------------------------------------------------
XP-010299362.1-bird3 --------------------------------------------------
XP-009988007.1-bird3 --------------------------------------------------
XP-009708061.1-bird3 --------------------------------------------------
KFP54983.1-bird3 --------------------------------------------------
XP-009512213.1-bird3 --------------------------------------------------
KFW81396.1-bird3 --------------------------------------------------
XP-010146028.1-bird3 --------------------------------------------------
KFV91687.1-bird3 --------------------------------------------------
XP-010142515.1-bird3 --------------------------------------------------
KFO94783.1-bird3 --------------------------------------------------
XP-029820522.1-bird3 --------------------------------------------------
XP-025751871.1-bird3 --------------------------------------------------
XP-025924548.1-kiwi3 --------------------------------------------------
XP-025924549.1-bird3 --------------------------------------------------
KFQ02344.1-bird3 --------------------------------------------------
KFQ69855.1-bird3 --------------------------------------------------
XP-010181905.1-bird3 --------------------------------------------------
KFQ34834.1-bird3 --------------------------------------------------
XP-010206104.1-bird3 --------------------------------------------------
KFP27080.1-bird3 --------------------------------------------------
XP-008947938.1-bird3 --------------------------------------------------
KFP37322.1-bird3 --------------------------------------------------
XP-010292919.1-bird3 --------------------------------------------------
XP-009959800.1-bird3 --------------------------------------------------
XP-010125659.1-bird3 --------------------------------------------------
XP-009818814.1-bird3 --------------------------------------------------
KFV40118.1-bird3 --------------------------------------------------
XP-026712763.1-bird3 --------------------------------------------------
XP-013047813.1-bird3 --------------------------------------------------
XP-009579652.1-bird3 --------------------------------------------------
KFW08061.1-bird3 --------------------------------------------------
XP-009319127.1-penguin3 --------------------------------------------------
KFW64887.1-penguin3 --------------------------------------------------
KFM05824.1-penguin3 --------------------------------------------------
KFQ79962.1-bird3 --------------------------------------------------
KFP14943.1-bird3 --------------------------------------------------
XP-009467631.1-bird3 --------------------------------------------------
KFR01622.1-bird3 --------------------------------------------------
KFZ62957.1-bird3 --------------------------------------------------
XP-010583521.1-bird3 -----------------------RGAVRGGLSAPRDLPRGVPPPSAASVR
KFP98523.1-bird3 --------------------------------------------------
EOA96912.1-bird3 --------------------------------------------------
XP-010174066.2-bird3 --------------------------------------------------
KFZ65923.1-bird3 --------------------------------------------------
XP-014797657.1-bird3 -----------------------VKCNIKKNLRDCSKSFREDEFKSADWL
KFO10186.1-bird3 --------------------------------------------------
XP-010074176.1-bird3 --------------------------------------------------
KFV08872.1-bird3 --------------------------------------------------
KFV38855.1-bird3 --------------------------------------------------
XP-009884824.1-bird3 --------------------------------------------------
KGL86632.1-bird3 --------------------------------------------------
KFP61816.1-bird3 --------------------------------------------------
KFV20019.1-bird3 --------------------------------------------------
XP-029881124.1-bird3 --------------------------------------------------
XP-029881123.1-bird3 --------------------------------------------------
XP-009876488.1-bird3 --------------------------------------------------
KFP73335.1-bird3 --------------------------------------------------
XP-010002739.1-bird3 --------------------------------------------------
KFU94750.1-bird3 --------------------------------------------------
XP-009556399.1-bird3 -----------------------WSPAMGLESPAGTGMGSLSGMGELGSH
KFO74095.1-bird3 --------------------------------------------------
XP-030313353.1-bird3 --------------------------------------------------
KFP06624.1-bird3 --------------------------------------------------
XP-030313354.1-bird3 --------------------------------------------------
XP-009940960.1-bird3 --------------------------------------------------
KFR17062.1-bird3 --------------------------------------------------
XP-015729285.1-bird3 --------------------------------------------------
XP-015729284.1-bird3 --------------------------------------------------
XP-031470993.1-bird3 --------------------------------------------------
XP-031470992.1-bird3 --------------------------------------------------
OXB76104.1-bird3 --------------------------------------------------
XP-021264699.1-bird3 --------------------------------------------------
XP-021264698.1-bird3 --------------------------------------------------
XP-010716120.1-bird3 --------------------------------------------------
XP-025010013.1-bird3 --------------------------------------------------
XP-015147848.1-bird3 --------------------------------------------------
XP-015147849.1-bird3 --------------------------------------------------
XP-015495502.1-bird3 --------------------------------------------------
XP-014110964.1-bird3 --------------------------------------------------
XP-014736265.1-bird3 --------------------------------------------------
XP-015495501.1-bird3 --------------------------------------------------
RMC09115.1-bird3 --------------------------------------------------
XP-005526400.2-bird3 --------------------------------------------------
XP-031361677.1-bird3 --------------------------------------------------
OWK54103.1-bird3 --------------------------------------------------
XP-026651498.1-bird3 --------------------------------------------------
XP-030812245.1-bird3 --------------------------------------------------
XP-030083360.1-bird3 --------------------------------------------------
XP-014736264.1-bird3 --------------------------------------------------
XP-023790726.1-bird3 --------------------------------------------------
TRZ25826.1-bird3 --------------------------------------------------
XP-017596482.1-bird3 --------------------------------------------------
KFO63122.1-bird3 --------------------------------------------------
XP-030812246.1-bird3 --------------------------------------------------
XP-030083361.1-bird3 --------------------------------------------------
XP-031361678.1-bird3 --------------------------------------------------
XP-009068421.1-bird3 --------------------------------------------------
KFP75746.1-bird3 --------------------------------------------------
KFW75872.1-bird3 --------------------------------------------------
XP-009897462.1-bird3 --------------------------------------------------
KFV66354.1-bird3 --------------------------------------------------
XP-009676697.1-bird3 --------------------------------------------------
KFV83061.1-bird3 --------------------------------------------------
XP-013796645.1-bird3 --------------------------------------------------
XP-010219991.1-bird3 -----------------------------------------MAKKTPAIK
KGL82129.1-bird3 --------------------------------------------------
XP-025895594.1-bird3 --------------------------------------------------
XP-025895593.1-bird3 --------------------------------------------------
KQK80916.1-bird3 --------------------------------------------------
OPJ77875.1-bird3 -------------------------------------PSHKKANFIEETS
OPJ77874.1-bird3 -------------------------------------PSHKKANFIEETS
XP-009929274.1-bird3 --------------------------------------------------
KYO27354.1-alligator3 --------------------------------------------------
KYO27353.1-alligator3 -----------------------------------------MHPLCDSTA
KYO27352.1-alligator3 --------------------------------------------------
XP-025054207.1-crocodillian3 --------------------------------------------------
XP-030438090.1-turtle3 --------------------------------------------------
XP-030438089.1-turtle3 --------------------------------------------------
XP-024075189.2-turtle3 --------------------------------------------------
EMP41255.1-turtle3 --------------------------------------------------
XP-024075187.2-turtle3 --------------------------------------------------
XP-023959860.1-turtle3 --------------------------------------------------
XP-024075188.2-turtle3 --------------------------------------------------
XP-005289802.1-turtle3 --------------------------------------------------
XP-025037721.1-turtle3 --------------------------------------------------
ETE65028.1-snake3 --------------------------------------------------
XP-013919619.1-snake3 --------------------------------------------------
XP-026569900.1-snake3 --------------------------------------------------
XP-015679808.1-snake3 --------------------------------------------------
XP-025021091.1-crocodillian3 --------------------------------------------------
GCF45848.1-lizard3 -------------------------------------------------M
XP-015270182.1-lizard3 -------------------------------------------------M
XP-008112150.1-lizard3 ------------------------------------------------MT
XP-028595408.1-lizard3 -------------------------------------------------M
XP-020661366.1-lizard3 --------------------------------------------------
XP-030060162.1-amphibian3 --------------------------------------------------
XP-030060163.1-amphibian3 --------------------------------------------------
XP-029464453.1-amphibian3 --------------------------------------------------
XP-029464452.1-amphibian3 --------------------------------------------------
XP-010012674.1-bird3 --------------------------------------------------
KFQ42501.1-bird3 --------------------------------------------------
NP-001082217.1-frog3 -----------------------------------MSAAHCGWEDLDFRA
BAB85496.1-frog3 -----------------------------------MSAAHCGWEDLDFRA
AAI69734.1-frog3 -----------------------------------MSAAHCGWEDLDFRA
AAI69736.1-frog3 -----------------------------------MSAAHCGWEDLDFRA
KAE8607909.1-frog3 -----------------------------------MSAAHCGWEDLDFRA
KAE8607908.1-frog3 -----------------------------------MSAAHCGWEDLDFRA
NP-001135546.1-frog3 -----------------------------------MSAAHCGWEDLDFRA
AAI68023.1-frog3 -----------------------------------MSAAHCGWEDLDFRA
KAE8607911.1-frog3 -----------------------------------MSAAHCGWEDLDFRA
KAE8607910.1-frog3 -----------------------------------MSAAHCGWEDLDFRA
XP-007887687.1-fish3 -----------------------------------MSAVNYGNDEFDFTL
XP-007887688.1-shark3 -----------------------------------MSAVNYGNDEFDFTL
XP-028665171.1-fish3 --------------------------------------------------
XP-028665169.1-fish3 ----------------------------------MTTAKCNGNDELDFRL
XP-015224068.1-fish3 --------------------------------------------------
XP-006641578.1-fish3 ----------------------------------MTTANCSGNEELDFRL
XP-031588641.1-fish3 ----------------------------------MTTANCPGNEELDFRL
XP-003437665.1-fish3 ----------------------------------MTTANCPGNEELDFRL
XP-005934626.1-fish3 ----------------------------------MTTANCPGNEELDFRL
XP-005733409.1-fish3 ----------------------------------MTTANCPGNEELDFRL
XP-004539618.1-fish3 ----------------------------------MTTANCPGNEELDFRL
XP-006779942.1-fish3 ----------------------------------MTTANCPGNEELDFRL
XP-004539619.2-fish3 ---MVDYFELPKRVAEGRRQVLVTRPYLEQENPSCPSSLQLFTAQTLCDL
XP-005733408.2-fish3 --------------------------------------------------
XP-030577365.1-fish3 ----------------------------------MTTANCPGNEELDFRL
XP-035855230.1-fish3 --------------------------------------------------
XP-031170253.1-fish3 --------------------------------------------------
XP-031170254.1-fish3 ----------------------------------MTTANCPGNEELDFRL
XP-028429854.1-fish3 --------------------------------------------------
XP-028429841.1-fish3 --------------------------------------------------
XP-028429835.1-fish3 ----------------------------------MTTANCPGNEELDFRL
TDH17310.1-fish3 ----------------------------------MTTANCPGNEELDFRL
KAA8595448.1-fish3 --------------------------------------------------
KAA8585651.1-fish3 --------------------------------------------------
XP-028429848.1-fish3 ----------------------------------MTTANCPGNEELDFRL
XP-029282220.1-fish3 ----------------------------------------------MLCA
XP-029282213.1-fish3 ----------------------------------MTTANCPGNEELDFRL
XP-020494345.1-fish3 ----------------------------------MTTANCPGNEELDFRL
XP-026189552.1-eel3 --------------------------------------------------
XP-026189551.1-eel3 ----------------------------------MTTANCPGNEELDFRL
TKS69884.1-fish3 ----------------------------------MTTANCPGNEELDFRL
TMS12996.1-fish3 --------------------------------------------------
KAE8297280.1-fish3 ----------------------------------MTTANCPGNEELDFRL
ARN61497.1-fish3 ----------------------------------MTTANCPGNEELDFRL
XP-030270359.1-fish3 --------------------------------------------------
XP-030270357.1-fish3 MVDYFELPERVAEGRRQVLVTRSYSVQENPSRPSTSAAFNFFTARALCDL
XP-030270358.1-fish3 ----------------------------------MTTANCPGNEELDFRL
XP-022064673.1-fish3 ----------------------------------MTTANCPGNEELDFRL
XP-023128571.1-fish3 --------------------------------------------------
XP-008276799.1-fish3 ----------------------------------MTTANCPGNEELDFRL
XP-008276798.1-fish3 ----------------------------------MTTANCPGNEELDFRL
XP-030019307.1-fish3 ----------------------------------MTTANCAGNEELDFRL
XP-029353782.1-shark3 --------------------------------------------------
XP-029353781.1-shark3 ----------------------------------MTAANCPGNEELDFRL
XP-023267727.1-fish3 ----------------------------------MTTANCPGNEELDFRL
XP-023267730.1-fish3 ----------------------------------MTTANCPGNEELDFRL
XP-023267729.1-fish3 --------------------------------------------------
XP-023267728.1-fish3 ----------------------------------------------MLCA
XP-022597112.1-fish3 ----------------------------------MTTANCPGNEELDFRL
XP-019935838.1-fish3 --------------------------------------------------
XP-019935837.1-fish3 ----------------------------------------------MLCA
XP-019935836.1-fish3 ----------------------------------MTTANCPGTEELDFRL
AWP01814.1-fish3 ----------------------------------MTTANCPGNEELDFRL
XP-020445589.1-eel3 --------------------------------------------------
XP-020445588.1-eel3 ---------------------------------MTTANCPGNEELDFRLI
XP-029945932.1-fish3 ----------------------------------MTTANCPGNEELDFRL
XP-029001251.1-fish3 ----------------------------------MTTANCPGTEELDFRL
XP-029001249.1-fish3 MVDYFELPKRVAEGRRQVLVTRSYLEQENPSCLSTSAAYSFFTAQALCDL
XP-029933030.1-fish3 ----------------------------------MTTANCAGNEELDFRL
XP-024911315.1-fish3 ----------------------------------MTTANCPGNDELDFRL
XP-024911314.1-fish3 ----------------------------------MTTANCPGNDELDFRL
XP-024911316.1-fish3 ----------------------------------MTTANCPGNDELDFRL
XP-011491036.1-fish3 --------------------------------------------------
XP-004067444.1-fish3 ---------------------------------MTTANCPGNEELDFRLI
XP-024151618.1-fish3 ---------------------------------MTTANCPGNEELDFRLI
XP-027870769.1-fish3 --------------------------------------------------
XP-027870766.1-fish3 ---------------------------------MTTANCPGNEELDFRLI
XP-027870768.1-fish3 ---------------------------------MTTANCPGNEELDFRLI
XP-005796263.1-fish3 ---------------------------------MTTANCPGNEELDFRLI
XP-007544138.1-fish3 --------------------------------------------------
XP-014847538.1-fish3 ---------------------------------MTTANCPGNEELDFRLI
XP-014847539.1-fish3 --------------------------------------------------
XP-014884885.1-fish3 --------------------------------------------------
XP-014884884.1-fish3 ---------------------------------MTTANCPGNEELDFRLI
XP-008403699.1-fish3 --------------------------------------------------
XP-008403698.1-fish3 ---------------------------------MTTANCPGNEELDFRLI
XP-015227116.1-fish3 --------------------------------------------------
XP-015227115.1-fish3 ---------------------------------MTTANCHGNEELDFRLI
XP-013859998.1-fish3 --------------------------------------------------
XP-013859997.1-fish3 ---------------------------------MTTANCPGNEELDFRLI
XP-028256822.1-fish3 --------------------------------------------------
XP-028256821.1-fish3 ----------------------------------MTTANCPGNEELDFRL
TWW67358.1-fish3 --------------------------------------------------
TNM90673.1-fish3 -----------------------------MTTANCPGNEELDFRLIFGED
XP-029702291.1-fish3 -----------------------------MTTANCPGNEELDFRLIFGED
XP-011607961.1-fish3 -----------------------------MTTANCPGNEELDFRLIFGED
XP-003969569.1-fish3 -----------------------------MTTANCPGNEELDFRLIFGED
XP-019747070.1-seahorse3 --------------------------------------------------
XP-019747061.1-seahorse3 ----------------------------------MTTANCPGNEELDFRL
XP-010771647.1-fish3 --------------------------------------------------
XP-028331707.1-fish3 --------------------------------------------------
XP-028331697.1-fish3 ----------------------------------MTTANCPGNEELDFRL
XP-015809309.1-fish3 --------------------------------------------------
XP-015809308.1-fish3 ----------------------------------MTTANCPGNEDLDFRL
XP-020796996.1-fish3 ----------------------------------MTTANCTGNEELDFRL
XP-030232185.1-fish3 --------------------------------------------------
XP-030232183.1-fish3 -----------------------MTTVNCTGTEELDFTLIFGEDGQQHGP
XP-030232184.1-fish3 --------------------------------------------MLCATS
XP-031687117.1-fish3 ----------------------------------MTTANCTGNEELDFRL
XP-031687118.1-fish3 ----------------------------------MTTANCTGNEELDFRL
XP-029623763.1-fish3 --------------------------------------------------
XP-029623762.1-fish3 --------------------------------------------------
XP-029623760.1-fish3 ----------------------------------MTTANCTGNEELDFRL
XP-013982813.1-fish3 --------------------------------------------------
XP-013982812.1-fish3 ----------------------------------MTTANCTGNEELDFRL
XP-029623761.1-fish3 ----------------------------------MTTANCTGNEELDFRL
XP-023993038.1-fish3 --------------------------------------------------
XP-023993036.1-fish3 ----------------------------------MTTANCTGNEELDFRL
XP-023993037.1-fish3 ----------------------------------MTTANCTGNEELDFRL
XP-031687120.1-fish3 --------------------------------------------------
XP-031670878.1-fish3 ----------------------------------MTTANCTGNEELDFRL
XP-024261746.1-fish3 ----------------------------------MTTANCTGNEELDFRL
XP-014031666.1-fish3 ----------------------------------MTTANCTGNEELDFRL
XP-014031667.1-fish3 ----------------------------------MTTANCTGNEELDFRL
XP-014031668.1-fish3 --------------------------------------------------
XP-026793444.1-shark3 ----------------------------------MSSADCSGNEELDFRL
KAB5525883.1-shark3 ----------------------------------MSSADCSGNEELDFRL
XP-026793445.1-shark3 --------------------------------------------------
XP-030649986.1-fish3 ----------------------------------MTTANCTGNEELDFRL
XP-026123343.1-fish3 --------------------------------------------------
XP-026123342.1-fish3 ----------------------------------MTTANCPGNEELDFRL
XP-690273.4-fish3 ----------------------------------MTTANCPGNEELDFRL
XP-021333591.1-fish3 ----------------------------------MTTANCPGNEELDFRL
KAA0723390.1-fish3 --------------------------------------------------
TRY82062.1-fish3 ------------MRDAFIPCDTPSAAELAYVVHIQQLVETNCGDCPRLSG
XP-022522825.1-fish3 --------------------------------------------------
XP-007246953.2-fish3 -----------------------------MTSANCSGNEELDFRLIFGED
XP-028811979.1-fish3 ----------------------------------MTTANCAGNEELDFRL
XP-028811978.1-fish3 ----------------------------------MTTANCAGNEELDFRL
XP-028811977.1-fish3 ----------------------------------MTTANCAGNEELDFRL
XP-028811981.1-fish3 --------------------------------------------------
XP-028811980.1-fish3 ----------------------------------MTTANCAGNEELDFRL
KPP74486.1-fish3 --------------------------------------------------
XP-026775236.1-shark3 -----------------------------------MTAAKYGGEELDFRL
XP-026775234.1-shark3 -----------------------------------MTAAKYGGEELDFRL
XP-026775235.1-shark3 -----------------------------------MTAAKYGGEELDFRL
XP-009296487.1-fish3 -------------------------------------MSSNYSEELDFRL
XP-001921767.1-fish3 -------------------------------------MSSNYSEELDFRL
XP-029107844.1-fish3 VFGEEGQQRPLEP----------------------------------PGV
XP-029107843.1-fish3 VFGEEGQQRPLEP----------------------------------PGV
JAA07670.1-chimpanzee3 VFGED------------------------------GAPAPPPPGSRPADL
JAA38850.1-chimpanzee3 VFGED------------------------------GAPAPPPPGSRPADL
JAA26799.1-chimpanzee3 VFGED------------------------------GAPAPPPPGSRPADL
JAA18177.1-chimpanzee3 VFGED------------------------------GAPAPPPPGSRPADL
XP-009429365.1-chimpanzee3 VFGED------------------------------GAPAPPPPGSRPADL
XP-009429363.1-chimpanzee3 VFGED------------------------------GAPAPPPPGSRPADL
XP-009429366.1-chimpanzee3 VFGED------------------------------GAPAPPPPGSRPADL
PNI91076.1-chimpanzee3 VFGED------------------------------GAPAPPPPGSRPADL
EAW83212.1-human3 VFGED------------------------------GAPAPPPPGSRPADL
EAW83210.1-human3 VFGED------------------------------GAPAPPPPGSRPADL
NP-004546.1-human3 VFGED------------------------------GAPAPPPPGSRPADL
ACG55625.1-human3 VFGED------------------------------GAPAPPPPGSRPADL
XP-017809194.2-monkey3 VFGED------------------------------GAPAPPPPGSRPADL
XP-025225997.1-monkey3 VFGED------------------------------GAPAPPPPGSRPADL
XP-014981941.1-monkey3 VFGED------------------------------GAPAPPPPGSRPADL
AFH32518.1-monkey3 VFGED------------------------------GAPAPPPPGSRPADL
XP-011756044.1-monkey3 VFGED------------------------------GAPAPPPPGSRPADL
XP-007992054.1-monkey3 VFGED------------------------------GALAPPPPGSRPADL
XP-023066006.1-monkey3 VFGED------------------------------GAPAPPPPGSRPADL
XP-010353354.1-monkey3 VFGED------------------------------GAPAPPPPGSRPADL
XP-021788068.2-monkey3 VFGED------------------------------GAPAPPPPGSRPADL
XP-017809193.2-monkey3 VFGED------------------------------GAPAPPPPGSRPADL
XP-028697378.1-monkey3 VFGED------------------------------GAPAPPPPGSRPADL
XP-028697379.1-monkey3 VFGED------------------------------GAPAPPPPGSRPADL
ACG55631.1-human3 --------------------------------------------------
ACG55628.1-human3 --------------------------------------------------
ACG55630.1-human3 --------------------------------------------------
BAD93061.1-human3 --------------------------------------------------
XP-025225994.1-monkey3 FSNFL------------------------------FCWFSFFFAFLPIDL
XP-005592401.1-monkey3 ---------------------------------------MHTNFAKEMDL
XP-005592400.1-monkey3 ---------------------------------------MHTNFAKEMDL
XP-015298270.1-monkey3 ---------------------------------------MHTNFAKEMDL
XP-015298269.1-monkey3 ---------------------------------------MHTNFAKEMDL
XP-015298275.1-monkey3 ---------------------------------------MHTNFAKEMDL
XP-015298274.1-monkey3 ---------------------------------------MHTNFAKEMDL
XP-015298271.1-monkey3 ---------------------------------------MHTNFAKEMDL
XP-015298272.1-monkey3 ---------------------------------------MHTNFAKEMDL
XP-015298273.1-monkey3 ---------------------------------------MHTNFAKEMDL
XP-030650890.1-monkey3 VFGED------------------------------GAPAPPPPGSRPADL
PNJ61422.1-orangutan3 VFGED------------------------------GAPAPPPPGSRPADL
XP-009249119.1-orangutan3 VFGED------------------------------GAPAPPPPGSRPADL
XP-030858630.1-gorilla3 VFGED------------------------------GAPAPPPPGSRPADL
XP-030858629.1-gorilla3 VFGED------------------------------GAPAPPPPGSRPADL
AAB46595.1-human3 VFGED------------------------------GAPAPPPPGSRPADL
AAB46597.1-human3 VFGED------------------------------GAPAPPPPGSRPADL
ACG55627.1-human3 VFGED------------------------------GAPAPPPPGSRPADL
XP-009429367.1-chimpanzee3 VFGED------------------------------GAPAPPPPGSRPADL
PNI91081.1-chimpanzee3 VFGED------------------------------GAPAPPPPGSRPADL
XP-030858632.1-gorilla3 VFGED------------------------------GAPAPPPPGSRPADL
XP-009429362.1-chimpanzee3 VFGED------------------------------GAPAPPPPGSRPADL
XP-024089526.1-orangutan3 VFGED------------------------------GAPAPPPPGSRPADL
XP-002826614.1-orangutan3 VFGED------------------------------GAPAPPPPGSRPADL
PNJ61423.1-orangutan3 VFGED------------------------------GAPAPPPPGSRPADL
XP-024089525.1-orangutan3 VFGED------------------------------GAPAPPPPGSRPADL
XP-024089527.1-orangutan3 VFGED------------------------------GAPAPPPPGSRPADL
PNJ61416.1-orangutan3 VFGED------------------------------GAPAPPPPGSRPADL
NP-775186.1-human3 VFGED------------------------------GAPAPPPPGSRPADL
EAW83213.1-human3 VFGED------------------------------GAPAPPPPGSRPADL
AAB46596.1-human3 VFGED------------------------------GAPAPPPPGSRPADL
XP-030858631.1-gorilla3 VFGED------------------------------GAPAPPPPGSRPADL
PNI91078.1-chimpanzee3 VFGED------------------------------GAPAPPPPGSRPADL
JAA26801.1-chimpanzee3 VFGED------------------------------GAPAPPPPGSRPADL
XP-001167726.1-chimpanzee3 VFGED------------------------------GAPAPPPPGSRPADL
XP-025225998.1-monkey3 VFGED------------------------------GAPAPPPPGSRPADL
XP-011756046.1-monkey3 VFGED------------------------------GAPAPPPPGSRPADL
XP-007992057.1-monkey3 VFGED------------------------------GALAPPPPGSRPADL
XP-023066007.1-monkey3 VFGED------------------------------GAPAPPPPGSRPADL
XP-030780509.1-monkey3 VFGED------------------------------GAPAPPPPGSRPADL
XP-030650897.1-monkey3 VFGED------------------------------GAPAPPPPGSRPADL
PNJ61421.1-orangutan3 VFGED------------------------------GAPAPPPPGSRPADL
XP-030780508.1-monkey3 VFGED------------------------------GAPAPPPPGSRPADL
XP-030780507.1-monkey3 VFGED------------------------------GAPAPPPPGSRPADL
NP-775188.1-human3 VFGED------------------------------GAPAPPPPGSRPADL
ACG55626.1-human3 VFGED------------------------------GAPAPPPPGSRPADL
AAH01050.1-human3 VFGED------------------------------GAPAPPPPGSRPADL
EAW83211.1-human3 VFGED------------------------------GAPAPPPPGSRPADL
Q12968.1-human3 VFGED------------------------------GAPAPPPPGSRPADL
XP-030858628.1-gorilla3 VFGED------------------------------GAPAPPPPGSRPADL
XP-030858627.1-gorilla3 VFGED------------------------------GAPAPPPPGSRPADL
XP-001167633.1-chimpanzee3 VFGED------------------------------GAPAPPPPGSRPADL
PNI91077.1-chimpanzee3 VFGED------------------------------GAPAPPPPGSRPADL
JAA38849.1-chimpanzee3 VFGED------------------------------GAPAPPPPGSRPADL
JAA26800.1-chimpanzee3 VFGED------------------------------GAPAPPPPGSRPADL
JAA18176.1-chimpanzee3 VFGED------------------------------GAPAPPPPGSRPADL
JAA07669.1-chimpanzee3 VFGED------------------------------GAPAPPPPGSRPADL
XP-009429361.1-chimpanzee3 VFGED------------------------------GAPAPPPPGSRPADL
XP-007992056.1-monkey3 ---------------------------------------MHTNFTKEMDL
XP-011787520.1-monkey3 DRRPI------------------------------TPCVCVRARACVCDL
ACG55632.1-human3 --------------------------------------------------
ACG55629.1-human3 --------------------------------------------------
XP-024651728.1-monkey3 --------------------------------------------------
XP-025225993.1-monkey3 FSNFL------------------------------FCWFSFFFAFLPIDL
XP-011853396.1-monkey3 FSNFL------------------------------FCWFSFFFAFLPIDL
EHH60500.1-monkey3 ----------------------------------------------PIDL
XP-005592399.1-monkey3 ---------------------------------------MHTNFAKEMDL
XP-011756045.1-monkey3 ---------------------------------------MHTNFAKEMDL
EHH31782.1-monkey3 ----------------------------------------------PIDL
XP-014981940.1-monkey3 VFGED------------------------------GAPAPPPPGSRPADL
AFH32519.1-monkey3 VFGED------------------------------GAPAPPPPGSRPADL
XP-011756043.1-monkey3 VFGED------------------------------GAPAPPPPGSRPADL
XP-025225995.1-monkey3 VFGED------------------------------GAPAPPPPGSRPADL
XP-003917132.4-monkey3 VFGED------------------------------GAPAPPPPGSRPADL
XP-007992053.1-monkey3 VFGED------------------------------GALAPPPPGSRPADL
XP-023066005.1-monkey3 VFGED------------------------------GAPAPPPPGSRPADL
XP-010353353.1-monkey3 VFGED------------------------------GAPAPPPPGSRPADL
XP-030650886.1-monkey3 VFGED------------------------------GAPAPPPPGSRPADL
XP-012292769.1-monkey3 VFGED------------------------------GASAPPAPGSRPADL
XP-012292768.1-monkey3 VFGED------------------------------GASAPPAPGSRPADL
XP-003735369.1-monkey3 VFGED------------------------------GASAPPPPGSRPADL
XP-010345130.1-monkey3 VFGED------------------------------GASAPPPPGSRPADL
XP-012292766.1-monkey3 VFGED------------------------------GASAPPAPGSRPADL
XP-012292764.1-monkey3 VFGED------------------------------GASAPPAPGSRPADL
XP-012292770.1-monkey3 VFGED------------------------------GASAPPAPGSRPADL
XP-002761221.2-monkey3 VFGED------------------------------GASAPPPPGSRPADL
JAB47678.1-monkey3 VFGED------------------------------GASAPPPPGSRPADL
JAB39079.1-monkey3 VFGED------------------------------GASAPPPPGSRPADL
XP-012292767.1-monkey3 VFGED------------------------------GASAPPAPGSRPADL
XP-012292765.1-monkey3 VFGED------------------------------GASAPPAPGSRPADL
XP-010345129.1-monkey3 VFGED------------------------------GASAPPPPGSRPADL
XP-014446494.1-shrew3 VFGED------------------------------GAPAPPPPGSRPADL
ELW50355.1-shrew3 SNSLY------------------------------CFVVSFYFAFPPIDL
XP-014446495.1-shrew3 VFGED------------------------------GAPAPPPPGSRPADL
XP-023374685.1-galago3 ------------------------------------------FAFLPIDL
XP-008565379.1-lemur3 GEDGA------------------------------PAPPPPHPGSRPADL
XP-008255734.1-rabbit3 VFGED------------------------------GAPAPPPPGSRPADL
XP-002711678.1-rabbit3 VFGED------------------------------GAPAPPPPGSRPADL
XP-012782058.1-pika3 VFGED------------------------------GAPAPPPPGSRPADL
XP-012868290.1-rodent3 VFGED------------------------------GAPAPPPPGSRPADL
XP-012868292.1-rodent3 --------------------------------------------------
XP-012868291.1-rodent3 VFGED------------------------------GAPAPPPPGSRPADL
XP-020138066.1-lemur3 VFGEE------------------------------GAPAPPPPGSRPADL
XP-012597783.1-lemur3 VFGEE------------------------------GAPAPPPPGSRPADL
XP-012597776.1-lemur3 RLVVA------------------------------VLPVWCRENVPVKYL
XP-012597781.1-lemur3 --------------------------------------------------
XP-012597774.1-lemur3 VFGEE------------------------------GAPAPPPPGSRPADL
XP-020138065.1-lemur3 VFGEE------------------------------GAPAPPPPGSRPADL
XP-020138064.1-lemur3 VFGEE------------------------------GAPAPPPPGSRPADL
XP-012597775.1-lemur3 VFGEE------------------------------GAPAPPPPGSRPADL
XP-012515982.1-lemur3 VFGED------------------------------GAPAPPPPGSRPADL
XP-008063929.1-tarsier3 VFGED------------------------------GAPAPPPPGSRPADL
XP-008063928.1-tarsier3 VFGED------------------------------GAPAPPPPGSRPADL
NP-001101917-rat3 VFGED------------------------------GAPTPVSQVSRPADL
EDL92434.1-rat3 VFGED------------------------------GAPTPVSQVSRPADL
EDL92435.1-rat3 VFGED------------------------------GAPTPVSQVSRPADL
XP-031197130.1-mouse3 VFGED------------------------------GAPAPASQVSRPADL
XP-031197128.1-mouse3 VFGED------------------------------GAPAPASQVSRPADL
XP-028624475.1-rat3 VFGED------------------------------GAPAPVSQVSRPADL
XP-028624474.1-rat3 VFGED------------------------------GAPAPVSQVSRPADL
ACG55650.1-mouse3 VFGED------------------------------GAPAPVSQVSRPADL
NP-035031.2-mouse3 VFGED------------------------------GAPAPVSQVSRPADL
EDL11343.1-mouse3 VFGED------------------------------GAPAPVSQVSRPADL
AAI20902.1-mouse3 VFGED------------------------------GAPAPVSQVSRPADL
AAI20901.1-mouse3 VFGED------------------------------GAPAPVSQVSRPADL
XP-021025167.1-mouse3 VFGED------------------------------GAPAPVSQVSRPADL
XP-006530817.1-mouse3 VFGED------------------------------GAPAPVSQVSRPADL
ACG55649.1-mouse3 VFGED------------------------------GAPAPVSQVSRPADL
EDL11344.1-mouse3 VFGED------------------------------GAPAPVSQVSRPADL
NP-001355725.1-mouse3 VFGED------------------------------GAPAPVSQVSRPADL
XP-029336224.1-mouse3 VFGED------------------------------GAPAPVSQVSRPADL
ACG55647.1-mouse3 FSVSA------------------------------QLPSRTRPGPSDLDL
EDL11342.1-mouse3 FSVSA------------------------------QLPSRTRPGPSDLDL
AAA93249.1-mouse3 FSVSA------------------------------QLPSRTRPGPSDLDL
ACG55646.1-mouse3 FSVSA------------------------------QLPSRTRPGPSDLDL
NP-001355726.1-mouse3 FSVSA------------------------------QLPSRTRPGPSDLDL
ACG55651.1-mouse3 VFGED------------------------------GAPAPVSQVSRPADL
ACG55648.1-mouse3 FSVSA------------------------------QLPSRTRPGPSDLDL
XP-031197131.1-mouse3 VFGED------------------------------GAPAPASQVSRPADL
XP-031197129.1-mouse3 VFGED------------------------------GAPAPASQVSRPADL
XP-021075628.1-mouse3 VFGED------------------------------GAPAAVSQVSRPADI
XP-029388298.1-mouse3 VFGED------------------------------GAPAAVSQVSRPADI
XP-021075627.1-mouse3 VFGED------------------------------GAPAAVSQVSRPADI
XP-029388299.1-mouse3 VFGED------------------------------GAPAAVSQVSRPADI
XP-028710089.1-mouse3 VFGED------------------------------GAPAPVSQVSRPADI
XP-006986901.1-mouse3 VFGED------------------------------GAPAPVSQVSRPADI
XP-028710088.1-mouse3 VFGED------------------------------GAPAPVSQVSRPADI
XP-006986900.1-mouse3 VFGED------------------------------GAPAPVSQVSRPADI
XP-003504361.1-hamster3 VFGED------------------------------GAPAPVSQVSRPADL
ERE79782.1-hamster3 VFGED------------------------------GAPAPVSQVSRPADL
ERE79783.1-hamster3 VFGED------------------------------GAPAPVSQVSRPADL
EGW10098.1-hamster3 VFGED------------------------------GAPAPVSQVSRPADL
XP-003504360.1-hamster3 VFGED------------------------------GAPAPVSQVSRPADL
XP-005076411.2-hamster3 VFGED------------------------------GAPAPVSHVSRPADL
XP-026634418.1-rodent3 VFGED------------------------------GAPAPVSQVSRPADL
XP-005345485.1-rodent3 VFGED------------------------------GAPAPVSQVSRPADL
XP-005345484.1-rodent3 VFGED------------------------------GAPAPVSQVSRPADL
XP-021487999.1-rodent3 VFGED------------------------------GAPAPVAQVSRPADL
P97305.1-mouse3 VFGED------------------------------GAPAPPPPGSRPADL
XP-008832296.1-spalax3 VFGED------------------------------GAAPES-QGSRPADL
XP-008832287.1-spalax3 VFGED------------------------------GAAPES-QGSRPADL
XP-004661725.1-rodent3 VFGED------------------------------GAPTPSPQVSRPADL
XP-004661724.1-rodent3 VFGED------------------------------GAPTPSPQVSRPADL
XP-020026733.1-beaver3 VFGEDG----------------------------APAPPPP--GSRPADL
XP-020026732.1-beaver3 VFGEDG----------------------------APAPPPP--GSRPADL
JAV39280.1-beaver3 VFGEDG----------------------------APAPPPP--GSRPADL
XP-020026731.1-beaver3 VFGEDG----------------------------APAPPPP--GSRPADL
XP-020138069.1-lemur3 VFGEEG----------------------------APAPPPP--GSRPADL
XP-020138067.1-lemur3 VFGEEG----------------------------APAPPPP--GSRPADL
XP-020138068.1-lemur3 VFGEEG----------------------------APAPPPP--GSRPADL
XP-005318403.1-squirrel3 VFGED-----------------------------GAPPPPPP-GSRPADL
XP-026260270.1-squirrel3 VFGED-----------------------------GAPPPPPPPGSRPADL
VTJ56469.1-groundhog3 -------------------------------------------------L
XP-015351802.1-groundhog3 VFGED-----------------------------GAP-APPPPGSRPADL
XP-026260268.1-squirrel3 VFGED-----------------------------GAPPPPPPPGSRPADL
XP-005318402.1-squirrel3 VFGED-----------------------------GAPPPPPP-GSRPADL
XP-010610607.1-mole-rat3 MNTPKT----------------------------FWGSRKTCTFYGHLNL
KFO20013.1-molerat3 ---------------------------------------MVSLLQPASDL
XP-010610606.1-mole-rat3 MNTPKT----------------------------FWGSRKTCTFYGHLNL
XP-021112471.1-rat3 VFGEDG----------------------------APAPPPPPPGSRPADL
XP-004843042.1-rat3 VFGEDG----------------------------APAPPPPPPGSRPADL
XP-012926988.1-rat3 VFGEDG----------------------------APAPPPPPPGSRPADL
EHB17048.1-rat3 VFGEDG----------------------------APAPPPPPPGSRPADL
XP-021112470.1-rat3 VFGEDG----------------------------APAPPPPPPGSRPADL
XP-005403647.1-rodent3 VFGEDG----------------------------APAPPPP--GSRPADL
XP-005403646.1-rodent3 VFGEDG----------------------------APAPPPP--GSRPADL
XP-012368975.1-rodent3 VFGEDG----------------------------APPPPPP--GSRPADL
XP-003472049.1-pig3 VFGEDG----------------------------APAPPPP--GSRPADL
XP-004690505.1-mole3 VFGEDGAPAPPPPGSRP------------------------------ADL
XP-004690504.1-mole3 VFGEDGAPAPPPPGSRP------------------------------ADL
XP-020949789.1-boar3 VFGEDGASAPPPPGSRP------------------------------ADL
XP-023492939.1-horse3 VFGEDGVPAPPPPGSRP------------------------------ADL
XP-014683153.1-donkey3 VFGEDGVPAPPPPGSRP------------------------------ADL
XP-023492938.1-horse3 VFGEDGVPAPPPPGSRP------------------------------ADL
XP-014683151.1-donkey3 VFGEDGVPAPPPPGSRP------------------------------ADL
XP-014683154.1-donkey3 GESQAGANFFDSHNFN-------------------------------SDL
XP-014683152.1-donkey3 GESQAGANFFDSHNFN-------------------------------SDL
XP-008516445.1-horse3 TPVASGRWGFGGRGSGPLPRWRLIVAALPAWCGENVV-------IPVKHL
XP-004431814.1-rhino3 VFGEDVAPAPPPPGSRP------------------------------ADL
XP-004431813.1-rhino3 VFGEDVAPAPPPPGSRP------------------------------ADL
XP-014643986.1-rhino3 VFGEDVAPAPPPPGSRP------------------------------ADL
XP-020740694.1-deer3 --------------------------------------------------
XP-020740693.1-deer3 --------------------------------------------------
XP-020740692.1-deer3 --------------------------------------------------
XP-020740689.1-deer3 ---------------ML------------------------------GDL
XP-020740690.1-deer3 ----------------M------------------------------RDL
XP-010849414.1-bison3 RLVVAALPAWCEGNVPV------------------------------KYL
XP-019834180.1-zebu3 CLHEFSGLEKTGTIVSV------------------------------RYL
ELR55796.1-cattle3 ----------------P------------------------------IDL
DAA20225.1-cattle3 VFGEDGAPAPPPPGSRP------------------------------ADL
NP-001179760.1-cattle3 VFGEDGAPAPPPPGSRP------------------------------ADL
XP-006041043.1-buffalo3 VFGEDGAPAPPPPGSRP------------------------------ADL
XP-020740687.1-deer3 VFGEDGAPAPPPPGSRP------------------------------ADL
KAB0382923.1-deer3 NTSCEMPSWINHKLKSG------------------------------MLG
KAB0351404.1-deer3 NTSCEMPSWINHKLKSG------------------------------MLG
XP-019834181.1-zebu3 CLHEFSGLEKTGTIVSV------------------------------RYL
OWK15951.1-deer3 ------------------------------------------------DL
XP-005218764.1-cattle3 VFGEDGAPAPPPPGSRP------------------------------ADL
DAA20226.1-cattle3 VFGEDGAPAPPPPGSRP------------------------------ADL
XP-006041044.1-buffalo3 VFGEDGAPAPPPPGSRP------------------------------ADL
XP-020740688.1-deer3 VFGEDGAPAPPPPGSRP------------------------------ADL
XP-010812851.2-cattle3 VFGEDGAPAPPPPGSRP------------------------------ADL
XP-007198377.1-whale3 ------------MVLCI------------------------------SDL
KAB0403093.1-whale3 --------------------------------------------------
XP-030719440.1-whale3 VFGEDGAPPPPPPVSRP------------------------------ADL
XP-026975304.1-dolphin3 VFGEDGAPPPPPPVSRP------------------------------ADL
XP-004273236.1-whale3 VFGEDGAPPPPPPVSRP------------------------------ADL
XP-026975301.1-dolphin3 VFGEDGAPPPPPPVSRP------------------------------ADL
XP-030719436.1-whale3 VFGEDGAPPPPPPVSRP------------------------------ADL
TEA38571.1-dolphin3 VFGEDGAPPPPAPVSRP------------------------------ADL
XP-029101681.1-whale3 VFGEDGAPPPPPPVSRP------------------------------ADL
XP-029101665.1-whale3 VFGEDGAPPPPPPVSRP------------------------------ADL
XP-022439113.1-whale3 VFGEDGAPPPPPPVSRP------------------------------ADL
XP-024589596.1-dolphin3 VFGEDGAPPPPPPVSRP------------------------------ADL
XP-024589588.1-dolphin3 VFGEDGAPPPPPPVSRP------------------------------ADL
XP-023980605.1-whale3 VFGEDGAPPPPPPVSRP------------------------------ADL
XP-030719438.1-whale3 VFGEDGAPPPPPPVSRP------------------------------ADL
XP-026975303.1-dolphin3 VFGEDGAPPPPPPVSRP------------------------------ADL
XP-030719437.1-whale3 VFGEDGAPPPPPPVSRP------------------------------ADL
XP-026975302.1-dolphin3 VFGEDGAPPPPPPVSRP------------------------------ADL
XP-022439114.1-whale3 VFGEDGAPPPPPPVSRP------------------------------ADL
XP-029101673.1-whale3 VFGEDGAPPPPPPVSRP------------------------------ADL
XP-028333456.1-whale3 VFGEDGAPPPPPPVSRP------------------------------ADL
XP-023980606.1-whale3 VFGEDGAPPPPPPVSRP------------------------------ADL
XP-020949788.1-boar3 ----------------M------------------------------KYL
XP-020949783.1-boar3 VFGEDGASAPPPPGSRP------------------------------ADL
XP-020949787.1-boar3 ----------------M------------------------------KYL
XP-020949782.1-boar3 VFGEDGASAPPPPGSRP------------------------------ADL
XP-020949785.1-boar3 ----------------M------------------------------KYL
XP-020949784.1-boar3 ------------------------------------------------YL
XP-020949781.1-boar3 VFGEDGASAPPPPGSRP------------------------------ADL
XP-010960818.1-camel3 VFGEDGAPAPPPRGSGP------------------------------ADL
XP-031314078.1-camel3 --------------------------------------------------
XP-006203838.1-alpaca3 -------PAPPPPGSRP------------------------------ADL
XP-031314076.1-camel3 VFGEDGAPAPPPPGSRP------------------------------ADL
XP-031314077.1-camel3 VFGEDGAPAPPPPGSRP------------------------------ADL
XP-022275001.1-dog3 VFGEDGAPAP------------------------------PPSGSRPADL
XP-025282400.1-dog3 VFGEDGAPAP------------------------------PPSGSRPADL
XP-022275002.1-dog3 VFGEDGAPAP------------------------------PPSGSRPADL
XP-025282404.1-dog3 VFGEDGAPAP------------------------------PPSGSRPADL
XP-025282403.1-dog3 VFGEDGAPAP------------------------------PPSGSRPADL
XP-025867335.1-fox3 VFGEDGAPAP------------------------------PPSGSRPADL
XP-536809.2-dog3 VFGEDGAPAP------------------------------PPSGSRPADL
XP-025282401.1-dog3 VFGEDGAPAP------------------------------PPSGSRPADL
XP-025867334.1-fox3 VFGEDGAPAP------------------------------PPSGSRPADL
XP-026931840.1-cheetah3 VFGEDGAPVP------------------------------PSSGSRPADL
XP-026931839.1-cheetah3 VFGEDGAPVP------------------------------PSSGSRPADL
XP-019675489.1-cat3 VFGEDGAPAP------------------------------PSSGSRPADL
XP-030155354.1-lynx3 VFGEDGAPAP------------------------------PSSGSRPADL
XP-030155352.1-lynx3 VFGEDGAPAP------------------------------PSSGSRPADL
XP-007090467.1-tiger3 LLVVALPAWC------------------------------GEKADPVKYL
XP-026931841.1-cheetah3 --------------------------------------------------
VFV29242.1-lynx3 -------------------------------------------MRLNLHL
XP-014924339.2-cheetah3 VFGEDGAPVP------------------------------PSSGSRPADL
XP-011288393.1-cat3 VFGEDGAPAP------------------------------PSSGSRPADL
XP-025776302.1-puma3 VFGEDGAPAP------------------------------PSSGSRPADL
XP-029782225.1-suricata3 TSGELDSETPVASGRLRFGGRGSGPLPKWRLVVAALPEWCGEKAVPVKHL
XP-029782223.1-suricata3 TSGELDSETPVASGRLRFGGRGSGPLPKWRLVVAALPEWCGEKAVPVKHL
XP-029782224.1-suricata3 TSGELDSETPVASGRLRFGGRGSGPLPKWRLVVAALPEWCGEKAVPVKHL
XP-029782227.1-suricata3 VFGEDGAPAPPPSG------------------------------SRPADL
XP-027946447.1-sealion3 VFGEDGAPAP------------------------------PPSGLRPADL
XP-025744803.1-seal3 VFGEDGAPAP------------------------------PPSGLRPADL
XP-025744801.1-seal3 VFGEDGAPAP------------------------------PPSGLRPADL
XP-027946430.1-sealion3 VFGEDGAPAP------------------------------PPSGLRPADL
XP-004393406.1-walrus3 VFGEDGAPAP------------------------------PPSGSRPADL
EFB25518.1-panda3 VFGEDGAPAP------------------------------PPSGSRPADL
XP-008700767.1-bear3 VFGEDGAPAP------------------------------PPSGSRPADL
XP-022367060.1-seaotter3 VFGEDGAPAP------------------------------PPSGSRPADL
XP-004744559.1-ferret3 VFGEDGAPAP------------------------------PPSGSRPADL
XP-006730147.1-seal3 VFGEDGAPAP------------------------------PPSGSRPADL
XP-021561416.1-seal3 VFGEDGAPAP------------------------------PPSGSRPADL
XP-030880388.1-seal3 VFGEDGAPAP------------------------------PPSGSRPADL
XP-006730148.1-seal3 VFGEDGAPAP------------------------------PPSGSRPADL
XP-021561417.1-seal3 VFGEDGAPAP------------------------------PPSGSRPADL
XP-027946437.1-sealion3 VFGEDGAPAP------------------------------PPSGLRPADL
XP-025744802.1-seal3 VFGEDGAPAP------------------------------PPSGLRPADL
XP-004393407.1-walrus3 VFGEDGAPAP------------------------------PPSGSRPADL
XP-022367061.1-seaotter3 VFGEDGAPAP------------------------------PPSGSRPADL
XP-004744560.1-ferret3 VFGEDGAPAP------------------------------PPSGSRPADL
XP-025776303.1-puma3 VFGEDGAPAP------------------------------PSSGSRPADL
XP-011288394.1-cat3 VFGEDGAPAP------------------------------PSSGSRPADL
XP-026931838.1-cheetah3 VFGEDGAPVP------------------------------PSSGSRPADL
XP-030155353.1-lynx3 VFGEDGAPAP------------------------------PSSGSRPADL
XP-029782228.1-suricata3 VFGEDGAPAP------------------------------PPSGSRPADL
XP-029782226.1-suricata3 VFGEDGAPAP------------------------------PPSGSRPADL
XP-022367059.1-seaotter3 VFGEDGAPAP------------------------------PPSGSRPADL
XP-016056244.1-bat3 VFGEEGAPAP------------------------------PPPGSRPADL
XP-028357745.1-bat3 VFGEDGAPAP------------------------------PPPGSRPADL
XP-024411942.1-bat3 VFGEDGAPAP------------------------------PPPGSRPADL
XP-016056245.1-bat3 --------------------------------------------------
XP-016056243.1-bat3 --------------------------------------------------
XP-016056240.1-bat3 VFGEEGAPAP------------------------------PPPGSRPADL
EPQ14075.1-bat3 -----------------------------------------------IDL
XP-006099521.1-bat3 VFGEEGAPAP------------------------------PPPGSRPADL
XP-008138162.1-bat3 VFGEEGAPAP------------------------------PPPGSRPADL
XP-028357746.1-bat3 VFGEDGAPAP------------------------------PPPGSRPADL
XP-024411943.1-bat3 VFGEDGAPAP------------------------------PPPGSRPADL
XP-008138164.1-bat3 VFGEEGAPAP------------------------------PPPGSRPADL
XP-006099522.1-bat3 VFGEEGAPAP------------------------------PPPGSRPADL
XP-016056241.1-bat3 VFGEEGAPAP------------------------------PPPGSRPADL
XP-023618873.1-bat3 VFGEEGAPAP------------------------------PPPGSRPADL
XP-023618872.1-bat3 VFGEEGAPAP------------------------------PPPGSRPADL
XP-023618871.1-bat3 VFGEEGAPAP------------------------------PPPGSRPADL
ELK14530.1-bat3 --------------------------------------------------
XP-023379238.1-bat3 ------------------------------------------MYFSISDL
XP-011378833.1-bat3 VFGEDGAPAP------------------------------PPPGSRPADL
XP-024901067.1-bat3 VFGEDGAPAP------------------------------PPPGSRPADL
XP-011378835.1-bat3 VFGEDGAPAP------------------------------PPPGSRPADL
XP-023444910.1-armadillo3 VFDEDGVPAP------------------------------PPSGPRPADL
XP-004459674.1-armadillo3 VFDEDGVPAP------------------------------PPSGPRPADL
XP-012381041.1-armadillo3 VFDEDGVPAP------------------------------PPSGPRPADL
XP-012381040.1-armadillo3 VFDEDGVPAP------------------------------PPSGPRPADL
XP-004459673.1-armadillo3 VFDEDGVPAP------------------------------PPSGPRPADL
XP-023582575.1-manatee3 --------------------------------------------------
XP-004371517.1-manatee3 VFGEDGAPAP------------------------------PPPGPRPADL
XP-004704881.1-hedgehog3 -----------------------------------------------IDL
XP-010595062.1-elephant3 VFGEDGAPAP------------------------------PPPGPRPADL
XP-010595063.1-elephant3 VFGEDGAPAP------------------------------PPPGPRPADL
XP-003417083.1-elephant3 VFGEDGAPAP------------------------------PPPGPRPADL
XP-006878732.1-shrew3 VFGEDGAPAP------------------------------PPPAPRPADL
XP-006878731.1-shrew3 VFGEDGAPAP------------------------------PPPAPRPADL
XP-004371518.1-manatee3 VFGEDGAPAP------------------------------PPPGPRPADL
XP-006860287.1-mole3 VFGEDGAPAP------------------------------PPPGPRPADL
XP-006860286.1-mole3 VFGEDGAPAP------------------------------PPPGPRPADL
XP-007938477.1-antbear3 VFGEDGAPAP------------------------------PPPGPRPADL
XP-007938476.1-antbear3 VFGEDGAPAP------------------------------PPPGPRPADL
XP-004600636.1-shrew3 VFGEDGAPAP------------------------------PPPGSRPADL
XP-004600635.1-shrew3 VFGEDGAPAP------------------------------PPPGSRPADL
XP-023582576.1-manatee3 VFGEDGAPAP------------------------------PPPGPRPADL
XP-007517769.1-hedgehog3 VFGEDGVPAP------------------------------PPPGSRPADL
XP-007517768.1-hedgehog3 VFGEDGVPAP------------------------------PPPGSRPADL
XP-015423299.1-bat3 VFGEEGAPAP----------------------------------------
XP-014403289.1-bat3 --------------------------------------------FPSIDL
XP-028906217.1-orni3 IFGEDG-------------------------------QQQPP-PLGPADL
XP-028906216.1-orni3 IFGEDG-------------------------------QQQPP-PLGPADL
XP-028906218.1-orni3 IFGEDG-------------------------------QQQPP-PLGPADL
XP-020844954.1-koala3 IFGEDG-------------------------------QPPPPPPPGPADT
XP-020844953.1-koala3 IFGEDG-------------------------------QPPPPPPPGPADT
XP-007477286.1-opossum3 IFGEDG-------------------------------HPPPPLPPGPADT
XP-007477284.1-opossum3 IFGEDG-------------------------------HPPPPLPPGPADT
XP-007477283.1-opossum3 IFGEDG-------------------------------HPPPPLPPGPADT
XP-001373981.1-opossum3 IFGEDG-------------------------------HPPPPLPPGPADT
XP-007477287.1-opossum3 IFGEDG-------------------------------HPPPPLPPGPADT
XP-030326858.1-bird3 ---------------MTTANCGAADEFDFRLIFGEDGQPGPGPPLGPADL
XP-030326856.1-bird3 ---------------MTTANCGAADEFDFRLIFGEDGQPGPGPPLGPADL
XP-030326857.1-bird3 ---------------MTTANCGAADEFDFRLIFGEDGQPGPGPPLGPADL
XP-005152292.1-bird3 ---------------MTTANCGAADEFDFRLIFGEDGQPGPGPPLGPADL
XP-030366762.1-bird3 ---------------MTTANCGADDEFDFRLILGEDGQPGPGPPLGPADL
PKK25796.1-pig3 --------------------------------------------------
XP-013223986.2-bird3 ------------------------------------MNVIRSGFVENNYL
XP-025957855.1-emu3 --------------------------------------------------
XP-010299362.1-bird3 -------------------------------MPCGVRMTVEFKMSEMIDL
XP-009988007.1-bird3 -------------------------------MPCGVRMTVEFKMSEMINL
XP-009708061.1-bird3 -------------------------------------------------L
KFP54983.1-bird3 -----------------------------------------------SDL
XP-009512213.1-bird3 -------------------------------------------------L
KFW81396.1-bird3 -----------------------------------------------SDL
XP-010146028.1-bird3 -------------------------------------------------L
KFV91687.1-bird3 -----------------------------------------------SDL
XP-010142515.1-bird3 -------------------------------------------------L
KFO94783.1-bird3 -----------------------------------------------SDL
XP-029820522.1-bird3 --------------------------------------------------
XP-025751871.1-bird3 --------------------------------------------------
XP-025924548.1-kiwi3 --------------------------------------------------
XP-025924549.1-bird3 --------------------------------------------------
KFQ02344.1-bird3 --------------------------------------------------
KFQ69855.1-bird3 --------------------------------------------------
XP-010181905.1-bird3 --------------------------------------------------
KFQ34834.1-bird3 --------------------------------------------------
XP-010206104.1-bird3 --------------------------------------------------
KFP27080.1-bird3 --------------------------------------------------
XP-008947938.1-bird3 --------------------------------------------------
KFP37322.1-bird3 --------------------------------------------------
XP-010292919.1-bird3 --------------------------------------------------
XP-009959800.1-bird3 --------------------------------------------------
XP-010125659.1-bird3 --------------------------------------------------
XP-009818814.1-bird3 --------------------------------------------------
KFV40118.1-bird3 --------------------------------------------------
XP-026712763.1-bird3 ------------------------------MVRVLAQCAATLPKVITDNL
XP-013047813.1-bird3 ---YRSLDIFGTGLVFRHLIVIDLPSVEKWGSPHSCTYACASSSLRTTDL
XP-009579652.1-bird3 -------------------------------------------------L
KFW08061.1-bird3 -----------------------------------------------SDL
XP-009319127.1-penguin3 -------------------------------MPCGVRMTVEFKMSEMINL
KFW64887.1-penguin3 -----------------------------------------------SDL
KFM05824.1-penguin3 -----------------------------------------------SDL
KFQ79962.1-bird3 -----------------------------------------------SDL
KFP14943.1-bird3 -----------------------------------------------ADL
XP-009467631.1-bird3 -------------------------MPCGVRMTVEFKMSEMIKSRQSLDL
KFR01622.1-bird3 ------------------------------------------------DL
KFZ62957.1-bird3 -----------------------------------------------SDL
XP-010583521.1-bird3 VTRRRRCRRRHREKERPTVGNPLKMCINCGIWLKTRFTTENYAVVIFSYL
KFP98523.1-bird3 -----------------------------------------------SDL
EOA96912.1-bird3 -----------------------------------------------SDL
XP-010174066.2-bird3 -------------------------------------------------L
KFZ65923.1-bird3 -----------------------------------------------SDL
XP-014797657.1-bird3 ISRLSGCVVACTSRELTEQLNFIIYVALLIKCRSGIECLWLLFRQKTIDL
KFO10186.1-bird3 -----------------------------------------------SDL
XP-010074176.1-bird3 -------------------------------------------------L
KFV08872.1-bird3 -----------------------------------------------SDL
KFV38855.1-bird3 -----------------------------------------------SDL
XP-009884824.1-bird3 -----------------------------MLSSVKGDKYYVCNIPALVDL
KGL86632.1-bird3 ------------------------------------------------DL
KFP61816.1-bird3 -----------------------------------------------SDL
KFV20019.1-bird3 -----------------------------------------------SDL
XP-029881124.1-bird3 ---------------MTTANCGATDEFDFRLIFGEDGQPGPGPPLGPADL
XP-029881123.1-bird3 ---------------MTTANCGATDEFDFRLIFGEDGQPGPGPPLGPADL
XP-009876488.1-bird3 -------------------------------------------------L
KFP73335.1-bird3 -----------------------------------------------SDL
XP-010002739.1-bird3 --------------------------------------MITSELPEVSYL
KFU94750.1-bird3 -----------------------------------------------SDL
XP-009556399.1-bird3 CGIGVPLGQGNGVLQWDGGWQSPRGQWDWSPAMGLRFLAGREIGVPENNL
KFO74095.1-bird3 -----------------------------------------------SDL
XP-030313353.1-bird3 ---------------MTTANCGATDEFDFRLIFGEDGQPGPGPPLGPVDL
KFP06624.1-bird3 -----------------------------------------------SDL
XP-030313354.1-bird3 ---------------MTTANCGATDEFDFRLIFGEDGQPGPGPPLGPVDL
XP-009940960.1-bird3 ------------------------------------MRLVSVSTEDGPNL
KFR17062.1-bird3 -----------------------------------------------SDL
XP-015729285.1-bird3 ---------------MTTANCGANDEFDFRLIFGEDGQPGPGPPLGPADL
XP-015729284.1-bird3 ---------------MTTANCGANDEFDFRLIFGEDGQPGPGPPLGPADL
XP-031470993.1-bird3 ---------------MTTANCGANDEFDFRLIFGEDGQPGPGPPLGPADL
XP-031470992.1-bird3 ---------------MTTANCGANDEFDFRLIFGEDGQPGPGPPLGPADL
OXB76104.1-bird3 ---------------MSTANCGANDEFDFRLIFGEDGQPGPGPPLGPTDL
XP-021264699.1-bird3 -----------------------------------MLGRLPAAGLRPFDL
XP-021264698.1-bird3 -----------------------------------MLGRLPAAGLRPFDL
XP-010716120.1-bird3 ------------------------------------MKPTPKTEFQADDL
XP-025010013.1-bird3 -----------------------------MLKEINITHVLFQCLQLLTNL
XP-015147848.1-bird3 ---------------MTTANCGANDEFDFRLIFGEDGQPGPGPPLGPADL
XP-015147849.1-bird3 ---------------MTTANCGANDEFDFRLIFGEDGQPGPGPPLGPADL
XP-015495502.1-bird3 ---------------MTTANCGATDEFDFRLIFGEDGQPGPGPPLGPADL
XP-014110964.1-bird3 ---------------MTTANCGATDEFDFRLIFGEDGQPGPGPPLGPADL
XP-014736265.1-bird3 ---------------MTTANCGATDEFDFRLIFGEDGQPGPGPPLGPADL
XP-015495501.1-bird3 ---------------MTTANCGATDEFDFRLIFGEDGQPGPGPPLGPADL
RMC09115.1-bird3 ---------------MTTANCGATDEFDFRLIFGEDGQPGPGPPLGPADL
XP-005526400.2-bird3 ---------------MTTANCGATDEFDFRLIFGEDGQPGPGPPLGPADL
XP-031361677.1-bird3 ---------------MTTANCGATDEFDFRLIFGEDGQPGPGPPLGPADL
OWK54103.1-bird3 --------------------------------------------------
XP-026651498.1-bird3 ---------------------------------------FLSFLISFSDL
XP-030812245.1-bird3 ---------------MTTANCGATDEFDFRLIFGEDGQPGPGPPLGPADL
XP-030083360.1-bird3 ---------------MTTANCGATDEFDFRLIFGEDGQPGPGPPLGPADL
XP-014736264.1-bird3 ---------------MTTANCGATDEFDFRLIFGEDGQPGPGPPLGPADL
XP-023790726.1-bird3 -----------------------------MLITVHICEAKDFVYGVYPDL
TRZ25826.1-bird3 ---------------MTTANCGATDEFDFRLIFGEDGQPGPGPPLGPADL
XP-017596482.1-bird3 --------------------------------------------------
KFO63122.1-bird3 -----------------------------------------------SDL
XP-030812246.1-bird3 ---------------MTTANCGATDEFDFRLIFGEDGQPGPGPPLGPADL
XP-030083361.1-bird3 ---------------MTTANCGATDEFDFRLIFGEDGQPGPGPPLGPADL
XP-031361678.1-bird3 ---------------MTTANCGATDEFDFRLIFGEDGQPGPGPPLGPADL
XP-009068421.1-bird3 -------------------PSDTETGKIVLSILRLLDYWCKTNKALCTDL
KFP75746.1-bird3 -----------------------------------------------SDL
KFW75872.1-bird3 -----------------------------------------------SDL
XP-009897462.1-bird3 ---------------------------------------MELFEVMQGDL
KFV66354.1-bird3 -----------------------------------------------SDL
XP-009676697.1-bird3 -------------------------------MPSGVQMTVEFKMSEMINL
KFV83061.1-bird3 ------------------------------------------------DL
XP-013796645.1-bird3 -------------------MTDLLALIALHSDSLFLLCLFIFILIPFSDL
XP-010219991.1-bird3 DSVHGSKFLYLSAQRSRRARRGRRGFANSRGRAALRGSLPLAGALTGLDL
KGL82129.1-bird3 -----------------------------------------------SDL
XP-025895594.1-bird3 ---------------MTTANCGATDEFDFRLIFGEDAQPGPGPPLGPADL
XP-025895593.1-bird3 ---------------MTTANCGATDEFDFRLIFGEDAQPGPGPPLGPADL
KQK80916.1-bird3 ---------------MTTANCGAADEFDFRLIFGEDGQPGPGPPLGPADL
OPJ77875.1-bird3 DMDSSPVLRFQNLASAAHVSSAALIQRANQFPGLIDSGTTPALAVAEQRG
OPJ77874.1-bird3 DMDSSPVLRFQNLASAAHVSSAALIQRANQFPGLIDSGTTPALAVAEQRG
XP-009929274.1-bird3 --------------------------------------------------
KYO27354.1-alligator3 -------------------------------------------MRKTVNL
KYO27353.1-alligator3 VAHERSRKGQWQIEQENKASREHRAGSKVVLCSATGVGKEKGKMRKTVNL
KYO27352.1-alligator3 -------------------------------------------MRKTVNL
XP-025054207.1-crocodillian3 --------------------------LSLLKVLPVFSCAPTAPEKKQTDL
XP-030438090.1-turtle3 ---------------MTTANCGATDEFDFRLIFGEDGQPSPGPPLGPADL
XP-030438089.1-turtle3 ---------------MTTANCGATDEFDFRLIFGEDGQPSPGPPLGPADL
XP-024075189.2-turtle3 ---------------MTTANCGATDEFDFRLIFGEDGQPGPGPPLGPADL
EMP41255.1-turtle3 ----------------------------------MEPDPPHPHSSYQLHL
XP-024075187.2-turtle3 ---------------MTTANCGATDEFDFRLIFGEDGQPGPGPPLGPADL
XP-023959860.1-turtle3 ---------------MTTANCGATDEFDFRLIFGEDGQPGPGPPLGPADL
XP-024075188.2-turtle3 ---------------MTTANCGATDEFDFRLIFGEDGQPGPGPPLGPADL
XP-005289802.1-turtle3 ---------------MTTANCGATDEFDFRLIFGEDGQPGPGPPLGPADL
XP-025037721.1-turtle3 --------------------------------------------------
ETE65028.1-snake3 ----------------------------------------------MPNL
XP-013919619.1-snake3 --------------------------------------------------
XP-026569900.1-snake3 --------------------------------------MPLLDSVLMPNL
XP-015679808.1-snake3 --MTAANGGGAHDDFDFRLIFGEEEEEEEEEDGGHQPTGPVPAAASAADL
XP-025021091.1-crocodillian3 -------------------MDFPGKKENKSLKTLCKAKCLVCALWKCTDL
GCF45848.1-lizard3 TAANCGGAHDDFDFRLIFG--EDAQPGPGPPAPLTLPLPRALGPAAAADL
XP-015270182.1-lizard3 TAANCGGANDDFDFRLIFG--EDVQPGPGPPTPLPRALG--PAAAAAADL
XP-008112150.1-lizard3 AANCESGANDELDFRLIFGEEDGGRQQQQPGPPPTTTTPLGPTSAAAADF
XP-028595408.1-lizard3 TAANCGGANDEFDFRLIFGEDGQQPGPGPPASTTTPLPQPLGPAAASADL
XP-020661366.1-lizard3 -----------------------MITQLTRLYASVILQFCSHTSGSKQDL
XP-030060162.1-amphibian3 --------------------------------------MAASAESRFEDL
XP-030060163.1-amphibian3 --------------------------------------MAASAESRFEDL
XP-029464453.1-amphibian3 --------------------------------------MAASAEGRLEDL
XP-029464452.1-amphibian3 ---------------MYAQPLTCTQIQMCAPTHTYMTGHKTQTMHTQTYL
XP-010012674.1-bird3 ----------------------MEKDQRSLSQRSALLASPPLSQLFPADL
KFQ42501.1-bird3 -----------------------------------------------SDL
NP-001082217.1-frog3 IFGEES-----------------------------------LENHDSADI
BAB85496.1-frog3 IFGEES-----------------------------------LENHDSADI
AAI69734.1-frog3 IFGEES-----------------------------------LENHDSADI
AAI69736.1-frog3 IFGEES-----------------------------------LENHDSADI
KAE8607909.1-frog3 IFGEET-----------------------------------LENRESVDI
KAE8607908.1-frog3 IFGEET-----------------------------------LENRESVDI
NP-001135546.1-frog3 IFGEET-----------------------------------LENRESVDI
AAI68023.1-frog3 IFGEET-----------------------------------LENRESVDI
KAE8607911.1-frog3 IFGEET-----------------------------------LENRESVDI
KAE8607910.1-frog3 IFGEET-----------------------------------LENRESVDI
XP-007887687.1-fish3 IFGEDG----------------------------------PQPGLGPAER
XP-007887688.1-shark3 IFGEDG----------------------------------PQPGLGPAER
XP-028665171.1-fish3 -----------------------------------------MLCATSAEL
XP-028665169.1-fish3 IFGEDG----------------------------------QPPSLGPAEL
XP-015224068.1-fish3 -----------------------------------------MLCATSPDL
XP-006641578.1-fish3 IFGEDG----------------------------------QQQALGPADL
XP-031588641.1-fish3 IFGEEGQQQPLGP----------------------------------ADL
XP-003437665.1-fish3 IFGEEGQQQPLGP----------------------------------ADL
XP-005934626.1-fish3 IFGEEGQQQPLGP----------------------------------ADL
XP-005733409.1-fish3 IFGEEGQQQPLGP----------------------------------ADL
XP-004539618.1-fish3 IFGEEGQQQPLGP----------------------------------ADL
XP-006779942.1-fish3 IFGEEGQQQPLGP----------------------------------ADL
XP-004539619.2-fish3 KEERSGRMLCATM----------------------------------SDL
XP-005733408.2-fish3 -------MLCATM----------------------------------SDL
XP-030577365.1-fish3 IFGEEGQQQPLGP----------------------------------ADL
XP-035855230.1-fish3 -------MLCATS----------------------------------PDL
XP-031170253.1-fish3 --------------------------------------------------
XP-031170254.1-fish3 IFGEDGQQQPLGP----------------------------------ADL
XP-028429854.1-fish3 --------------------------------------------------
XP-028429841.1-fish3 -------MLCATS----------------------------------PDL
XP-028429835.1-fish3 IFGEDGQQQPLGP----------------------------------ADL
TDH17310.1-fish3 IFGEDGQQQPLGP----------------------------------ADL
KAA8595448.1-fish3 --------------------------------------------------
KAA8585651.1-fish3 --------------------------------------------------
XP-028429848.1-fish3 IFGEDGQQQPLGP----------------------------------ADL
XP-029282220.1-fish3 TSPGECVVTPRLK----------------------------------PDL
XP-029282213.1-fish3 IFGEDGQQQPLGP----------------------------------ADL
XP-020494345.1-fish3 IFGEDGQQQPLGP----------------------------------ADL
XP-026189552.1-eel3 --------------------------------------------------
XP-026189551.1-eel3 IFGEDGQQQPLGP----------------------------------ADL
TKS69884.1-fish3 IFGEDGQQQPLGP----------------------------------ADL
TMS12996.1-fish3 --------------------------------------------------
KAE8297280.1-fish3 IFGEDGQQQPLGP----------------------------------ADL
ARN61497.1-fish3 IFGEDGQQQPLGP----------------------------------ADL
XP-030270359.1-fish3 --------------------------------------------------
XP-030270357.1-fish3 NGERSGRMLCTTS----------------------------------PDL
XP-030270358.1-fish3 IFGEDGQQQPLGP----------------------------------GDL
XP-022064673.1-fish3 IFGEDGQQQPLGP----------------------------------ADL
XP-023128571.1-fish3 --------------------------------------------------
XP-008276799.1-fish3 IFGEDGQQQPLGP----------------------------------ADL
XP-008276798.1-fish3 IFGEDGQQQPLGP----------------------------------ADL
XP-030019307.1-fish3 IFGEDGQQQPLGP----------------------------------ADL
XP-029353782.1-shark3 ----------MWS----------------------------------WKL
XP-029353781.1-shark3 IFGEDGQQQPLGP----------------------------------AEL
XP-023267727.1-fish3 IFGEDGQQQPLGP----------------------------------ADL
XP-023267730.1-fish3 IFGEDGQQQPLGP----------------------------------ADL
XP-023267729.1-fish3 -------MLCATS----------------------------------PDL
XP-023267728.1-fish3 TSPGECVGTPRLK----------------------------------PDL
XP-022597112.1-fish3 IFGEDGQQQPLGP----------------------------------ADL
XP-019935838.1-fish3 -------MLCATS----------------------------------PDL
XP-019935837.1-fish3 TSPGECVGTPRLK----------------------------------PDL
XP-019935836.1-fish3 IFGEDGQQQPLGP----------------------------------ADL
AWP01814.1-fish3 IFGEDGQQQPLGP----------------------------------ADL
XP-020445589.1-eel3 -------MLCATS----------------------------------PDL
XP-020445588.1-eel3 FGEDGQQQQPLGP----------------------------------ADL
XP-029945932.1-fish3 IFGEDGQQQPLGP----------------------------------ADL
XP-029001251.1-fish3 IFGEEGQQQPLGP----------------------------------ADL
XP-029001249.1-fish3 NEERSGRMLCATS----------------------------------PDL
XP-029933030.1-fish3 IFGEDGQQQPLGP----------------------------------ADL
XP-024911315.1-fish3 IFGEDGQQQPLGP----------------------------------TDL
XP-024911314.1-fish3 IFGEDGQQQPLGP----------------------------------TDL
XP-024911316.1-fish3 IFGEDGQQQPLGP----------------------------------TDL
XP-011491036.1-fish3 -----M--LCATS----------------------------------PDL
XP-004067444.1-fish3 FGEDGQ--QPVGP----------------------------------SDL
XP-024151618.1-fish3 FGEDGQ--QPVGP----------------------------------SDL
XP-027870769.1-fish3 -------MLCATS----------------------------------PDL
XP-027870766.1-fish3 F-GEDGQQQPLGP----------------------------------ADL
XP-027870768.1-fish3 F-GEDGQQQPLGP----------------------------------ADL
XP-005796263.1-fish3 F-GEDGQQQPLGP----------------------------------ADL
XP-007544138.1-fish3 -------------------------------------------------L
XP-014847538.1-fish3 F-GEDGQQQPSGP----------------------------------ADL
XP-014847539.1-fish3 -------MLCATS----------------------------------PDL
XP-014884885.1-fish3 -------MLCATS----------------------------------PDL
XP-014884884.1-fish3 F-GEDGQQQPSGP----------------------------------ADL
XP-008403699.1-fish3 -------MLCATS----------------------------------PDL
XP-008403698.1-fish3 F-GEDGQQQPLGP----------------------------------ADL
XP-015227116.1-fish3 -------MLCATS----------------------------------PDL
XP-015227115.1-fish3 F-GEDGQQQPLGP----------------------------------TDL
XP-013859998.1-fish3 -------MLCATS----------------------------------PDL
XP-013859997.1-fish3 FGEDVQPPPPLGP----------------------------------VDL
XP-028256822.1-fish3 -------MLCATS----------------------------------PDL
XP-028256821.1-fish3 IFGEDGQQQPLGP----------------------------------ADL
TWW67358.1-fish3 --------------------------------------------------
TNM90673.1-fish3 GQQPPPQQPPLGP----------------------------------ADL
XP-029702291.1-fish3 GQQPPPQQPPLGP----------------------------------ADL
XP-011607961.1-fish3 GQQPPPQQPPLGP----------------------------------ADL
XP-003969569.1-fish3 GQQPPPQQPPLGP----------------------------------ADL
XP-019747070.1-seahorse3 -------MLCATS----------------------------------PDL
XP-019747061.1-seahorse3 IFGEDGQQQQLGP----------------------------------ADL
XP-010771647.1-fish3 --------------------------------------------------
XP-028331707.1-fish3 -------MLCATS----------------------------------PDL
XP-028331697.1-fish3 IFGEDGQQQPIGP----------------------------------ADL
XP-015809309.1-fish3 -------MLCTTS----------------------------------PDL
XP-015809308.1-fish3 IFGEDVQQPPLDT----------------------------------ADL
XP-020796996.1-fish3 MFGEDSQPQPLGP----------------------------------TDL
XP-030232185.1-fish3 --------------------------------------------------
XP-030232183.1-fish3 ADQEPDDNTSFYI----------------------------------HDV
XP-030232184.1-fish3 PDQEPDDNTSFYI----------------------------------HDV
XP-031687117.1-fish3 IFGEDGQQQSLGP----------------------------------ADL
XP-031687118.1-fish3 IFGEDGQQQSLGP----------------------------------ADL
XP-029623763.1-fish3 --------------------------------------------------
XP-029623762.1-fish3 -------MLCATS----------------------------------TDL
XP-029623760.1-fish3 IFGEDGQQQSLGP----------------------------------ADL
XP-013982813.1-fish3 -------MLCATS----------------------------------TDL
XP-013982812.1-fish3 IFGEDGQQQSLGP----------------------------------ADL
XP-029623761.1-fish3 IFGEDGQQQSLGP----------------------------------ADL
XP-023993038.1-fish3 -------MLCAMS----------------------------------TDL
XP-023993036.1-fish3 IFGEDGQHQSLGP----------------------------------ADL
XP-023993037.1-fish3 IFGEDGQHQSLGP----------------------------------ADL
XP-031687120.1-fish3 -------MLCATS----------------------------------TDL
XP-031670878.1-fish3 IFGEDGQQQSLGP----------------------------------ADL
XP-024261746.1-fish3 IFGEDGQQQSLGP----------------------------------ADL
XP-014031666.1-fish3 IFGEDGQQQSLGP----------------------------------ADL
XP-014031667.1-fish3 IFGEDGQQQSLGP----------------------------------ADL
XP-014031668.1-fish3 -------MLCATS----------------------------------TDL
XP-026793444.1-shark3 IFGEDGQQPPPGP----------------------------------ADL
KAB5525883.1-shark3 IFGEDGQQPPPGP----------------------------------ADL
XP-026793445.1-shark3 -------MLCATS----------------------------------PDL
XP-030649986.1-fish3 MFGEDGQQQALGP----------------------------------ADL
XP-026123343.1-fish3 -------MLCATS----------------------------------PDL
XP-026123342.1-fish3 IFGEDGQQPPLGP----------------------------------ADL
XP-690273.4-fish3 IFGEDGQQPPLGP----------------------------------ADL
XP-021333591.1-fish3 IFGEDGQQPPLGP----------------------------------ADL
KAA0723390.1-fish3 ----MTYYNISIR----------------------------------PDL
TRY82062.1-fish3 PLIRRRETETLKC----------------------------------LDL
XP-022522825.1-fish3 -------MLCATS----------------------------------PDL
XP-007246953.2-fish3 GQQQQPQQPPLGP----------------------------------ADL
XP-028811979.1-fish3 IFGEDGQQQPLGP----------------------------------ADP
XP-028811978.1-fish3 IFGEDGQQQPLGP----------------------------------ADP
XP-028811977.1-fish3 IFGEDGQQQPLGP----------------------------------ADP
XP-028811981.1-fish3 ---------CATL----------------------------------PDP
XP-028811980.1-fish3 IFGEDGQQQPLGP----------------------------------ADP
KPP74486.1-fish3 ---------ILLS----------------------------------VDL
XP-026775236.1-shark3 TFGEDS--------------------------------------QATASG
XP-026775234.1-shark3 TFGEDS--------------------------------------QATASG
XP-026775235.1-shark3 TFGEDS--------------------------------------QATASG
XP-009296487.1-fish3 IFGESS--------------------------------------FSHTES
XP-001921767.1-fish3 IFGESS--------------------------------------FSHTES
XP-029107844.1-fish3 DPDE------NASFYVFNVDEAPPMGSQFVGVTRHGLHPHSKIAGPHLQA
XP-029107843.1-fish3 DPDE------NASFYVFNVDEAPPMGSQFVGVTRHGLHPHSKIAGPHLQA
JAA07670.1-chimpanzee3 EPDD---CAS-IYIFNVDPPPSTLN-TPLCLPHHGLPS-HSSVLSPSFQL
JAA38850.1-chimpanzee3 EPDD---CAS-IYIFNVDPPPSTLN-TPLCLPHHGLPS-HSSVLSPSFQL
JAA26799.1-chimpanzee3 EPDD---CAS-IYIFNVDPPPSTLN-TPLCLPHHGLPS-HSSVLSPSFQL
JAA18177.1-chimpanzee3 EPDD---CAS-IYIFNVDPPPSTLN-TPLCLPHHGLPS-HSSVLSPSFQL
XP-009429365.1-chimpanzee3 EPDD---CAS-IYIFNVDPPPSTLN-TPLCLPHHGLPS-HSSVLSPSFQL
XP-009429363.1-chimpanzee3 EPDD---CAS-IYIFNVDPPPSTLN-TPLCLPHHGLPS-HSSVLSPSFQL
XP-009429366.1-chimpanzee3 EPDD---CAS-IYIFNVDPPPSTLN-TPLCLPHHGLPS-HSSVLSPSFQL
PNI91076.1-chimpanzee3 EPDD---CAS-IYIFNVDPPPSTLN-TPLCLPHHGLPS-HSSVLSPSFQL
EAW83212.1-human3 EPDD---CAS-IYIFNVDPPPSTLT-TPLCLPHHGLPS-HSSVLSPSFQL
EAW83210.1-human3 EPDD---CAS-IYIFNVDPPPSTLT-TPLCLPHHGLPS-HSSVLSPSFQL
NP-004546.1-human3 EPDD---CAS-IYIFNVDPPPSTLT-TPLCLPHHGLPS-HSSVLSPSFQL
ACG55625.1-human3 EPDD---CAS-IYIFNVDPPPSTLT-TPLCLPHHGLPS-HSSVLSPSFQL
XP-017809194.2-monkey3 EPDD---CAS-IYIFNVDPPPSTLN-TPLCLPHHGLPS-HSSVLSPSFQL
XP-025225997.1-monkey3 EPDD---CAS-IYIFNVDPPPSTLN-TPLCLPHHGLPS-HSSVLSPSFQL
XP-014981941.1-monkey3 EPDD---CAS-IYIFNVDPPPSTLN-TPLCLPHHGLPS-HSSVLSPSFQL
AFH32518.1-monkey3 EPDD---CAS-IYIFNVDPPPSTLN-TPLCLPHHGLPS-HSSVLSPSFQL
XP-011756044.1-monkey3 EPDD---CAS-IYIFNVDPPPSTLN-TPLCLPHHGLPS-HSSVLSPSFQL
XP-007992054.1-monkey3 EPDD---CAS-IYIFNVDPPPSTLN-TPLCLPHHGFPS-HSSVLSPSFQL
XP-023066006.1-monkey3 EPDD---CAS-IYIFNVDPPPSTLN-TPLCLPHHGLPS-HSSVLSPSFQL
XP-010353354.1-monkey3 EPDD---CAS-IYIFNVDPPPSTLN-TPLCLPHHGLPS-HSSVLSPSFQL
XP-021788068.2-monkey3 EPDD---CAS-IYIFNVDPPPSTLN-TPLCLPHHGLPS-HSSVLSPSFQL
XP-017809193.2-monkey3 EPDD---CAS-IYIFNVDPPPSTLN-TPLCLPHHGLPS-HSSVLSPSFQL
XP-028697378.1-monkey3 EPDD---CAS-IYIFNVDPPPSTLN-TPLCLPHHGLPS-HSSVLSPSFQL
XP-028697379.1-monkey3 EPDD---CAS-IYIFNVDPPPSTLN-TPLCLPHHGLPS-HSSVLSPSFQL
ACG55631.1-human3 --------------------------------------------------
ACG55628.1-human3 --------------------------------------------------
ACG55630.1-human3 --------------------------------------------------
BAD93061.1-human3 --------------------------------------------------
XP-025225994.1-monkey3 EPDD---CAS-IYIFNVDPPPSTLN-TPLCLPHHGLPS-HSSVLSPSFQL
XP-005592401.1-monkey3 EPDD---CAS-IYIFNVDPPPSTLN-TPLCLPHHGLPS-HSSVLSPSFQL
XP-005592400.1-monkey3 EPDD---CAS-IYIFNVDPPPSTLN-TPLCLPHHGLPS-HSSVLSPSFQL
XP-015298270.1-monkey3 EPDD---CAS-IYIFNVDPPPSTLN-TPLCLPHHGLPS-HSSVLSPSFQL
XP-015298269.1-monkey3 EPDD---CAS-IYIFNVDPPPSTLN-TPLCLPHHGLPS-HSSVLSPSFQL
XP-015298275.1-monkey3 EPDD---CAS-IYIFNVDPPPSTLN-TPLCLPHHGLPS-HSSVLSPSFQL
XP-015298274.1-monkey3 EPDD---CAS-IYIFNVDPPPSTLN-TPLCLPHHGLPS-HSSVLSPSFQL
XP-015298271.1-monkey3 EPDD---CAS-IYIFNVDPPPSTLN-TPLCLPHHGLPS-HSSVLSPSFQL
XP-015298272.1-monkey3 EPDD---CAS-IYIFNVDPPPSTLN-TPLCLPHHGLPS-HSSVLSPSFQL
XP-015298273.1-monkey3 EPDD---CAS-IYIFNVDPPPSTLN-TPLCLPHHGLPS-HSSVLSPSFQL
XP-030650890.1-monkey3 EPDD---CAS-IYIFNVDPPPSTLN-TPLCLPHHGLPS-HPSVLSPSFQL
PNJ61422.1-orangutan3 EPDD---CAS-IYIFNIDPPPSTLN-TPLCLPHHGLPS-HSSVLSPSFQL
XP-009249119.1-orangutan3 EPDD---CAS-IYIFNIDPPPSTLN-TPLCLPHHGLPS-HSSVLSPSFQL
XP-030858630.1-gorilla3 EPDD---CAS-IYIFNVDPPPSTLN-TPLCLPHHGLPS-HSSVLSPSFQL
XP-030858629.1-gorilla3 EPDD---CAS-IYIFNVDPPPSTLN-TPLCLPHHGLPS-HSSVLSPSFQL
AAB46595.1-human3 EPDD---CAS-IYIFNVDPPPSTLT-TPLCLPHHGLPS-HSSVLSPSFQL
AAB46597.1-human3 EPDD---CAS-IYIFNVDPPPSTLT-TPLCLPHHGLPS-HSSVLSPSFQL
ACG55627.1-human3 EPDD---CAS-IYIFNVDPPPSTLT-TPLCLPHHGLPS-HSSVLSPSFQL
XP-009429367.1-chimpanzee3 EPDD---CAS-IYIFNVDPPPSTLN-TPLCLPHHGLPS-HSSVLSPSFQL
PNI91081.1-chimpanzee3 EPDD---CAS-IYIFNVDPPPSTLN-TPLCLPHHGLPS-HSSVLSPSFQL
XP-030858632.1-gorilla3 EPDD---CAS-IYIFNVDPPPSTLN-TPLCLPHHGLPS-HSSVLSPSFQL
XP-009429362.1-chimpanzee3 EPDD---CAS-IYIFNVDPPPSTLN-TPLCLPHHGLPS-HSSVLSPSFQL
XP-024089526.1-orangutan3 EPDD---CAS-IYIFNIDPPPSTLN-TPLCLPHHGLPS-HSSVLSPSFQL
XP-002826614.1-orangutan3 EPDD---CAS-IYIFNIDPPPSTLN-TPLCLPHHGLPS-HSSVLSPSFQL
PNJ61423.1-orangutan3 EPDD---CAS-IYIFNIDPPPSTLN-TPLCLPHHGLPS-HSSVLSPSFQL
XP-024089525.1-orangutan3 EPDD---CAS-IYIFNIDPPPSTLN-TPLCLPHHGLPS-HSSVLSPSFQL
XP-024089527.1-orangutan3 EPDD---CAS-IYIFNIDPPPSTLN-TPLCLPHHGLPS-HSSVLSPSFQL
PNJ61416.1-orangutan3 EPDD---CAS-IYIFNIDPPPSTLN-TPLCLPHHGLPS-HSSVLSPSFQL
NP-775186.1-human3 EPDD---CAS-IYIFNVDPPPSTLT-TPLCLPHHGLPS-HSSVLSPSFQL
EAW83213.1-human3 EPDD---CAS-IYIFNVDPPPSTLT-TPLCLPHHGLPS-HSSVLSPSFQL
AAB46596.1-human3 EPDD---CAS-IYIFNVDPPPSTLT-TPLCLPHHGLPS-HSSVLSPSFQL
XP-030858631.1-gorilla3 EPDD---CAS-IYIFNVDPPPSTLN-TPLCLPHHGLPS-HSSVLSPSFQL
PNI91078.1-chimpanzee3 EPDD---CAS-IYIFNVDPPPSTLN-TPLCLPHHGLPS-HSSVLSPSFQL
JAA26801.1-chimpanzee3 EPDD---CAS-IYIFNVDPPPSTLN-TPLCLPHHGLPS-HSSVLSPSFQL
XP-001167726.1-chimpanzee3 EPDD---CAS-IYIFNVDPPPSTLN-TPLCLPHHGLPS-HSSVLSPSFQL
XP-025225998.1-monkey3 EPDD---CAS-IYIFNVDPPPSTLN-TPLCLPHHGLPS-HSSVLSPSFQL
XP-011756046.1-monkey3 EPDD---CAS-IYIFNVDPPPSTLN-TPLCLPHHGLPS-HSSVLSPSFQL
XP-007992057.1-monkey3 EPDD---CAS-IYIFNVDPPPSTLN-TPLCLPHHGFPS-HSSVLSPSFQL
XP-023066007.1-monkey3 EPDD---CAS-IYIFNVDPPPSTLN-TPLCLPHHGLPS-HSSVLSPSFQL
XP-030780509.1-monkey3 EPDD---CAS-IYIFNVDPPPSTLN-TPLCLPHHGLPS-HSSVLSPSFQL
XP-030650897.1-monkey3 EPDD---CAS-IYIFNVDPPPSTLN-TPLCLPHHGLPS-HPSVLSPSFQL
PNJ61421.1-orangutan3 EPDD---CAS-IYIFNIDPPPSTLN-TPLCLPHHGLPS-HSSVLSPSFQL
XP-030780508.1-monkey3 EPDD---CAS-IYIFNVDPPPSTLN-TPLCLPHHGLPS-HSSVLSPSFQL
XP-030780507.1-monkey3 EPDD---CAS-IYIFNVDPPPSTLN-TPLCLPHHGLPS-HSSVLSPSFQL
NP-775188.1-human3 EPDD---CAS-IYIFNVDPPPSTLT-TPLCLPHHGLPS-HSSVLSPSFQL
ACG55626.1-human3 EPDD---CAS-IYIFNVDPPPSTLT-TPLCLPHHGLPS-HSSVLSPSFQL
AAH01050.1-human3 EPDD---CAS-IYIFNVDPPPSTLT-TPLCLPHHGLPS-HSSVLSPSFQL
EAW83211.1-human3 EPDD---CAS-IYIFNVDPPPSTLT-TPLCLPHHGLPS-HSSVLSPSFQL
Q12968.1-human3 EPDD---CAS-IYIFNVDPPPSTLT-TPLCLPHHGLPS-HSSVLSPSFQL
XP-030858628.1-gorilla3 EPDD---CAS-IYIFNVDPPPSTLN-TPLCLPHHGLPS-HSSVLSPSFQL
XP-030858627.1-gorilla3 EPDD---CAS-IYIFNVDPPPSTLN-TPLCLPHHGLPS-HSSVLSPSFQL
XP-001167633.1-chimpanzee3 EPDD---CAS-IYIFNVDPPPSTLN-TPLCLPHHGLPS-HSSVLSPSFQL
PNI91077.1-chimpanzee3 EPDD---CAS-IYIFNVDPPPSTLN-TPLCLPHHGLPS-HSSVLSPSFQL
JAA38849.1-chimpanzee3 EPDD---CAS-IYIFNVDPPPSTLN-TPLCLPHHGLPS-HSSVLSPSFQL
JAA26800.1-chimpanzee3 EPDD---CAS-IYIFNVDPPPSTLN-TPLCLPHHGLPS-HSSVLSPSFQL
JAA18176.1-chimpanzee3 EPDD---CAS-IYIFNVDPPPSTLN-TPLCLPHHGLPS-HSSVLSPSFQL
JAA07669.1-chimpanzee3 EPDD---CAS-IYIFNVDPPPSTLN-TPLCLPHHGLPS-HSSVLSPSFQL
XP-009429361.1-chimpanzee3 EPDD---CAS-IYIFNVDPPPSTLN-TPLCLPHHGLPS-HSSVLSPSFQL
XP-007992056.1-monkey3 EPDD---CAS-IYIFNVDPPPSTLN-TPLCLPHHGFPS-HSSVLSPSFQL
XP-011787520.1-monkey3 EPDD---CAS-IYIFNVDPPPSTLN-TPLCLPHHGLPS-HSSVLSPSFQL
ACG55632.1-human3 --------------------------------------------------
ACG55629.1-human3 --------------------------------------------------
XP-024651728.1-monkey3 --------------------------------------------------
XP-025225993.1-monkey3 EPDD---CAS-IYIFNVDPPPSTLN-TPLCLPHHGLPS-HSSVLSPSFQL
XP-011853396.1-monkey3 EPDD---CAS-IYIFNVDPPPSALN-TPLCLPHHGLPS-HSSVLSPSFQL
EHH60500.1-monkey3 EPDD---CAS-IYIFNVDPPPSTLN-TPLCLPHHGLPS-HSSVLSPSFQL
XP-005592399.1-monkey3 EPDD---CAS-IYIFNVDPPPSTLN-TPLCLPHHGLPS-HSSVLSPSFQL
XP-011756045.1-monkey3 EPDD---CAS-IYIFNVDPPPSTLN-TPLCLPHHGLPS-HSSVLSPSFQL
EHH31782.1-monkey3 EPDD---CAS-IYIFNVDPPPSTLN-TPLCLPHHGLPS-HSSVLSPSFQL
XP-014981940.1-monkey3 EPDD---CAS-IYIFNVDPPPSTLN-TPLCLPHHGLPS-HSSVLSPSFQL
AFH32519.1-monkey3 EPDD---CAS-IYIFNVDPPPSTLN-TPLCLPHHGLPS-HSSVLSPSFQL
XP-011756043.1-monkey3 EPDD---CAS-IYIFNVDPPPSTLN-TPLCLPHHGLPS-HSSVLSPSFQL
XP-025225995.1-monkey3 EPDD---CAS-IYIFNVDPPPSTLN-TPLCLPHHGLPS-HSSVLSPSFQL
XP-003917132.4-monkey3 EPDD---CAS-IYIFNVDPPPSTLN-TPLCLPHHGLPS-HSSVLSPSFQL
XP-007992053.1-monkey3 EPDD---CAS-IYIFNVDPPPSTLN-TPLCLPHHGFPS-HSSVLSPSFQL
XP-023066005.1-monkey3 EPDD---CAS-IYIFNVDPPPSTLN-TPLCLPHHGLPS-HSSVLSPSFQL
XP-010353353.1-monkey3 EPDD---CAS-IYIFNVDPPPSTLN-TPLCLPHHGLPS-HSSVLSPSFQL
XP-030650886.1-monkey3 EPDD---CAS-IYIFNVDPPPSTLN-TPLCLPHHGLPS-HPSVLSPSFQL
XP-012292769.1-monkey3 EPDD---CAS-IYIFNVDPPPSTLN-TPLCLPHHGLPS-HSSVLSPSFQL
XP-012292768.1-monkey3 EPDD---CAS-IYIFNVDPPPSTLN-TPLCLPHHGLPS-HSSVLSPSFQL
XP-003735369.1-monkey3 EPDD---CAS-IYIFNVDPPPSTPN-TPLCLPHHGLPS-HSSVLSPSFQL
XP-010345130.1-monkey3 EPDD---CAS-IYIFNVDPPPSALN-TPLCLPHHGLPS-HSSVLSPSFQL
XP-012292766.1-monkey3 EPDD---CAS-IYIFNVDPPPSTLN-TPLCLPHHGLPS-HSSVLSPSFQL
XP-012292764.1-monkey3 EPDD---CAS-IYIFNVDPPPSTLN-TPLCLPHHGLPS-HSSVLSPSFQL
XP-012292770.1-monkey3 EPDD---CAS-IYIFNVDPPPSTLN-TPLCLPHHGLPS-HSSVLSPSFQL
XP-002761221.2-monkey3 EPDD---CAS-IYIFNVDPPPSTPN-TPLCLPHHGLPS-HSSVLSPSFQL
JAB47678.1-monkey3 EPDD---CAS-IYIFNVDPPPSTPN-TPLCLPHHGLPS-HSSVLSPSFQL
JAB39079.1-monkey3 EPDD---CAS-IYIFNVDPPPSTPN-TPLCLPHHGLPS-HSSVLSPSFQL
XP-012292767.1-monkey3 EPDD---CAS-IYIFNVDPPPSTLN-TPLCLPHHGLPS-HSSVLSPSFQL
XP-012292765.1-monkey3 EPDD---CAS-IYIFNVDPPPSTLN-TPLCLPHHGLPS-HSSVLSPSFQL
XP-010345129.1-monkey3 EPDD---CAS-IYIFNVDPPPSALN-TPLCLPHHGLPS-HSSVLSPSFQL
XP-014446494.1-shrew3 EPDD---CAS-IYIFNVDPPPSTLN-SPLCLPHHGLPS-HSSVLSPSFQL
ELW50355.1-shrew3 EPDD---CAS-IYIFNVDPPPSTLN-SPLCLPHHGLPS-HSSVLSPSFQL
XP-014446495.1-shrew3 EPDD---CAS-IYIFNVDPPPSTLN-SPLCLPHHGLPS-HSSVLSPSFQL
XP-023374685.1-galago3 EPDD---CAS-IYILNVDPPPSTLN-SPFCLPHHGLTS-HSSVLSPSFPL
XP-008565379.1-lemur3 EPDD---CAS-IYIFNVDPPPSTLN-SPLCLPHHGLPS-HSSVLSPSFQL
XP-008255734.1-rabbit3 EPDD---CAS-IYIFNVDPPPSTLN-SPLCLPHHGLPS-HPSVLSSSLQL
XP-002711678.1-rabbit3 EPDD---CAS-IYIFNVDPPPSTLN-SPLCLPHHGLPS-HPSVLSSSLQL
XP-012782058.1-pika3 EPDD---CAS-IYIFNVDPPPSTLN-SPLCLPHHGLPS-HSSVLSSSFQL
XP-012868290.1-rodent3 EPDD---CES-IYIFNVDPPPSTLN-SSPCLPHHGLPS-HSSVLSPSFQL
XP-012868292.1-rodent3 --------------------------------------------------
XP-012868291.1-rodent3 EPDD---CES-IYIFNVDPPPSTLN-SSPCLPHHGLPS-HSSVLSPSFQL
XP-020138066.1-lemur3 EPDD---CAS-IYIFNVDPPPSTLN-SPLCLPHHGLPS-HSSVLSPSFQL
XP-012597783.1-lemur3 EPDD---CAS-IYIFNVDPPPSTLN-SPLCLPHHGLPS-HSSVLSPSFQL
XP-012597776.1-lemur3 EPDD---CAS-IYIFNVDPPPSTLN-SPLCLPHHGLPS-HSSVLSPSFQL
XP-012597781.1-lemur3 --------------------------------------------------
XP-012597774.1-lemur3 EPDD---CAS-IYIFNVDPPPSTLN-SPLCLPHHGLPS-HSSVLSPSFQL
XP-020138065.1-lemur3 EPDD---CAS-IYIFNVDPPPSTLN-SPLCLPHHGLPS-HSSVLSPSFQL
XP-020138064.1-lemur3 EPDD---CAS-IYIFNVDPPPSTLN-SPLCLPHHGLPS-HSSVLSPSFQL
XP-012597775.1-lemur3 EPDD---CAS-IYIFNVDPPPSTLN-SPLCLPHHGLPS-HSSVLSPSFQL
XP-012515982.1-lemur3 EPDD---CAS-IYIFNVDPPPSTLN-SPLCLPHHGLPS-HSSVLSPSFQL
XP-008063929.1-tarsier3 EPDD---CAS-IYIFNVDPPPSTLN-SPLCLPHHGLPS-HSSVLSPSFQF
XP-008063928.1-tarsier3 EPDD---CAS-IYIFNVDPPPSTLN-SPLCLPHHGLPS-HSSVLSPSFQF
NP-001101917-rat3 EPDD---CAS-IYIFNVDPPPSTLN-SSLGLPHHGLLQSHSSVLSPSFQL
EDL92434.1-rat3 EPDD---CAS-IYIFNVDPPPSTLN-SSLGLPHHGLLQSHSSVLSPSFQL
EDL92435.1-rat3 EPDD---CAS-IYIFNVDPPPSTLN-SSLGLPHHGLLQSHSSVLSPSFQL
XP-031197130.1-mouse3 EPDD---CAS-IYIFNVDPPPSTLN-SSLGLPHHGLLQSHSSVLSPSFQL
XP-031197128.1-mouse3 EPDD---CAS-IYIFNVDPPPSTLN-SSLGLPHHGLLQSHSSVLSPSFQL
XP-028624475.1-rat3 EPDD---CAS-IYIFNVDPPPSTLN-SSLGLPHHGLLQSHSSVLSPSFQL
XP-028624474.1-rat3 EPDD---CAS-IYIFNVDPPPSTLN-SSLGLPHHGLLQSHSSVLSPSFQL
ACG55650.1-mouse3 EPDD---CAS-IYIFNVDPPPSTLN-SSLGLPHHGLLQSHSSVLSPSFQL
NP-035031.2-mouse3 EPDD---CAS-IYIFNVDPPPSTLN-SSLGLPHHGLLQSHSSVLSPSFQL
EDL11343.1-mouse3 EPDD---CAS-IYIFNVDPPPSTLN-SSLGLPHHGLLQSHSSVLSPSFQL
AAI20902.1-mouse3 EPDD---CAS-IYIFNVDPPPSTLN-SSLGLPHHGLLQSHSSVLSPSFQL
AAI20901.1-mouse3 EPDD---CAS-IYIFNVDPPPSTLN-SSLGLPHHGLLQSHSSVLSPSFQL
XP-021025167.1-mouse3 EPDD---CAS-IYIFNVDPPPSTLN-SSLGLPHHGLLQSHSSVLSPSFQL
XP-006530817.1-mouse3 EPDD---CAS-IYIFNVDPPPSTLN-SSLGLPHHGLLQSHSSVLSPSFQL
ACG55649.1-mouse3 EPDD---CAS-IYIFNVDPPPSTLN-SSLGLPHHGLLQSHSSVLSPSFQL
EDL11344.1-mouse3 EPDD---CAS-IYIFNVDPPPSTLN-SSLGLPHHGLLQSHSSVLSPSFQL
NP-001355725.1-mouse3 EPDD---CAS-IYIFNVDPPPSTLN-SSLGLPHHGLLQSHSSVLSPSFQL
XP-029336224.1-mouse3 EPDD---CAS-IYIFNVDPPPSTLN-SSLGLPHHGLLQSHSSVLSPSFQL
ACG55647.1-mouse3 EPDD---CAS-IYIFNVDPPPSTLN-SSLGLPHHGLLQSHSSVLSPSFQL
EDL11342.1-mouse3 EPDD---CAS-IYIFNVDPPPSTLN-SSLGLPHHGLLQSHSSVLSPSFQL
AAA93249.1-mouse3 EPDD---CAS-IYIFNVDPPPSTLN-SSLGLPHHGLLQSHSSVLSPSFQL
ACG55646.1-mouse3 EPDD---CAS-IYIFNVDPPPSTLN-SSLGLPHHGLLQSHSSVLSPSFQL
NP-001355726.1-mouse3 EPDD---CAS-IYIFNVDPPPSTLN-SSLGLPHHGLLQSHSSVLSPSFQL
ACG55651.1-mouse3 EPDD---CAS-IYIFNVDPPPSTLN-SSLGLPHHGLLQSHSSVLSPSFQL
ACG55648.1-mouse3 EPDD---CAS-IYIFNVDPPPSTLN-SSLGLPHHGLLQSHSSVLSPSFQL
XP-031197131.1-mouse3 EPDD---CAS-IYIFNVDPPPSTLN-SSLGLPHHGLLQSHSSVLSPSFQL
XP-031197129.1-mouse3 EPDD---CAS-IYIFNVDPPPSTLN-SSLGLPHHGLLQSHSSVLSPSFQL
XP-021075628.1-mouse3 EPDD---CAS-IYIFNVDPPPSTLN-SSLGLPHHGLLQSHSSVLSPSFQL
XP-029388298.1-mouse3 EPDD---CAS-IYIFNVDPPPSTLN-SSLGLPHHGLLQSHSSVLSPSFQL
XP-021075627.1-mouse3 EPDD---CAS-IYIFNVDPPPSTLN-SSLGLPHHGLLQSHSSVLSPSFQL
XP-029388299.1-mouse3 EPDD---CAS-IYIFNVDPPPSTLN-SSLGLPHHGLLQSHSSVLSPSFQL
XP-028710089.1-mouse3 EPDD---CAS-IYIFNVDPPPSTLN-SSLGLPHHGLLQSHSSVLSPSFQL
XP-006986901.1-mouse3 EPDD---CAS-IYIFNVDPPPSTLN-SSLGLPHHGLLQSHSSVLSPSFQL
XP-028710088.1-mouse3 EPDD---CAS-IYIFNVDPPPSTLN-SSLGLPHHGLLQSHSSVLSPSFQL
XP-006986900.1-mouse3 EPDD---CAS-IYIFNVDPPPSTLN-SSLGLPHHGLLQSHSSVLSPSFQL
XP-003504361.1-hamster3 EPDD---CAS-IYIFNVDPPPSTLN-SSLGLPHHGLLQSHSSVLSPSFQL
ERE79782.1-hamster3 EPDD---CAS-IYIFNVDPPPSTLN-SSLGLPHHGLLQSHSSVLSPSFQL
ERE79783.1-hamster3 EPDD---CAS-IYIFNVDPPPSTLN-SSLGLPHHGLLQSHSSVLSPSFQL
EGW10098.1-hamster3 EPDD---CAS-IYIFNVDPPPSTLN-SSLGLPHHGLLQSHSSVLSPSFQL
XP-003504360.1-hamster3 EPDD---CAS-IYIFNVDPPPSTLN-SSLGLPHHGLLQSHSSVLSPSFQL
XP-005076411.2-hamster3 EPDD---CAS-IYIFNVDPPPSTLN-SSLGLPHHGLLQSHSSVLSPSFQL
XP-026634418.1-rodent3 EPDD---CAS-IYIFNVDPPPSTLN-SSLGLPHHGLLQSHSSVLSPSFQL
XP-005345485.1-rodent3 EPDD---CAS-IYIFNVDPPPSTLN-SSLGLPHHGLLQSHSSVLSPSFQL
XP-005345484.1-rodent3 EPDD---CAS-IYIFNVDPPPSTLN-SSLGLPHHGLLQSHSSVLSPSFQL
XP-021487999.1-rodent3 EPDD---CAS-IYIFNVDPPPSTLN-SSLGLPHHGLLQPHSSVLSPSFQL
P97305.1-mouse3 EPDD---CAS-IYIFNVDPPPSTLT-TPLCLPHHGLPS-HSSVLSPSFQL
XP-008832296.1-spalax3 EPDD---CAS-IYIFNVDPPPSSLN-SSLGLPHH-GLPSHSSVLSPSFQL
XP-008832287.1-spalax3 EPDD---CAS-IYIFNVDPPPSSLN-SSLGLPHH-GLPSHSSVLSPSFQL
XP-004661725.1-rodent3 EPDD---CAP-VYIFNVEPPSSTLN-SPIGLPHH-GLPSHSSVLSSSFQL
XP-004661724.1-rodent3 EPDD---CAP-VYIFNVEPPSSTLN-SPIGLPHH-GLPSHSSVLSSSFQL
XP-020026733.1-beaver3 EPDD---CAS-IYIFNVDPPPSTLN-SSLCLPHHGLPS-HSSVLSPSFQL
XP-020026732.1-beaver3 EPDD---CAS-IYIFNVDPPPSTLN-SSLCLPHHGLPS-HSSVLSPSFQL
JAV39280.1-beaver3 EPDD---CAS-IYIFNVDPPPSTLN-SSLCLPHHGLPS-HSSVLSPSFQL
XP-020026731.1-beaver3 EPDD---CAS-IYIFNVDPPPSTLN-SSLCLPHHGLPS-HSSVLSPSFQL
XP-020138069.1-lemur3 EPDD---CAS-IYIFNVDPPPSTLN-SPLCLPHHGLPS-HSSVLSPSFQL
XP-020138067.1-lemur3 EPDD---CAS-IYIFNVDPPPSTLN-SPLCLPHHGLPS-HSSVLSPSFQL
XP-020138068.1-lemur3 EPDD---CAS-IYIFNVDPPPSTLN-SPLCLPHHGLPS-HSSVLSPSFQL
XP-005318403.1-squirrel3 EPDD---CAS-IYIFNVDPPPSTLN-SPLCLPQHGLPS-HSSVLSPSFQL
XP-026260270.1-squirrel3 EPDD---CAS-IYIFNVDPPPSTLN-SPLCLPQHGLPS-HSSVLSPSFQL
VTJ56469.1-groundhog3 EPDD---CAS-IYIFNVDPPPSTLN-SPLCLPQHGLPS-HSSVLSPSFQL
XP-015351802.1-groundhog3 EPDD---CAS-IYIFNVDPPPSTLN-SPLCLPQHGLPS-HSSVLSPSFQL
XP-026260268.1-squirrel3 EPDD---CAS-IYIFNVDPPPSTLN-SPLCLPQHGLPS-HSSVLSPSFQL
XP-005318402.1-squirrel3 EPDD---CAS-IYIFNVDPPPSTLN-SPLCLPQHGLPS-HSSVLSPSFQL
XP-010610607.1-mole-rat3 EPDD---CTS-IYIFNVDPPPSTLN-SPLCLPHHGLPS-HSSVLSPSFQL
KFO20013.1-molerat3 EPDD---CTS-IYIFNVDPPPSTLN-SPLCLPHHGLPS-HSSVLSPSFQL
XP-010610606.1-mole-rat3 EPDD---CTS-IYIFNVDPPPSTLN-SPLCLPHHGLPS-HSSVLSPSFQL
XP-021112471.1-rat3 EPDD---CAS-IYIFNVDPPPSTLN-SPLCLPHHGLPS-HSSVLSPSFQL
XP-004843042.1-rat3 EPDD---CAS-IYIFNVDPPPSTLN-SPLCLPHHGLPS-HSSVLSPSFQL
XP-012926988.1-rat3 EPDD---CAS-IYIFNVDPPPSTLN-SPLCLPHHGLPS-HSSVLSPSFQL
EHB17048.1-rat3 EPDD---CAS-IYIFNVDPPPSTLN-SPLCLPHHGLPS-HSSVLSPSFQL
XP-021112470.1-rat3 EPDD---CAS-IYIFNVDPPPSTLN-SPLCLPHHGLPS-HSSVLSPSFQL
XP-005403647.1-rodent3 EPDD---CAS-IFILNVDPPPSTLN-SPLCLPHHGLPS-HSSVLSPSFQL
XP-005403646.1-rodent3 EPDD---CAS-IFILNVDPPPSTLN-SPLCLPHHGLPS-HSSVLSPSFQL
XP-012368975.1-rodent3 ETDD---CAS-IFILNVDPPPSTLN-SSLCLPHHGLPS-HSSVLSPSFQL
XP-003472049.1-pig3 EPDG---CAS-IYILNVDPPPSTLN-SPLCLPHHGLPS-HSSVLSPSFQL
XP-004690505.1-mole3 EPDD---CAS-IYIFNVDPPPSTLN-SPLCLPHHGLPS-HSSVLSPSFQL
XP-004690504.1-mole3 EPDD---CAS-IYIFNVDPPPSTLN-SPLCLPHHGLPS-HSSVLSPSFQL
XP-020949789.1-boar3 EPDD---CAS-IYIFNVDPPPSTLN-SPLCLPHHGLSS-HSSVLSPSFQL
XP-023492939.1-horse3 EPDD---CAS-IYIFNVDPPPSTLN-SPLCLPHHGLPS-HSSVLSPPFQL
XP-014683153.1-donkey3 EPDD---CAS-IYIFNVDPPPSTLN-SPLCLPHHGLPS-HSSVLSPPFQL
XP-023492938.1-horse3 EPDD---CAS-IYIFNVDPPPSTLN-SPLCLPHHGLPS-HSSVLSPPFQL
XP-014683151.1-donkey3 EPDD---CAS-IYIFNVDPPPSTLN-SPLCLPHHGLPS-HSSVLSPPFQL
XP-014683154.1-donkey3 EPDD---CAS-IYIFNVDPPPSTLN-SPLCLPHHGLPS-HSSVLSPPFQL
XP-014683152.1-donkey3 EPDD---CAS-IYIFNVDPPPSTLN-SPLCLPHHGLPS-HSSVLSPPFQL
XP-008516445.1-horse3 EPDD---CAS-IYIFNVDPPPSTLN-SPLCLPHHGLPS-HSSVLSPPFQL
XP-004431814.1-rhino3 EPDD---CAASIYIFNVDPPSSTLN-SPLCLPHHGLPS-HSSVLSPSFQL
XP-004431813.1-rhino3 EPDD---CAASIYIFNVDPPSSTLN-SPLCLPHHGLPS-HSSVLSPSFQL
XP-014643986.1-rhino3 EPDD---CAASIYIFNVDPPSSTLN-SPLCLPHHGLPS-HSSVLSPSFQL
XP-020740694.1-deer3 --------------------------------------------------
XP-020740693.1-deer3 --------------------------------------------------
XP-020740692.1-deer3 --------------------------------------------------
XP-020740689.1-deer3 EPDD---CAS-IYIFNVDPPPSTLN-SPLCLPHHGLPS-HSSVLSPSFQL
XP-020740690.1-deer3 EPDD---CAS-IYIFNVDPPPSTLN-SPLCLPHHGLPS-HSSVLSPSFQL
XP-010849414.1-bison3 EPDD---CAS-IYIFNVDPPPSTLN-SPLCLPHHGLPS-HSSVLSPSFQL
XP-019834180.1-zebu3 EPDD---CAS-IYIFNVDPPPSTLN-SPLCLPHHGLPS-HSSVLSPSFQL
ELR55796.1-cattle3 EPDD---CAS-IYIFNVDPPPSTLN-SPLCLPHHGLPS-HSSVLSPSFQL
DAA20225.1-cattle3 EPDD---CAS-IYIFNVDPPPSTLN-SPLCLPHHGLPS-HSSVLSPSFQL
NP-001179760.1-cattle3 EPDD---CAS-IYIFNVDPPPSTLN-SPLCLPHHGLPS-HSSVLSPSFQL
XP-006041043.1-buffalo3 EPDD---CAS-IYIFNVDPPPSTLN-SPLCLPHHGLPS-HSSVLSPSFQL
XP-020740687.1-deer3 EPDD---CAS-IYIFNVDPPPSTLN-SPLCLPHHGLPS-HSSVLSPSFQL
KAB0382923.1-deer3 KPDD---CAS-IYIFNVDPPPSTLN-SPLCLPHHGLPS-HSSVLSPSFQL
KAB0351404.1-deer3 KPDD---CAS-IYIFNVDPPPSTLN-SPLCLPHHGLPS-HSSVLSPSFQL
XP-019834181.1-zebu3 EPDD---CAS-IYIFNVDPPPSTLN-SPLCLPHHGLPS-HSSVLSPSFQL
OWK15951.1-deer3 EPDD---CAS-IYIFNVDPPPSTLN-SPLCLPHHGLPS-HSSVLSPSFQL
XP-005218764.1-cattle3 EPDD---CAS-IYIFNVDPPPSTLN-SPLCLPHHGLPS-HSSVLSPSFQL
DAA20226.1-cattle3 EPDD---CAS-IYIFNVDPPPSTLN-SPLCLPHHGLPS-HSSVLSPSFQL
XP-006041044.1-buffalo3 EPDD---CAS-IYIFNVDPPPSTLN-SPLCLPHHGLPS-HSSVLSPSFQL
XP-020740688.1-deer3 EPDD---CAS-IYIFNVDPPPSTLN-SPLCLPHHGLPS-HSSVLSPSFQL
XP-010812851.2-cattle3 EPDD---CAS-IYIFNVDPPPSTLN-SPLCLPHHGLPS-HSSVLSPSFQL
XP-007198377.1-whale3 EPDD---CAS-IYIFNVDPPPSTLN-SPLCLPHHGLPS-HSSVLSPSFQL
KAB0403093.1-whale3 --------------------------------------------------
XP-030719440.1-whale3 EPDD---CAS-IYIFNVDPPPSTLN-SPLCLPHHGLPS-HSSVLSSSFQL
XP-026975304.1-dolphin3 EPDD---CAS-IYIFNVDPPPSTLN-SPLCLPHHGLPS-HSSVLSSSFQL
XP-004273236.1-whale3 EPDD---CAS-IYIFNVDPPPSTLN-SPLCLPHHGLPS-HSSVLSSSFQL
XP-026975301.1-dolphin3 EPDD---CAS-IYIFNVDPPPSTLN-SPLCLPHHGLPS-HSSVLSSSFQL
XP-030719436.1-whale3 EPDD---CAS-IYIFNVDPPPSTLN-SPLCLPHHGLPS-HSSVLSSSFQL
TEA38571.1-dolphin3 EPDD---CAS-IYIFNVDPPPSTLN-SPLCLPHHGLPS-HSSVLSSSFQL
XP-029101681.1-whale3 EPDD---CAS-IYIFNVDPPPSTLN-SPLCLPHHGLPS-HSSVLSSSFQL
XP-029101665.1-whale3 EPDD---CAS-IYIFNVDPPPSTLN-SPLCLPHHGLPS-HSSVLSSSFQL
XP-022439113.1-whale3 EPDD---CAS-IYIFNVDPPPSTLN-SPLCLPHHGLPS-HSSVLSSSFQL
XP-024589596.1-dolphin3 EPDD---CAS-IYIFNVDPPPSTLN-SPLCLPHHGLPS-HSSVLSSSFQL
XP-024589588.1-dolphin3 EPDD---CAS-IYIFNVDPPPSTLN-SPLCLPHHGLPS-HSSVLSSSFQL
XP-023980605.1-whale3 EPDD---CAS-IYIFNVDPPPSTLN-SPLCLPHHGLPS-HSSVLSPSFQL
XP-030719438.1-whale3 EPDD---CAS-IYIFNVDPPPSTLN-SPLCLPHHGLPS-HSSVLSSSFQL
XP-026975303.1-dolphin3 EPDD---CAS-IYIFNVDPPPSTLN-SPLCLPHHGLPS-HSSVLSSSFQL
XP-030719437.1-whale3 EPDD---CAS-IYIFNVDPPPSTLN-SPLCLPHHGLPS-HSSVLSSSFQL
XP-026975302.1-dolphin3 EPDD---CAS-IYIFNVDPPPSTLN-SPLCLPHHGLPS-HSSVLSSSFQL
XP-022439114.1-whale3 EPDD---CAS-IYIFNVDPPPSTLN-SPLCLPHHGLPS-HSSVLSSSFQL
XP-029101673.1-whale3 EPDD---CAS-IYIFNVDPPPSTLN-SPLCLPHHGLPS-HSSVLSSSFQL
XP-028333456.1-whale3 EPDD---CAS-IYIFNVDPPPSTLN-SPLCLPHHGLPS-HSSVLSPSFQL
XP-023980606.1-whale3 EPDD---CAS-IYIFNVDPPPSTLN-SPLCLPHHGLPS-HSSVLSPSFQL
XP-020949788.1-boar3 EPDD---CAS-IYIFNVDPPPSTLN-SPLCLPHHGLSS-HSSVLSPSFQL
XP-020949783.1-boar3 EPDD---CAS-IYIFNVDPPPSTLN-SPLCLPHHGLSS-HSSVLSPSFQL
XP-020949787.1-boar3 EPDD---CAS-IYIFNVDPPPSTLN-SPLCLPHHGLSS-HSSVLSPSFQL
XP-020949782.1-boar3 EPDD---CAS-IYIFNVDPPPSTLN-SPLCLPHHGLSS-HSSVLSPSFQL
XP-020949785.1-boar3 EPDD---CAS-IYIFNVDPPPSTLN-SPLCLPHHGLSS-HSSVLSPSFQL
XP-020949784.1-boar3 EPDD---CAS-IYIFNVDPPPSTLN-SPLCLPHHGLSS-HSSVLSPSFQL
XP-020949781.1-boar3 EPDD---CAS-IYIFNVDPPPSTLN-SPLCLPHHGLSS-HSSVLSPSFQL
XP-010960818.1-camel3 EPDD---CAS-IYIFNVDPPPSTLN-SPLCLPHHGLPS-HSSVLSPPYPL
XP-031314078.1-camel3 --------------------------------------------------
XP-006203838.1-alpaca3 EPDD---CAS-IYIFNVDPPPSTLN-SPLCLPHHGLPS-HSSVLSPPYPL
XP-031314076.1-camel3 EPDD---CAS-IYIFNVDPPPSTLN-SPLCLPHHGLPS-HSSVLSPPYPL
XP-031314077.1-camel3 EPDD---CAS-IYIFNVDPPPSTLN-SPLCLPHHGLPS-HSSVLSPPYPL
XP-022275001.1-dog3 EPDD---CAS-IYIFNVDPPPSTLN-SPLCLPHHGLPS-HSSVLSSSFQL
XP-025282400.1-dog3 EPDD---CAS-IYIFNVDPPPSTLN-SPLCLPHHGLPS-HSSVLSSSFQL
XP-022275002.1-dog3 EPDD---CAS-IYIFNVDPPPSTLN-SPLCLPHHGLPS-HSSVLSSSFQL
XP-025282404.1-dog3 EPDD---CAS-IYIFNVDPPPSTLN-SPLCLPHHGLPS-HSSVLSSSFQL
XP-025282403.1-dog3 EPDD---CAS-IYIFNVDPPPSTLN-SPLCLPHHGLPS-HSSVLSSSFQL
XP-025867335.1-fox3 EPDD---CAS-IYIFNVDPPPSTLN-SPLCLPHHGLPS-HSSVLSSSFQL
XP-536809.2-dog3 EPDD---CAS-IYIFNVDPPPSTLN-SPLCLPHHGLPS-HSSVLSSSFQL
XP-025282401.1-dog3 EPDD---CAS-IYIFNVDPPPSTLN-SPLCLPHHGLPS-HSSVLSSSFQL
XP-025867334.1-fox3 EPDD---CAS-IYIFNVDPPPSTLN-SPLCLPHHGLPS-HSSVLSSSFQL
XP-026931840.1-cheetah3 EPDD---CAS-IYIFNVDPPPSTLN-SPLCLPHHGLPS-HSSVLSPSFQL
XP-026931839.1-cheetah3 EPDD---CAS-IYIFNVDPPPSTLN-SPLCLPHHGLPS-HSSVLSPSFQL
XP-019675489.1-cat3 EPDD---CAS-IYIFNVDPPPSTLN-SPLCLPHHGLPS-HSSVLSPSFQL
XP-030155354.1-lynx3 EPDD---CAS-IYIFNVDPPPSTLN-SPLCLPHHGLPS-HSSVLSPSFQL
XP-030155352.1-lynx3 EPDD---CAS-IYIFNVDPPPSTLN-SPLCLPHHGLPS-HSSVLSPSFQL
XP-007090467.1-tiger3 EPDD---CAS-IYIFNVDPPPSTLN-SPLCLPHHGLPS-HSSVLSPSFQL
XP-026931841.1-cheetah3 --------------------------------------------------
VFV29242.1-lynx3 EPDD---CAS-IYIFNVDPPPSTLN-SPLCLPHHGLPS-HSSVLSPSFQL
XP-014924339.2-cheetah3 EPDD---CAS-IYIFNVDPPPSTLN-SPLCLPHHGLPS-HSSVLSPSFQL
XP-011288393.1-cat3 EPDD---CAS-IYIFNVDPPPSTLN-SPLCLPHHGLPS-HSSVLSPSFQL
XP-025776302.1-puma3 EPDD---CAS-IYIFNVDPPPSTLN-SPLCLPHHGLPS-HSSVLSPSFQL
XP-029782225.1-suricata3 EPDD---CAS-IYIFNVDPPPSTLN-SPLCLPHHGLPS-HSSVLSPSFQL
XP-029782223.1-suricata3 EPDD---CAS-IYIFNVDPPPSTLN-SPLCLPHHGLPS-HSSVLSPSFQL
XP-029782224.1-suricata3 EPDD---CAS-IYIFNVDPPPSTLN-SPLCLPHHGLPS-HSSVLSPSFQL
XP-029782227.1-suricata3 EPDD---CAS-IYIFNVDPPPSTLN-SPLCLPHHGLPS-HSSVLSPSFQL
XP-027946447.1-sealion3 EPDD---CAS-IYIFNVDPPPSTLN-SPLCLPHHGLPS-HSSVLSPSFQL
XP-025744803.1-seal3 EPDD---CAS-IYIFNVDPPPSTLN-SPLCLPHHGLPS-HSSVLSPSFQL
XP-025744801.1-seal3 EPDD---CAS-IYIFNVDPPPSTLN-SPLCLPHHGLPS-HSSVLSPSFQL
XP-027946430.1-sealion3 EPDD---CAS-IYIFNVDPPPSTLN-SPLCLPHHGLPS-HSSVLSPSFQL
XP-004393406.1-walrus3 EPDD---CAS-IYIFNVDPPPSTLN-SPLCLPHHGLPS-HSSVLSPSFQL
EFB25518.1-panda3 EPDD---CAS-IYIFNVDPPPSTLN-SPLCLPHHGLPS-HSSVLSPSFQL
XP-008700767.1-bear3 EPDD---CAS-IYIFNVDPPPSTLN-SPLCLPHHGLPS-HSSVLSPSFQL
XP-022367060.1-seaotter3 EPDD---CAS-IYIFNVDPPPSTLN-SPLCLPHHGLPS-HSSVLSPSFQL
XP-004744559.1-ferret3 EPDD---CAS-IYIFNVDPPPSTLNSSTLNLPHHGLPS-HSSVLSPSFQL
XP-006730147.1-seal3 EPDD---CAS-IYIFNVDPPPSTLN-SPLCLPHHGLPS-HSSVLSPSFQL
XP-021561416.1-seal3 EPDD---CAS-IYIFNVDPPPSTLN-SPLCLPHHGLPS-HSSVLSPSFQL
XP-030880388.1-seal3 EPDD---CAS-IYIFNVDPPPSTLN-SPLCLPHHGLPS-HSSVLSPSFQL
XP-006730148.1-seal3 EPDD---CAS-IYIFNVDPPPSTLN-SPLCLPHHGLPS-HSSVLSPSFQL
XP-021561417.1-seal3 EPDD---CAS-IYIFNVDPPPSTLN-SPLCLPHHGLPS-HSSVLSPSFQL
XP-027946437.1-sealion3 EPDD---CAS-IYIFNVDPPPSTLN-SPLCLPHHGLPS-HSSVLSPSFQL
XP-025744802.1-seal3 EPDD---CAS-IYIFNVDPPPSTLN-SPLCLPHHGLPS-HSSVLSPSFQL
XP-004393407.1-walrus3 EPDD---CAS-IYIFNVDPPPSTLN-SPLCLPHHGLPS-HSSVLSPSFQL
XP-022367061.1-seaotter3 EPDD---CAS-IYIFNVDPPPSTLN-SPLCLPHHGLPS-HSSVLSPSFQL
XP-004744560.1-ferret3 EPDD---CAS-IYIFNVDPPPSTLNSSTLNLPHHGLPS-HSSVLSPSFQL
XP-025776303.1-puma3 EPDD---CAS-IYIFNVDPPPSTLN-SPLCLPHHGLPS-HSSVLSPSFQL
XP-011288394.1-cat3 EPDD---CAS-IYIFNVDPPPSTLN-SPLCLPHHGLPS-HSSVLSPSFQL
XP-026931838.1-cheetah3 EPDD---CAS-IYIFNVDPPPSTLN-SPLCLPHHGLPS-HSSVLSPSFQL
XP-030155353.1-lynx3 EPDD---CAS-IYIFNVDPPPSTLN-SPLCLPHHGLPS-HSSVLSPSFQL
XP-029782228.1-suricata3 EPDD---CAS-IYIFNVDPPPSTLN-SPLCLPHHGLPS-HSSVLSPSFQL
XP-029782226.1-suricata3 EPDD---CAS-IYIFNVDPPPSTLN-SPLCLPHHGLPS-HSSVLSPSFQL
XP-022367059.1-seaotter3 EPDD---CAS-IYIFNVDPPPSTLN-SPLCLPHHGLPS-HSSVLSPSFQL
XP-016056244.1-bat3 EPDD---CAS-IYIFNVDPPPSTLN-SPLYLPHHGLPS-HPSVLSTSFQL
XP-028357745.1-bat3 EPDD---CAS-IYIFNVDPPPSTLN-SPLCLPHHGLPS-HPSVLSPSFQL
XP-024411942.1-bat3 EPDD---CAS-IYIFNVDPPPSTLN-SPLCLPHHGLPS-HPSVLSPSFQL
XP-016056245.1-bat3 --------------------------------------------------
XP-016056243.1-bat3 --------------------------------------------------
XP-016056240.1-bat3 EPDD---CAS-IYIFNVDPPPSTLN-SPLYLPHHGLPS-HPSVLSTSFQL
EPQ14075.1-bat3 EPDD---CAS-IYIFNVDPPPSTLN-SPLCLPHHGLPS-HPSILSSSFQL
XP-006099521.1-bat3 EPDD---CAS-IYIFNVDPPPSTLN-SPLCLPHHGLPS-HPSILSSSFQL
XP-008138162.1-bat3 EPDD---CAS-IYIFNVDPPPSTLN-SPLCLPHHGLPS-HPSVLSSSFQL
XP-028357746.1-bat3 EPDD---CAS-IYIFNVDPPPSTLN-SPLCLPHHGLPS-HPSVLSPSFQL
XP-024411943.1-bat3 EPDD---CAS-IYIFNVDPPPSTLN-SPLCLPHHGLPS-HPSVLSPSFQL
XP-008138164.1-bat3 EPDD---CAS-IYIFNVDPPPSTLN-SPLCLPHHGLPS-HPSVLSSSFQL
XP-006099522.1-bat3 EPDD---CAS-IYIFNVDPPPSTLN-SPLCLPHHGLPS-HPSILSSSFQL
XP-016056241.1-bat3 EPDD---CAS-IYIFNVDPPPSTLN-SPLYLPHHGLPS-HPSVLSTSFQL
XP-023618873.1-bat3 EPDD---CAS-IYIFNVDPPPSTLN-SPLCLPHHGLPS-HPSILSSSFQL
XP-023618872.1-bat3 EPDD---CAS-IYIFNVDPPPSTLN-SPLCLPHHGLPS-HPSILSSSFQL
XP-023618871.1-bat3 EPDD---CAS-IYIFNVDPPPSTLN-SPLCLPHHGLPS-HPSILSSSFQL
ELK14530.1-bat3 --------------------------------------------------
XP-023379238.1-bat3 EPDD---RAS-IYIFNVDPPPSTLN-SPLCLPHHGLPS-HSSVLSPSVQH
XP-011378833.1-bat3 EPDD---RAS-IYIFNVDPPPSTLN-SPLCLPHHGLPS-HSSVLSPSVQH
XP-024901067.1-bat3 EPDD---RAS-IYIFNVDPPPSTLN-SPLCLPHHGLPS-HSSVLSPSFQL
XP-011378835.1-bat3 EPDD---RAS-IYIFNVDPPPSTLN-SPLCLPHHGLPS-HSSVLSPSVQH
XP-023444910.1-armadillo3 EPDD---CAS-IYIFNVDPPPSALN-SPLCLPHHGLPA-HSSVLSPSVQL
XP-004459674.1-armadillo3 EPDD---CAS-IYIFNVDPPPSALN-SPLCLPHHGLPA-HSSVLSPSVQL
XP-012381041.1-armadillo3 EPDD---CAS-IYIFNVDPPPSALN-SPLCLPHHGLPA-HSSVLSPSVQL
XP-012381040.1-armadillo3 EPDD---CAS-IYIFNVDPPPSALN-SPLCLPHHGLPA-HSSVLSPSVQL
XP-004459673.1-armadillo3 EPDD---CAS-IYIFNVDPPPSALN-SPLCLPHHGLPA-HSSVLSPSVQL
XP-023582575.1-manatee3 --------------------------------------------------
XP-004371517.1-manatee3 EPDD---RAP-IYIFNVDPPPSTLN-SPHCLPHHGLPS-HSSVLSPSFQL
XP-004704881.1-hedgehog3 EPDD---CES-IYIFNVDPPSSTLN-SPHCLPHHGLPP-HSSVLSPSFQL
XP-010595062.1-elephant3 EPDD---RAS-IYIFNVDPPPSALN-LPHCLPHHGLPS-HSSVLSPSFQL
XP-010595063.1-elephant3 EPDD---RAS-IYIFNVDPPPSALN-LPHCLPHHGLPS-HSSVLSPSFQL
XP-003417083.1-elephant3 EPDD---RAS-IYIFNVDPPPSALN-LPHCLPHHGLPS-HSSVLSPSFQL
XP-006878732.1-shrew3 EPDD---CAS-IYIFNVDPPPSTLN-SPHCLPHHGLPS-HSSVLSPSFQL
XP-006878731.1-shrew3 EPDD---CAS-IYIFNVDPPPSTLN-SPHCLPHHGLPS-HSSVLSPSFQL
XP-004371518.1-manatee3 EPDD---RAP-IYIFNVDPPPSTLN-SPHCLPHHGLPS-HSSVLSPSFQL
XP-006860287.1-mole3 EPDD---CAS-IYIFNVDPPSSTLN-SPHCLPHHGLPS-HSSVLSPSFQL
XP-006860286.1-mole3 EPDD---CAS-IYIFNVDPPSSTLN-SPHCLPHHGLPS-HSSVLSPSFQL
XP-007938477.1-antbear3 EPDD---CAS-IYIFNVDPPPSTLN-LPHCLPHHGLPS-HSSVLSPSFQL
XP-007938476.1-antbear3 EPDD---CAS-IYIFNVDPPPSTLN-LPHCLPHHGLPS-HSSVLSPSFQL
XP-004600636.1-shrew3 EPAD---RTS-IYILNVDPPPSTLH-SPLCLPHHGLPS-HSSVLSPSFQL
XP-004600635.1-shrew3 EPAD---RTS-IYILNVDPPPSTLH-SPLCLPHHGLPS-HSSVLSPSFQL
XP-023582576.1-manatee3 EPDD---RAP-IYIFNVDPPPSTLN-SPHCLPHHGLPS-HSSVLSPSFQL
XP-007517769.1-hedgehog3 EPDD---RTS-ICIPNVDPPPSTLN-SPLCLPHHGLPP-HSSVLSQSFLL
XP-007517768.1-hedgehog3 EPDD---RTS-ICIPNVDPPPSTLN-SPLCLPHHGLPP-HSSVLSQSFLL
XP-015423299.1-bat3 PPPGSRP-------------------------------------------
XP-014403289.1-bat3 EPDD----CASIYIFNVDPPPSTLN-SPLCLPHHGLPS-HPSILSSSFQL
XP-028906217.1-orni3 EPDD----CASIYIFNVDQPSSAVN-QPICIPCHGLQP-HSSALSPPPQL
XP-028906216.1-orni3 EPDD----CASIYIFNVDQPSSAVN-QPICIPCHGLQP-HSSALSPPPQL
XP-028906218.1-orni3 EPDD----CASIYIFNVDQPSSAVN-QPICIPCHGLQP-HSSALSPPPQL
XP-020844954.1-koala3 EPAD----CASIYIFNVDQSPSTVN-QPICIPHHGLQP-HTSVLSPPLQL
XP-020844953.1-koala3 EPAD----CASIYIFNVDQSPSTVN-QPICIPHHGLQP-HTSVLSPPLQL
XP-007477286.1-opossum3 EQAD----CASIYIFNVDQPPSTVN-QPICIPHHGLQP-HTSVLSSPLHL
XP-007477284.1-opossum3 EQAD----CASIYIFNVDQPPSTVN-QPICIPHHGLQP-HTSVLSSPLHL
XP-007477283.1-opossum3 EQAD----CASIYIFNVDQPPSTVN-QPICIPHHGLQP-HTSVLSSPLHL
XP-001373981.1-opossum3 EQAD----CASIYIFNVDQPPSTVN-QPICIPHHGLQP-HTSVLSSPLHL
XP-007477287.1-opossum3 EQAD----CASIYIFNVDQPPSTVN-QPICIPHHGLQP-HTSVLSSPLHL
XP-030326858.1-bird3 ESDD------CASIYIFNVDQPSSSVNQPICIPRHGLQSHSTPLSPPTRI
XP-030326856.1-bird3 ESDD------CASIYIFNVDQPSSSVNQPICIPRHGLQSHSTPLSPPTRI
XP-030326857.1-bird3 ESDD------CASIYIFNVDQPSSSVNQPICIPRHGLQSHSTPLSPPTRI
XP-005152292.1-bird3 ESDD------CASIYIFNVDQPSSSVNQPICIPRHGLQSHSTPLSPPTRL
XP-030366762.1-bird3 ESDD------CASIDIFNVDQPSSSVNQPICIPRHALQSHFSPLSLPTRL
PKK25796.1-pig3 --------------------------------------------------
XP-013223986.2-bird3 EADD------CASIYIFNVDQPSSSVNQPICIPRHGLQSHSSPLSPPSRL
XP-025957855.1-emu3 --------------------------------------------------
XP-010299362.1-bird3 ESDD------CASIYIFNVDQPSSSVNQPICIPRHGLQSHSSPLSPPTRL
XP-009988007.1-bird3 ESDD------CASIYIFNVDQPSSSVNQPICIPRHGLQSHSSPLSPPTRL
XP-009708061.1-bird3 ESDD------CASIYIFNVDQPSSSVNQPICIPRHGLQSHSSPLSPPTRL
KFP54983.1-bird3 ESDD------CASIYIFNVDQPSSSVNQPICIPRHGLQSHSSPLSPPTRL
XP-009512213.1-bird3 ESDD------CASIYIFNVDQPSSSVNQPICIPRHGLQSHSSPLSPPTRL
KFW81396.1-bird3 ESDD------CASIYIFNVDQPSSSVNQPICIPRHGLQSHSSPLSPPTRL
XP-010146028.1-bird3 ESDD------CASIYIFNVDQPSSSVNQPICIPRHGLQSHSSPLSPPTRL
KFV91687.1-bird3 ESDD------CASIYIFNVDQPSSSVNQPICIPRHGLQSHSSPLSPPTRL
XP-010142515.1-bird3 ESDD------CASIYIFNVDQPSSSVNQPICIPRHGLQSHSSPLSPPTRL
KFO94783.1-bird3 ESDD------CASIYIFNVDQPSSSVNQPICIPRHGLQSHSSPLSPPTRL
XP-029820522.1-bird3 --------------------------------------------------
XP-025751871.1-bird3 --------------------------------------------------
XP-025924548.1-kiwi3 --------------------------------------------------
XP-025924549.1-bird3 --------------------------------------------------
KFQ02344.1-bird3 --------------------------------------------------
KFQ69855.1-bird3 --------------------------------------------------
XP-010181905.1-bird3 --------------------------------------------------
KFQ34834.1-bird3 --------------------------------------------------
XP-010206104.1-bird3 --------------------------------------------------
KFP27080.1-bird3 --------------------------------------------------
XP-008947938.1-bird3 --------------------------------------------------
KFP37322.1-bird3 --------------------------------------------------
XP-010292919.1-bird3 --------------------------------------------------
XP-009959800.1-bird3 --------------------------------------------------
XP-010125659.1-bird3 --------------------------------------------------
XP-009818814.1-bird3 --------------------------------------------------
KFV40118.1-bird3 --------------------------------------------------
XP-026712763.1-bird3 ESDD------CASIYIFNVDQPSSSVNQPICIPRHGLQSHSSPLSPPTRL
XP-013047813.1-bird3 ESDD------CASIYIFNVDQPSSSVNQPICIPRHGLQSHSSPLSPPTRL
XP-009579652.1-bird3 ESDD------CASIYIFNVDQPSSSVNQPICIPRHGLQSHSSPLSPPTRL
KFW08061.1-bird3 ESDD------CASIYIFNVDQPSSSVNQPICIPRHGLQSHSSPLSPPTRL
XP-009319127.1-penguin3 ESDD------CASIYIFNVDQPSSSVNQPICIPRHGLQSHSSPLSPPTRL
KFW64887.1-penguin3 ESDD------CASIYIFNVDQPSSSVNQPICIPRHGLQSHSSPLSPPTRL
KFM05824.1-penguin3 ESDD------CASIYIFNVDQPSSSVNQPICIPRHGLQSHSSPLSPPTRL
KFQ79962.1-bird3 ESDD------CASIYIFNVDQPSSSVNQPICIPRHGLQSHSSPLSPPARL
KFP14943.1-bird3 ESDD------CASIYIFNVDQPSSSVNQPICIPRHGLQSHSSPLSPPTRL
XP-009467631.1-bird3 ESDD------CASIYIFNVDQPSSSVNQPICIPRHGLQSHSSPLSPPTRL
KFR01622.1-bird3 ESDD------CASIYIFNVDQPSSSVNQPICIPRHGLQSHSSPLSPPTRL
KFZ62957.1-bird3 ESDD------CASIYIFNVDQPSSSVNQPICIPRHGLQSHSSPLSPPTRL
XP-010583521.1-bird3 ESDD------CASIYIFNVDQPPSSVNQPICIPRHGLQSHSSPLSPPTRL
KFP98523.1-bird3 ESDD------CASIYIFNVDQPPSSVNQPICIPRHGLQSHSSPLSPPTRL
EOA96912.1-bird3 ESDD------CASIYIFNVDQPSSSVNQPICIPRHGLQSHSSPLSPPTRL
XP-010174066.2-bird3 ESDD------CASIYIFNVDQPSSSVNQPICIPRQGLQSHSSPLSPPTRL
KFZ65923.1-bird3 ESDD------CASIYIFNVDQPSSSVNQPICIPRQGLQSHSSPLSPPTRL
XP-014797657.1-bird3 ESDD------CASIYIFNVDQPSSSVNQPICIPRHGLQSHSSPLSPPTRL
KFO10186.1-bird3 ESDD------CASIYIFNVDQPSSSVNQPICIPRHGLQSHSSPLSPPTRL
XP-010074176.1-bird3 ESDD------CASIYIFNVDQPSSSVNQPICIPRHGLQSHSSPLSPPTRL
KFV08872.1-bird3 ESDD------CASIYIFNVDQPSSSVNQPICIPRHGLQSHSSPLSPPTRL
KFV38855.1-bird3 ESDD------CASIYIFNVDQPSSSVNQPICIPRHGLQSHSSPLSPPARL
XP-009884824.1-bird3 ESDD------CASIYIFNVDQPSSSVNQPICIPRHGLQSHSSPLSPPTRL
KGL86632.1-bird3 ESDD------CASIYIFNVDQPSSSVNQPICIPRHGLQSHSSPLSPPTRL
KFP61816.1-bird3 ESDD------CASIYIFNVDQPSSSVNQPICIPRHGLQSHSSPLSPPTRL
KFV20019.1-bird3 ESDD------CASIYIFNVDQPSSSVNQPICIPRHGLQSHSSPLSPPTRL
XP-029881124.1-bird3 ESDD------CASIYIFNVDQPSSSVNQPICIPRHGLQSHSSPLSPPTRV
XP-029881123.1-bird3 ESDD------CASIYIFNVDQPSSSVNQPICIPRHGLQSHSSPLSPPTRV
XP-009876488.1-bird3 ESDD------CASIYIFNVDQPSSSVNQPICIPRHGLQSHSSPLSPPTRL
KFP73335.1-bird3 ESDD------CASIYIFNVDQPSSSVNQPICIPRHGLQSHSSPLSPPTRL
XP-010002739.1-bird3 ESDD------CASIYIFNVDQPPSSVNQPICIPRHGLQSHSSPLSPPTRL
KFU94750.1-bird3 ESDD------CASIYIFNVDQPPSSVNQPICIPRHGLQSHSSPLSPPTRL
XP-009556399.1-bird3 ESDD------CASIYIFNVDQPSSSVNQPICIPRHGLQSHSSPLSPPARL
KFO74095.1-bird3 ESDD------CASIYIFNVDQPSSSVNQPICIPRHGLQSHSSPLSPPARL
XP-030313353.1-bird3 ESDD------CASIYIFNVDQPSSSVNQPICIPRHGLQSHTSPLSPPTRL
KFP06624.1-bird3 ESDD------CASIYIFNVDQPSSSVNQPICIPRHGLQSHTSPLSPPTRL
XP-030313354.1-bird3 ESDD------CASIYIFNVDQPSSSVNQPICIPRHGLQSHTSPLSPPTRL
XP-009940960.1-bird3 ESDD------CASIYIFNVDQPSSSVNQPICIPRHGLQSHSSPLSPPTRL
KFR17062.1-bird3 ESDD------CASIYIFNVDQPSSSVNQPICIPRHGLQSHSSPLSPPTRL
XP-015729285.1-bird3 ESDD------CASIYIFNVDQPSSSVNQPICIPRHGLQSHSSPLSPPTRL
XP-015729284.1-bird3 ESDD------CASIYIFNVDQPSSSVNQPICIPRHGLQSHSSPLSPPTRL
XP-031470993.1-bird3 ESDD------CASIYIFNVDQPSSSVNQPICIPRHGLQSHSSPLSPPTRL
XP-031470992.1-bird3 ESDD------CASIYIFNVDQPSSSVNQPICIPRHGLQSHSSPLSPPTRL
OXB76104.1-bird3 ESDD------CASIYIFNVDQPSSSVNQPICIPRHGLQSHSSPLSPPTRL
XP-021264699.1-bird3 ESDD------CASIYIFNVDQPSSSVNQPICIPRHGLQSHSSPLSPPTRL
XP-021264698.1-bird3 ESDD------CASIYIFNVDQPSSSVNQPICIPRHGLQSHSSPLSPPTRL
XP-010716120.1-bird3 ESDD------CASIYIFNVDQPSSSVNQPICIPRHGLQSHSSPLSPPTRL
XP-025010013.1-bird3 ESDD------CASIYIFNVDQPSSSVNQPICIPRHGLQSHSSPLSPPARL
XP-015147848.1-bird3 ESDD------CASIYIFNVDQPSSSVNQPICIPRHGLQSHSSPLSPPARL
XP-015147849.1-bird3 ESDD------CASIYIFNVDQPSSSVNQPICIPRHGLQSHSSPLSPPARL
XP-015495502.1-bird3 ESDD------CASIYIFNVDQPSSSVNQPICIPRHGLQSHSS----PTRF
XP-014110964.1-bird3 ESDD------CASIYIFNVDQPSSSVNQPICIPRHGLQSHSS----PTRF
XP-014736265.1-bird3 ESDD------CASIYIFNVDQPSSSVNQPICIPRHGLQSHSS----PTRF
XP-015495501.1-bird3 ESDD------CASIYIFNVDQPSSSVNQPICIPRHGLQSHSS----PTRF
RMC09115.1-bird3 ESDD------CASIYIFNVDQPSSSVNQPICIPRHGLQSHSS----PTRF
XP-005526400.2-bird3 ESDD------CASIYIFNVDQPSSSVNQPICIPRHGLQSHSS----PTRF
XP-031361677.1-bird3 ESDD------CASIYIFNVDQPSSSVNQPICIPRHGLQSHSS----PTRF
OWK54103.1-bird3 --------------------------------------------------
XP-026651498.1-bird3 ESDD------CASIYIFNVEQPSSSVNQPICIPRHGLQSHSS----PTRF
XP-030812245.1-bird3 ESDD------CASIYIFNVEQPSSSVNQPICIPRHGLQSHSS----PTRF
XP-030083360.1-bird3 ESDD------CASIYIFNVEQPSSSVNQPICIPRHGLQSHSS----PTRF
XP-014736264.1-bird3 ESDD------CASIYIFNVDQPSSSVNQPICIPRHGLQSHSS----PTRF
XP-023790726.1-bird3 ESDD------CASIYIFNVDQPSSSVNQPICIPRHGLQSHSS----PTRF
TRZ25826.1-bird3 ESDD------CASIYIFNVDQPSSSVNQPICIPRHGLQSHSS----PTRF
XP-017596482.1-bird3 --------------------------------------------------
KFO63122.1-bird3 ESDD------CASIYIFNVDQPSSSVNQPICIPRHGLQSHSSPLTPPTRL
XP-030812246.1-bird3 ESDD------CASIYIFNVEQPSSSVNQPICIPRHGLQSHSS----PTRF
XP-030083361.1-bird3 ESDD------CASIYIFNVEQPSSSVNQPICIPRHGLQSHSS----PTRF
XP-031361678.1-bird3 ESDD------CASIYIFNVDQPSSSVNQPICIPRHGLQSHSS----PTRF
XP-009068421.1-bird3 ESDD------CASIYIFNVDQPSSSVNQPICIPRHGLQSHSSPLSPPTRL
KFP75746.1-bird3 ESDD------CASIYIFNVDQPSSSVNQPICIPRHGLQSHSSPLSPPTRL
KFW75872.1-bird3 ESDD------CASIYIFNVDQPSSSVNQPICIPRHGLQSHSSPLTPPTRL
XP-009897462.1-bird3 ESDD------CASIYIFNVDQPSSSVNQPICIPRHGLQSHSSPLSPPTRL
KFV66354.1-bird3 ESDD------CASIYIFNVDQPSSSVNQPICIPRHGLQSHSSPLSPPTRL
XP-009676697.1-bird3 ESED------CASIYIFNVDQPSSSVNQPICIPRHGLQSHSSPLSPPTRL
KFV83061.1-bird3 ESED------CASIYIFNVDQPSSSVNQPICIPRHGLQSHSSPLSPPTRL
XP-013796645.1-bird3 ESDD------CASIYIFNVDQPSSSVNQPICIPRHGLQSHSSPLSPPTRL
XP-010219991.1-bird3 ESDD------CASIYIFNVDQPSSSVNQPICIPRHGLQSHSSPLSPPTRL
KGL82129.1-bird3 ESDD------CASIYIFNVDQPSSSVNQPICIPRHGLQSHSSPLSPPTRL
XP-025895594.1-bird3 ESDD------CASIYIFNVDQPSSSVNQPICIPRHGLQSHSSPLSPSTRL
XP-025895593.1-bird3 ESDD------CASIYIFNVDQPSSSVNQPICIPRHGLQSHSSPLSPSTRL
KQK80916.1-bird3 ESDD------CASIYIFNVDQPSSSVNQPICIPRHGLQSHSTPLSPPTRL
OPJ77875.1-bird3 WQLG------RAGTCEWRGTGPAEGSVLHLGKILSQMTSHSSPLSPPSRL
OPJ77874.1-bird3 WQLG------RAGTCEWRGTGPAEGSVLHLGKILSQMTSHSSPLSPPSRL
XP-009929274.1-bird3 --------------------------------------------------
KYO27354.1-alligator3 EPDD------CASIYIFNIDQPSSSVNQPILDDCS---------------
KYO27353.1-alligator3 EPDD------CASIYIFNIDQPSSSVNQPILDDCS---------------
KYO27352.1-alligator3 EPDD------CASIYIFNIDQPSSSVNQPILDDCS---------------
XP-025054207.1-crocodillian3 EPDD------CASIYIFNVDQPSSSVNQPICIPCHGLQPHTSPLSPPARL
XP-030438090.1-turtle3 EPDD------CASIYIFNVDQPPSSVNQPICIPHHGLQSHSSPLSPPTRL
XP-030438089.1-turtle3 EPDD------CASIYIFNVDQPPSSVNQPICIPHHGLQSHSSPLSPPTRL
XP-024075189.2-turtle3 EPDD------CASIYIFNVDQPSSSVNQPICIPHHGLQSHSSPLSPPTRL
EMP41255.1-turtle3 EPDD------CASIYIFNVDQPSSSVNQPICIPHHGLQSHSSPLSPPTRL
XP-024075187.2-turtle3 EPDD------CASIYIFNVDQPSSSVNQPICIPHHGLQSHSSPLSPPTRL
XP-023959860.1-turtle3 EPDD------CASIYIFNVDQPSSSVNQPICIPHHGLQSHSSPLSPPTRL
XP-024075188.2-turtle3 EPDD------CASIYIFNVDQPSSSVNQPICIPHHGLQSHSSPLSPPTRL
XP-005289802.1-turtle3 EPDD------CASIYIFNVDQPSSSVNQPICIPHHGLQSHSSPLSPPTRL
XP-025037721.1-turtle3 --------------------------------------------------
ETE65028.1-snake3 EPDD------CASLCIFSVDHSSS-VNHPICIPCHGFQTHPSPLSSPAKL
XP-013919619.1-snake3 --------------------------------------------------
XP-026569900.1-snake3 EPDD------CASLCIFSVDHSSS-VNHPICIPCHGFQTHPSPLSSPAKL
XP-015679808.1-snake3 EPDD------CASLCIFSVDHSSS-VNHPICIPCHGFQAHPSPLSSPAKL
XP-025021091.1-crocodillian3 EPDD------CASLCIFSVDHSSS-VNHPICIPCHGFQTHPSPLSSPTKL
GCF45848.1-lizard3 DPDD------CASGCIFNVDHSSSSVNHPILE------------------
XP-015270182.1-lizard3 DPDD------CASGCIFNVDHSSSSVNHPICIPCHGFQSHPSPLSSPTRL
XP-008112150.1-lizard3 EPDN------CASVCIFNVDHSSS-VNHPICIPCHGFQSHSSPLSSPNRL
XP-028595408.1-lizard3 EPDD------CASVCIFSVDHSSS-VNHPICIPCHGFQSHHSPLSSPTRL
XP-020661366.1-lizard3 EPNN------CASVCIFNVDHTSS-VNHPICIPCHGFQSHPSLSSPNRLH
XP-030060162.1-amphibian3 EPDD------CASFYIFNVDQPQSATDQPICIPHHGLQSHCSAFSPHRLQ
XP-030060163.1-amphibian3 EPDD------CASFYIFNVDQPQSATDQPICIPHHGLQSHCSAFSPHRLQ
XP-029464453.1-amphibian3 EPDD------CASFYIFNVDQPQSAANQPICVARQALQSHCSALPPHRLQ
XP-029464452.1-amphibian3 EPDD------CASFYIFNVDQPQSAANQPICVARQALQSHCSALPPHRLQ
XP-010012674.1-bird3 ESDD------CASIYIFNVDQPSSSVNQPICIPRHGFQSHSTPLSPPTRI
KFQ42501.1-bird3 ESDD------CASIYIFNVDQPSSSVNQPICIPRHGFQSHSTPLSPPTRI
NP-001082217.1-frog3 APDD------CASFFIFSRDQANSSVSQPVCIPYNEHQMHSSTHS--SCL
BAB85496.1-frog3 APDD------CASFFIFSRDQANSSVSQPVCIPYNEHQMHSSTHS--SCL
AAI69734.1-frog3 APDD------CASFFIFSRDQANSSVSQPVCIPYNEHQMHSSTHS--SCL
AAI69736.1-frog3 APDD------CASFFIFSRDQANSSVSQPVCIPYNEHQMHSSTHS--SCL
KAE8607909.1-frog3 APDD------CASFFIFSRDQANSSVSQPVCIPHNEHQIHSSTHSSASCL
KAE8607908.1-frog3 APDD------CASFFIFSRDQANSSVSQPVCIPHNEHQIHSSTHSSASCL
NP-001135546.1-frog3 APDD------CASFFIFSRDQANSSVSQPVCIPHNEHQIHSSTHSSASCL
AAI68023.1-frog3 APDD------CASFFIFSRDQANSSVSQPVCIPHNEHQIHSSTHSSASCL
KAE8607911.1-frog3 APDD------CASFFIFSRDQANSSVSQPVCIPHNEHQIHSSTHSSASCL
KAE8607910.1-frog3 APDD------CASFFIFSRDQANSSVSQPVCIPHNEHQIHSSTHSSASCL
XP-007887687.1-fish3 ELDDS------APFYIVNEGNPLSSVNRPIGIPQHETQTLSTIFSPPLRL
XP-007887688.1-shark3 ELDDS------APFYIVNEGNPLSSVNRPIGIPQHETQTLSTIFSPPLRL
XP-028665171.1-fish3 EPDD------SASFYMFNIEQPPSAN-QGISIPRHGLQSLSPIISPQLRL
XP-028665169.1-fish3 EPDD------SASFYMFNIEQPPSAN-QGISIPRHGLQSLSPIISPQLRL
XP-015224068.1-fish3 ETDD------STSFYIFNVDQPQSVVNQPIGIPRHGLQSHSPVISPPPRL
XP-006641578.1-fish3 ETDD------STSFYIFNVDQPQSVVNQPIGIPRHGLQSHSPVISPPPRL
XP-031588641.1-fish3 EPDD----NTSFYILNVGQPQSVVTNHQSMSLPRHGMPSHSPIINTS-RL
XP-003437665.1-fish3 EPDD----NTSFYILNVGQPQSVVTNHQSMSLPRHGMASHSPIINTS-RL
XP-005934626.1-fish3 EPDD----NTSFYILNVGQPQSVVTNHQSMSLPRHGMPSHSPIINTS-RL
XP-005733409.1-fish3 EPDD----NTSFYILNVGQPQSVVTNHQSMSLPRHGMPSHSPIINTS-RL
XP-004539618.1-fish3 EPDD----NTSFYILNVGQPQSVVTNHQSMSLPRHGMPSHSPIINTS-RL
XP-006779942.1-fish3 EPDD----NTSFYILNVGQPQSVVTNHQSMSLPRHGMPSHSPIINTS-RL
XP-004539619.2-fish3 EPDD----NTSFYILNVGQPQSVVTNHQSMSLPRHGMPSHSPIINTS-RL
XP-005733408.2-fish3 EPDD----NTSFYILNVGQPQSVVTNHQSMSLPRHGMPSHSPIINTS-RL
XP-030577365.1-fish3 EPDD----NTSFYILNVGQPQSVVTNHQSIGLPRHGNVSHSSVINTSPRF
XP-035855230.1-fish3 EPDD----NTSFYILNVGQPQSMVTNHQSIGLPRHGMQSHSQIISTSPRL
XP-031170253.1-fish3 ----------------------MVTNHQSIGLPRHGMQSHSQIISTSPRL
XP-031170254.1-fish3 EPDD----NTSFYILNVGQPQSMVTNHQSIGLPRHGMQSHSQIISTSPRL
XP-028429854.1-fish3 ----------------------MVTNHQSIGLPRHGMQSHSQIISTSPRL
XP-028429841.1-fish3 EPDD----NTSFYILNVGQPQSMVTNHQSIGLPRHGMQSHSQIISTSPRL
XP-028429835.1-fish3 EPDD----NTSFYILNVGQPQSMVTNHQSIGLPRHGMQSHSQIISTSPRL
TDH17310.1-fish3 EPDD----NTSFYILNVGQPQSMVTNHQSIGLPRHGMQSHSQIISTSPRL
KAA8595448.1-fish3 --------------------------------------------------
KAA8585651.1-fish3 --------------------------------------------------
XP-028429848.1-fish3 EPDD----NTSFYILNVGQPQSMVTNHQSIGLPRHGMQSHSQIISTSPRL
XP-029282220.1-fish3 EPDE----NTSFYILNVVQPQSMVTNHQSIGLPRHGMQSHSQIISNSQHL
XP-029282213.1-fish3 EPDE----NTSFYILNVVQPQSMVTNHQSIGLPRHGMQSHSQIISNSQHL
XP-020494345.1-fish3 EPDD----NTSFYILNVAQPQSMVTNHQSIGLTRHGMQSHSQVINSSPRF
XP-026189552.1-eel3 ----------------------MVTNHQSLGLSRHGMQSHSQVINTSPRL
XP-026189551.1-eel3 EPDD----NTAFYILNVGQPQSMVTNHQSLGLSRHGMQSHSQVINTSPRL
TKS69884.1-fish3 EPDD----NTSFYILNVGQPQSMVTNHQSIGLPRHGMQSHSQVISTSPRF
TMS12996.1-fish3 --------------------------------------------------
KAE8297280.1-fish3 EPDD----NTSFYILNVGQPQSMVTNHQTIGLPRHGMQSHSQVISTSPRF
ARN61497.1-fish3 EPDD----NTSFYILNVGQPQSMVTNHQSIGLPRHGMQSHAQVISSSPRF
XP-030270359.1-fish3 ------------------------------------MQSHSQVISTSPRF
XP-030270357.1-fish3 EPDD----NTSFYILNVGQPQSVVTNHQSIGLPRHGMQSHSQVISTSPRF
XP-030270358.1-fish3 EPDD----NTSFYILNVGQPQSVVTNHQSIGLPRHGMQSHSQVISTSPRF
XP-022064673.1-fish3 EPDD----STSFYILNVGQPQSMVSNHQSIGLPRHGMQSHSQVINTSPRL
XP-023128571.1-fish3 --------------------------------------------------
XP-008276799.1-fish3 EPDD----STSFYILNVGQPQSMVSNHQSIGLPRHGMQSHSQVINTSPRL
XP-008276798.1-fish3 EPDD----STSFYILNVGQPQSMVSNHQSIGLPRHGMQSHSQVINTSPRL
XP-030019307.1-fish3 EPDD----NTSFYILNVGQPQSIVTNHQSIGLPRHGMQTHSQVINTPPRL
XP-029353782.1-shark3 EPDD----NTSFYILNVGQPQAMVTNHQSIGQPRHGMLSHSQVINTSPRL
XP-029353781.1-shark3 EPDD----NTSFYILNVGQPQAMVTNHQSIGQPRHGMLSHSQVINTSPRL
XP-023267727.1-fish3 EPDD----NTSFYILNVGQPQAMVTNHQSIGLPRHGMQSHSQVINTSQRL
XP-023267730.1-fish3 EPDD----NTSFYILNVGQPQAMVTNHQSIGLPRHGMQSHSQVINTSQRL
XP-023267729.1-fish3 EPDD----NTSFYILNVGQPQAMVTNHQSIGLPRHGMQSHSQVINTSQRL
XP-023267728.1-fish3 EPDD----NTSFYILNVGQPQAMVTNHQSIGLPRHGMQSHSQVINTSQRL
XP-022597112.1-fish3 EPDD----NTSFYILNVGQPQAMVTNHQSIGLPRHGMQSHSQVINTSQRL
XP-019935838.1-fish3 EPDD----NTSFYILNVGQPQAMVTNHQSIGLPRHGMQSHSQAINTSPRL
XP-019935837.1-fish3 EPDD----NTSFYILNVGQPQAMVTNHQSIGLPRHGMQSHSQAINTSPRL
XP-019935836.1-fish3 EPDD----NTSFYILNVGQPQAMVTNHQSIGLPRHGMQSHSQAINTSPRL
AWP01814.1-fish3 EPDD----NTSFYILNMGQPQAMVTNHQSIGLPRHGMQSHSQVINTSPRL
XP-020445589.1-eel3 EPDD----NTSFYILNVGQPQSMVSNHQSIGLSRHGMHSHSQVISTSPRL
XP-020445588.1-eel3 EPDD----NTSFYILNVGQPQSMVSNHQSIGLSRHGMHSHSQVISTSPRL
XP-029945932.1-fish3 EPDD----NTSFYILNVGQPQSMVSNHQSIGLQRHGIQPHSQVISTSPRL
XP-029001251.1-fish3 DPDD----STSFYILNVGQPQSMVTNHQSIGLPRHGMQSHTQVISTSPRF
XP-029001249.1-fish3 DPDD----STSFYILNVGQPQSMVTNHQSIGLPRHGMQSHTQVISTSPRF
XP-029933030.1-fish3 EPDD----NPSFYILNVGQPQSVVTNHQSVGLPRHGMQSHSQVISTSPRL
XP-024911315.1-fish3 EPDD----NTSFYILNVGQPQAIVTNHQSIGLSRPGSQSHSHIINASPCL
XP-024911314.1-fish3 EPDD----NTSFYILNVGQPQAIVTNHQSIGLSRPGSQSHSHIINASPCL
XP-024911316.1-fish3 EPDD----NTSFYILNVGQPQAIVTNHQSIGLSRPGSQSHSHIINASPCL
XP-011491036.1-fish3 DPDE----NTSFYILNVGQAQSMVSNHQSIGLPRHGMHSHSQVINASPRP
XP-004067444.1-fish3 DPDE----NTSFYILNVGQAQSMVSNHQSIGLPRHGMHSHSQVINASPRP
XP-024151618.1-fish3 DPDE----NTSFYILNVGQAQSMVSNHQSIGLPRHGMHSHSQVINTSPRP
XP-027870769.1-fish3 EPDD----NTSFYILNMGQPQAMVTNHQSIGLPRHGMHTHPQVISTSPRL
XP-027870766.1-fish3 EPDD----NTSFYILNMGQPQAMVTNHQSIGLPRHGMHTHPQVISTSPRL
XP-027870768.1-fish3 EPDD----NTSFYILNMGQPQAMVTNHQSIGLPRHGMHTHPQVISTSPRL
[truncated: 18,010 more rows]
