# Supplementary material for: Evolutionary mechanisms underlying the diversification of nuclear factor of activated T cells across vertebrates
Source: Sci Rep. 2023 May 8;13:6468. doi: 10.1038/s41598-023-33751-6 (PMC10167247; doi:10.1038/s41598-023-33751-6)
Supplement: Supplementary file 6 — Supplementary Information 6. [file 41598_2023_33751_MOESM6_ESM.csv]

XP-011946545.1-monkey4 --------------------------------------------------
XP-011946546.1-monkey4 --------------------------------------------------
XP-025247454.1-monkey4 --------------------------------------------------
XP-031524092.1-monkey4 --------------------------------------------------
XP-028707292.1-monkey4 --------------------------------MGAASCEDEELEFKLVFG
XP-011733048.1-monkey4 --------------------------------MGAASCEDEELEFKLVFG
XP-015309144.1-monkey4 --------------------------------------------------
XP-011733051.1-monkey4 --------------------------------------------------
XP-025247452.1-monkey4 -------------------MLSGRDLGAPAGSMGAASCEDEELEFKLVFG
XP-021796785.2-monkey4 --------------------------------MGAASCEDEELEFKLVFG
XP-025247451.1-monkey4 --MEALIWQGKRLPEGPGRVAPGRDLGAPAGSMGAASCEDEELEFKLVFG
XP-011946543.1-monkey4 --------------------------------MGAASCEDEELEFKLVFG
XP-010362009.1-monkey4 --------------------------------MGAASCEDEELEFKLVFG
XP-010362008.1-monkey4 --MEALIRQGKRLPEGPGRVAPGRDLGAPAGSMGAASCEDEELEFKLVFG
XP-023083149.1-monkey4 --MEALIRQGKRLPEGPGRVAPGRDLGAPAGSMGAASCEDEELEFKLVFG
XP-031524091.1-monkey4 --------------------------------------------------
XP-011946544.1-monkey4 --------------------------------------------------
XP-014998947.1-monkey4 --------------------------------------------------
XP-011733050.1-monkey4 --------------------------------------------------
XP-030787105.1-monkey4 --------------------------------------------------
XP-010362011.1-monkey4 --------------------------------------------------
XP-011786122.1-monkey4 --------------------------------------------------
XP-023083152.1-monkey4 --------------------------------------------------
XP-023083150.1-monkey4 -------------------MLSGRDLGAPAGSMGAASCEDEELEFKLVFG
NP-001275731-human4 --------------------------------------------MPASIS
ACG55669.1-human4 --------------------------------------------------
ACG55666.1-human4 --------------------------------------------MPASIS
PNJ35476.1-orangutan4 --------------------------------------------MPASIS
PNJ35472.1-orangutan4 --------------------------------------------------
PNI96862.1-chimpanzee4 --------------------------------------------------
PNI96861.1-chimpanzee4 --------------------------------------------MPSSIS
PNI96859.1-chimpanzee4 --------------------------------------------MPSSIS
PNJ35474.1-orangutan4 --------------------------------------------------
NP-001129494-human4 PGLSKPDFPGNSSPGLPSSSSPGRDLGAPAGSMGAASCEDEELEFKLVFG
ACG55654.1-human4 PGLSKPDFPGNSSPGLPSSSSPGRDLGAPAGSMGAASCEDEELEFKLVFG
ACG55663.1-human4 --------------------------------MGAASCEDEELEFKLVFG
ACG55657.1-human4 -------------------MLSGRDLGAPAGSMGAASCEDEELEFKLVFG
ACG55660.1-human4 MADGGADSAAQRLPEGPGRVAPGRDLGAPAGSMGAASCEDEELEFKLVFG
PNI96858.1-chimpanzee4 --------------------------------MGAASCEDEELEFKLVFG
PNI96846.1-chimpanzee4 PGLSKTDFPGNSSPGLPSSSSPGRDLGAPAGSMGAASCEDEELEFKLVFG
PNI96849.1-chimpanzee4 -------------------MLSGRDLGAPAGSMGAASCEDEELEFKLVFG
PNI96851.1-chimpanzee4 MADGGADSAEQRLPEGPGRVAPGRDLGAPAGSMGAASCEDEELEFKLVFG
XP-010333291.1-monkey4 -------------------MLSGRDLGAPAGSMGAASCEDEELEFKLVFG
XP-010333289.1-monkey4 PGLSKPDFPENSCPGLSSSSNPGRDLGAPAGSMGAASCEDEELEFKLVFG
XP-010333290.1-monkey4 MADGGADSAGQRLPEGPGRAVPGRDLGAPAGSMGAASCEDEELEFKLVFG
XP-023083153.1-monkey4 --------------------------------------------------
XP-023083151.1-monkey4 -------------------MLSGRDLGAPAGSMGAASCEDEELEFKLVFG
NP-001350610-human4 --------------------------------------------MPASIS
ACG55664.1-human4 --------------------------------------------MPASIS
NP-001350611-human4 --------------------------------------------MPASIS
ACG55665.1-human4 --------------------------------------------MPASIS
PNJ35492.1-orangutan4 --------------------------------------------MPASIS
PNI96864.1-chimpanzee4 --------------------------------------------MPSSIS
XP-030787106.1-monkey4 --------------------------------------------MPASIS
XP-011786124.1-monkey4 --------------------------------------------MPASIS
XP-025247458.1-monkey4 --------------------------------------------MPASIS
XP-011733053.1-monkey4 --------------------------------------------MPASIS
PNJ35488.1-orangutan4 --------------------------------------------------
NP-001185896-human4 PGLSKPDFPGNSSPGLPSSSSPGRDLGAPAGSMGAASCEDEELEFKLVFG
ACG55653.1-human4 PGLSKPDFPGNSSPGLPSSSSPGRDLGAPAGSMGAASCEDEELEFKLVFG
XP-016781423.1-chimpanzee4 PGLSKTDFPGNSSPGLPSSSSPGRDLGAPAGSMGAASCEDEELEFKLVFG
PNI96847.1-chimpanzee4 PGLSKTDFPGNSSPGLPSSSSPGRDLGAPAGSMGAASCEDEELEFKLVFG
ACG55656.1-human4 -------------------MLSGRDLGAPAGSMGAASCEDEELEFKLVFG
ACG55659.1-human4 MADGGADSAAQRLPEGPGRVAPGRDLGAPAGSMGAASCEDEELEFKLVFG
PNI96853.1-chimpanzee4 MADGGADSAEQRLPEGPGRVAPGRDLGAPAGSMGAASCEDEELEFKLVFG
PNI96848.1-chimpanzee4 -------------------MLSGRDLGAPAGSMGAASCEDEELEFKLVFG
NP-001185894-human4 --------------------------------MGAASCEDEELEFKLVFG
ACG55662.1-human4 --------------------------------MGAASCEDEELEFKLVFG
XP-030857704.1-gorilla4 --------------------------------MGAASCEDEELEFKLVFG
XP-030857703.1-gorilla4 --------------------------------MGAASCEDEELEFKLVFG
PNI96854.1-chimpanzee4 --------------------------------MGAASCEDEELEFKLVFG
XP-012323485.1-monkey4 PGLSKPDFPENSRPGLSSSSNPGRDLGAPAGSMGAASCEDEELEFKLVFG
XP-010333296.1-monkey4 --------------------------------MGAASCEDEELEFKLVFG
XP-030658905.1-monkey4 --------------------------------MGAASCEDEELEFKLVFG
XP-033044285.1-monkey4 --------------------------------MGAASCEDEELEFKLVFG
XP-010362013.1-monkey4 --------------------------------MGAASCEDEELEFKLVFG
XP-023083154.1-monkey4 --MEALIRQGKRLPEGPGRVAPGRDLGAPAGSMGAASCEDEELEFKLVFG
XP-025247455.1-monkey4 --MEALIWQGKRLPEGPGRVAPGRDLGAPAGSMGAASCEDEELEFKLVFG
XP-025247456.1-monkey4 -------------------MLSGRDLGAPAGSMGAASCEDEELEFKLVFG
XP-023083155.1-monkey4 -------------------MLSGRDLGAPAGSMGAASCEDEELEFKLVFG
XP-031524093.1-monkey4 --------------------------------MGAASCEDEELEFKLVFG
XP-028707293.1-monkey4 --------------------------------MGAASCEDEELEFKLVFG
XP-011733052.1-monkey4 --------------------------------MGAASCEDEELEFKLVFG
XP-011946547.1-monkey4 --------------------------------MGAASCEDEELEFKLVFG
PNJ35480.1-orangutan4 --------------------------------------------------
ACG55668.1-human4 --------------------------------------------------
PNI96863.1-chimpanzee4 --------------------------------------------------
XP-015309145.1-monkey4 --------------------------------------------------
NP-001185895-human4 --------------------------------------------------
ACG55667.1-human4 --------------------------------------------------
NP-001306972-human4 PGLSKPDFPGNSSPGLPSSSSPGRDLGAPAGSMGAASCEDEELEFKLVFG
ACG55652.1-human4 PGLSKPDFPGNSSPGLPSSSSPGRDLGAPAGSMGAASCEDEELEFKLVFG
ACG55661.1-human4 --------------------------------MGAASCEDEELEFKLVFG
AAH53855.1-human4 --------------------------------MGAASCEDEELEFKLVFG
Q14934.2-human4 --------------------------------MGAASCEDEELEFKLVFG
ACG55655.1-human4 -------------------MLSGRDLGAPAGSMGAASCEDEELEFKLVFG
ACG55658.1-human4 MADGGADSAAQRLPEGPGRVAPGRDLGAPAGSMGAASCEDEELEFKLVFG
NP-004545-human4 --------------------------------MGAASCEDEELEFKLVFG
EAW66020.1-human4 --------------------------------MGAASCEDEELEFKLVFG
AAH08857.2-human4 --------------------------------------------------
XP-001169973.2-chimpanzee4 --------------------------------------------MPSSIS
PNI96866.1-chimpanzee4 --------------------------------------------MPSSIS
XP-003809152.1-monkey4 --------------------------------------------MPASIS
XP-030658904.1-monkey4 --------------------------------------------MPASIS
PNJ35481.1-orangutan4 --------------------------------------------MPASIS
XP-010362010.1-monkey4 --------------------------------------------MPASIS
XP-011786121.1-monkey4 --------------------------------------------MPASIS
XP-014998948.1-monkey4 --------------------------------------------MPASIS
XP-015309146.1-monkey4 --------------------------------------------MPASIS
XP-011733049.1-monkey4 --------------------------------------------MPASIS
XP-025247453.1-monkey4 --------------------------------------------MPASIS
XP-011946549.1-monkey4 --------------------------------------------MPASIS
PNJ35496.1-orangutan4 ------------MITTLLSLLLASLASISHRVTNLPSNSLSHNPGLSKPD
PNJ35494.1-orangutan4 --------------------------------------------------
PNJ35486.1-orangutan4 --------------------------------------------------
PNI96860.1-chimpanzee4 --------------------------------------------------
PNI96865.1-chimpanzee4 --------------------------------------------------
XP-030857701.1-gorilla4 --------------------------------MGAASCEDEELEFKLVFG
XP-030857702.1-gorilla4 --------------------------------MGAASCEDEELEFKLVFG
PNI96852.1-chimpanzee4 MADGGADSAEQRLPEGPGRVAPGRDLGAPAGSMGAASCEDEELEFKLVFG
JAA38460.1-chimpanzee4 --------------------------------MGAASCEDEELEFKLVFG
JAA30111.1-chimpanzee4 --------------------------------MGAASCEDEELEFKLVFG
JAA15645.1-chimpanzee4 --------------------------------MGAASCEDEELEFKLVFG
JAA02962.1-chimpanzee4 --------------------------------MGAASCEDEELEFKLVFG
PNI96850.1-chimpanzee4 -------------------MLSGRDLGAPAGSMGAASCEDEELEFKLVFG
PNI96857.1-chimpanzee4 --------------------------------MGAASCEDEELEFKLVFG
XP-024087390.1-orangutan4 --------------------------------MGAASCEDEELEFKLVFG
XP-030658903.1-monkey4 --------------------------------MGAASCEDEELEFKLVFG
XP-010333293.1-monkey4 --------------------------------------------------
XP-010333292.1-monkey4 --------------------------------MGAASCEDEELEFKLVFG
XP-012323467.1-monkey4 MADGGADSAGQRLPEGPGRAVPGRDLGAPAGSMGAASCEDEELEFKLVFG
XP-012323501.1-monkey4 --------------------------------------------------
XP-012323457.1-monkey4 PGLSKPDFPENSRPGLSSSSNPGRDLGAPAGSMGAASCEDEELEFKLVFG
XP-012323476.1-monkey4 -------------------MLSGRDLGAPAGSMGAASCEDEELEFKLVFG
PNJ35479.1-orangutan4 --------------------------------------------------
XP-008067895.1-tarsier4 --------------------------------------------------
XP-008067894.1-tarsier4 --------------------------------------------------
XP-008067893.1-tarsier4 --------------------------------MGAASCEDEELEFKLVFG
XP-003802024.1-galago4 --------------------------------------------------
XP-003802020.1-galago4 --------------------------------MGAASCEDEELEFKLVFG
XP-012611526.1-lemur4 --------------------------------MGAASCEDEELEFKLVFG
XP-012611528.1-lemur4 --------------------------------MGAASCEDEELEFKLVFG
XP-012611527.1-lemur4 -------------------------------------------MGWKKDL
XP-012502772.1-lemur4 --------------------------------------------------
XP-012502771.1-lemur4 MTDGGADSARQRLPEGPGRTASGRDQGALAGSMGAASCEDEELEFKLVFG
XP-005338767.1-squirrel4 --------------------------------MGAASCEDEELEFKLVFG
XP-015347392.1-groundhog4 --------------------------------------------------
KAF7468716.1-groundhog4 --------------------------------MGAASCEDEELEFKLVFG
VTJ66282.1-groundhog4 --------------------------------MGAASCEDEELEFKLVFG
XP-015347400.1-groundhog4 --------------------------------MGAASCEDEELEFKLVFG
XP-026261898.1-squirrel4 --------------------------------MGAASCEDEELEFKLVFG
XP-008570519.1-lemur4 --------------------------------------------------
XP-008570518.1-lemur4 --------------------------------MGAASCEDEELEFKLVFG
XP-014389751.1-bat4 --------------------------------------------------
EPQ03541.1-bat4 --------------------------------------------------
ELK32452.1-bat4 --------------------------------------------------
VFV17602.1-lynx4 --------------------------------------------------
VFV17601.1-lynx4 --------------------------------------------------
XP-025775077.1-puma4 --------------------------------------------------
XP-015400147.1-tiger4 --------------------------------------------------
XP-019823302.1-zebu4 --------------------------------------------------
XP-029422711.1-caecilia4 --------------------------------------------------
XP-029422710.1-spalax4 --------------------------------------------------
XP-017655336.1-spalax4 --------------------------------------------------
XP-010598852.1-elephant4 --------------------------------------------------
XP-004694649.1-mole4 --------------------------------MGAASCEDEELEFKLVFG
XP-537395.2-dog4 --------------------------------MGAASCEDEELEFKLVFG
XP-025863415.1-fox4 ARPGSPPSKGLWTLHSAPRRLKGRDLGALAGSMGAASCEDEELEFKLVFG
XP-025299008.1-dog4 --------------------------------MGAASCEDEELEFKLVFG
XP-004755248.1-ferret4 --------------------------------------------------
XP-004755246.1-ferret4 --------------------------------------------------
XP-004755245.1-ferret4 --------------------------------MGAASCEDEELEFKLVFG
XP-022379060.1-seaotter4 --------------------------------MGAASCEDEELEFKLVFG
XP-029808361.1-suricata4 --------------------------------MGAASCEDEELEFKLVFG
XP-030174695.1-lynx4 --------------------------------MGAASCEDEELEFKLVFG
XP-023111379.1-cat4 --------------------------------MGAASCEDEELEFKLVFG
XP-026921295.1-cheetah4 --------------------------------MGAASCEDEELEFKLVFG
XP-030890642.1-seal4 --------------------------------------------------
XP-030890640.1-seal4 --------------------------------MGAASCEDEELEFKLVFG
XP-021551053.1-seal4 --------------------------------MGAASCEDEELEFKLVFG
XP-027970744.1-sealion4 --------------------------------------------------
XP-025726025.1-seal4 ---------------------MLRRGCIQDSEGWPLKGPRHLTCFSLSPS
XP-027970745.1-sealion4 --------------------------------------------------
XP-004402083.1-walrus4 --------------------------------------------------
XP-008707066.1-bear4 --------------------------------------------------
XP-004402085.2-walrus4 ----MPALPGNSSPSLPSSPRPDRDLGALAGSMGAASCEDEELEFKLVFG
XP-014589526.1-horse4 --------------------------------MGAASCEDEELEFKLVFG
XP-001489052.2-horse4 --------------------------------MGAASCEDEELEFKLVFG
XP-014724104.1-donkey4 --------------------------------MGAASCEDEELEFKLVFG
XP-014724103.1-donkey4 --------------------------------MGAASCEDEELEFKLVFG
XP-014635932.1-rhino4 --------------------------------MGAASCEDEELEFKLVFG
XP-004421225.1-rhino4 --------------------------------MGAASCEDEELEFKLVFG
XP-029094854.1-whale4 --------------------------------MGAASCEDEELEFKLVFG
XP-007447965.1-dolphin4 --------------------------------MGAASCEDEELEFKLVFG
XP-024609067.1-dolphin4 --------------------------------------------------
XP-004283165.1-whale4 --------------------------------MGAASCEDEELEFKLVFG
XP-029094853.1-whale4 --------------------------------MGAASCEDEELEFKLVFG
XP-022409327.1-whale4 --------------------------------MGAASCEDEELEFKLVFG
XP-030710540.1-whale4 --------------------------------MGAASCEDEELEFKLVFG
XP-026966755.1-dolphin4 --------------------------------MGAASCEDEELEFKLVFG
TEA29215.1-dolphin4 --------------------------------MGAASCEDEELEFKLVFG
XP-024609066.1-dolphin4 --------------------------------------------------
XP-007447964.1-dolphin4 --------------------------------------------------
XP-007447963.1-dolphin4 --------------------------------MGAASCEDEELEFKLVFG
XP-007130092.1-whale4 --------------------------------MGAASCEDEELEFKLVFG
XP-007180707.1-whale4 --------------------------------MGAASCEDEELEFKLVFG
XP-007180708.2-whale4 --------------------------------MGAASCEDEELEFKLVFG
XP-013833628.1-boar4 --------------------------------MGAASCEDEELEFKLVFG
XP-013833626.1-boar4 --------------------------------MGAASCEDEELEFKLVFG
XP-013833629.1-boar4 --------------------------------MGAASCEDEELEFKLVFG
NP-001096006.1-cattle4 --------------------------------MGAASCEDEELEFKLVFG
AAI48982.1-cattle4 --------------------------------MGAASCEDEELEFKLVFG
ELR45680.1-cattle4 -------------------SRPDRDLGAPAGPMGAASCEDEELEFKLVFG
XP-005910344.1-cattle4 --------------------------------MGAASCEDEELEFKLVFG
XP-013833627.1-boar4 --------------------------------MGAASCEDEELEFKLVFG
KAB0343097.1-deer4 ------------LPEGLGRAASDRDLGAPAGPMGAASCEDEELEFKLVFG
KAB0375394.1-deer4 ------------LPEGLGRAASDRDLGAPAGPMGAASCEDEELEFKLVFG
XP-020736651.1-deer4 --------------------------------MGAASCEDEELEFKLVFG
OWK09293.1-deer4 --------------------------------------------------
XP-024853650.1-cattle4 --------------------------------MGAASCEDEELEFKLVFG
XP-010829665.1-bison4 --------------------------------MGAASCEDEELEFKLVFG
XP-005910343.1-cattle4 --------------------------------MGAASCEDEELEFKLVFG
XP-025151949.1-buffalo4 --------------------------------MGAASCEDEELEFKLVFG
KAB1277880.1-camel4 --------------------------------MGAASCEDEELEFKLVFG
XP-014407826.2-camel4 --------------------------------MGAASCEDEELEFKLVFG
XP-031309368.1-camel4 --------------------------------MGAASCEDEELEFKLVFG
KAB1277881.1-camel4 --------------------------------MGAASCEDEELEFKLVFG
XP-010953094.1-camel4 --------------------------------MGAASCEDEELEFKLVFG
XP-006217357.1-alpaca4 --------------------------------MGAASCEDEELEFKLVFG
XP-015976116.1-bat4 --------------------------------MGAASCEDEELEFKLVFG
XP-015976118.1-bat4 --------------------------------MGAASCEDEELEFKLVFG
XP-024903796.1-bat4 --------------------------------MGAASCEDEELEFKLVFG
XP-011383839.1-bat4 --------------------------------MGAASCEDEELEFKLVFG
ELK11204.1-bat4 --------------------------------MGAASCEDEELEFKLVFG
XP-024411615.1-bat4 --------------------------------------------------
XP-024411610.1-bat4 --------------------------------MGAASCEDEELEFKLVFG
XP-028361688.1-bat4 --------------------------------MGAASCEDEELEFKLVFG
XP-006102281.1-bat4 --------------------------------------------------
XP-006760938.1-bat4 --------------------------------------------------
XP-005859631.2-bat4 --------------------------------------------------
XP-008156658.1-bat4 --------------------------------MGAASCEDEELEFKLVFG
XP-016061374.1-bat4 --------------------------------MGAASCEDEELEFKLVFG
XP-007536262.1-hedgehog4 --------------------------------------------------
XP-007536255.1-hedgehog4 --------------------------------MGAASCEDEELEFKLVFG
XP-004462599.1-armadillo4 --------------------------------MGAASCEDEELEFKLVFG
XP-006903322.1-shrew4 --------------------------------------------------
XP-006903321.1-shrew4 --------------------------------MGAASCEDEELEFKLVFG
XP-007947430.1-antbear4 --------------------------------MGAASCEDEELEFKLVFG
XP-007947428.1-antbear4 --------------------------------------------------
XP-007947427.1-antbear4 --------------------------------MGAASCEDEELEFKLVFG
XP-006835446.1-mole4 --------------------------------MGAASCEDEELEFKLVFG
XP-006835444.1-mole4 --------------------------------------------------
XP-006835443.1-mole4 --------------------------------MGAASCEDEELEFKLVFG
XP-006144640.1-shrew4 --------------------------------MGAASCEDEELEFKLVFG
XP-006144639.1-shrew4 --------------------------------------------------
Q8K120.2-mouse4 --------------------------------MGAASCEDEELEFKLVFG
ACG55676.1-mouse4 --------------------------------MGAASCEDEELEFKLVFG
NP-076188.3-mouse4 --------------------------------MGAASCEDEELEFKLVFG
EDL36234.1-mouse4 --------------------------------MGAASCEDEELEFKLVFG
AAF98174.1-mouse4 --------------------------------MGAASCEDEELEFKLVFG
ACG55677.1-mouse4 --------------------------------MGAASCEDEELEFKLVFG
NP-001161818.1-mouse4 --------------------------------MGAASCEDEELEFKLVFG
AAH28928.1-mouse4 --------------------------------MGAASCEDEELEFKLVFG
XP-021037076.1-mouse4 --------------------------------MGAASCEDEELEFKLVFG
XP-021059854.1-mouse4 --------------------------------MGAASCEDEELEFKLVFG
XP-021037079.1-mouse4 --------------------------------MGAASCEDEELEFKLVFG
XP-031217563.1-mouse4 --------------------------------MGAASCEDEELEFKLVFG
XP-031217564.1-mouse4 --------------------------------MGAASCEDEELEFKLVFG
XP-031217565.1-mouse4 --------------------------------MGAASCEDEELEFKLVFG
D3Z9H7.1-rat4 --------------------------------MGAASCEDEELEFKLVFG
NP-001100734.1-rat4 --------------------------------MGAASCEDEELEFKLVFG
EDM14287.1-rat4 --------------------------------MGAASCEDEELEFKLVFG
XP-028643182.1-rat4 --------------------------------MGAASCEDEELEFKLVFG
XP-021485798.1-rodent4 --------------------------------MGAASCEDEELEFKLVFG
ERE89443.1-hamster4 --------------------------------MGAASCEDEELEFKLVFG
ERE89442.1-hamster4 --------------------------------MGAASCEDEELEFKLVFG
EGW11538.1-hamster4 --------------------------------MGAASCEDEELEFKLVFG
XP-021091890.1-hamster4 --------------------------------MGAASCEDEELEFKLVFG
XP-005370470.1-rodent4 --------------------------------MGAASCEDEELEFKLVFG
XP-028748050.1-mouse4 --------------------------------MGAASCEDEELEFKLVFG
XP-015862521.1-mouse4 --------------------------------MGAASCEDEELEFKLVFG
XP-029422709.1-spalax4 --------------------------------MGAASCEDEELEFKLVFG
XP-004661895.1-rodent4 --------------------------------------------------
XP-004661894.1-rodent4 --------------------------------MGAASCEDEELEFKLVFG
XP-012880788.1-rodent4 --------------------------------------------------
XP-012880787.1-rodent4 --------------------------------MGAASCEDEELEFKLVFG
XP-020018476.1-beaver4 --------------------------------MGAASCEDEELEFKLVFG
XP-004584785.1-pika4 --------------------------------MGAASCEDEELEFKLVFG
XP-004584782.1-pika4 --------------------------------MGAASCEDEELEFKLVFG
XP-004584784.1-pika4 --------------------------------------------------
XP-004584783.1-pika4 --------------------------------MGAASCEDEELEFKLVFG
XP-017203716.1-rabbit4 --------------------------------------------------
XP-008267673.1-rabbit4 --------------------------------------------------
XP-008267672.1-rabbit4 --------------------------------------------------
XP-008267671.1-rabbit4 --------------------------------------------------
XP-002718153.1-rabbit4 --------------------------------MGAASCEDEELEFKLVFG
XP-005377062.1-rodent4 --------------------------------------------------
XP-005377061.1-rodent4 ----------------------------------MGAASCEDEELEFKLV
XP-010625261.1-mole-rat4 --------------------------------------------------
KFO32093.1-molerat4 --------------------------------------------------
XP-004864135.1-rat4 ----------------------------------MGAASCEDEELEFKLV
EHB03382.1-rat4 --------------------------------------------------
JAO02007.1-rat4 ----------------------------------MGAASCEDEELEFKLV
XP-013013205.1-pig4 --------------------------------MGAASCEDEELEFKLVFG
XP-003474332.2-pig4 --------------------------------MGAASCEDEELEFKLVFG
XP-004647531.1-rodent4 --------------------------------MGAASCEDEELEFKLVFG
XP-004647529.1-rodent4 --------------------------------MGAASCEDEELEFKLVFG
XP-004390593.1-manatee4 --------------------------------MGAAGCDDEELEFKLVFG
XP-004390592.1-manatee4 --------------------------------MGAAGCDDEELEFKLVFG
XP-004390589.1-manatee4 --------------------------------MGAAGCDDEELEFKLVFG
XP-004390591.1-manatee4 --------------------------------MGAAGCDDEELEFKLVFG
XP-004390588.1-manatee4 --------------------------------------------------
XP-004390590.1-manatee4 --------------------------------MGAAGCDDEELEFKLVFG
XP-004390587.1-manatee4 --------------------------------MGAAGCDDEELEFKLVFG
XP-004609492.1-shrew4 --------------------------------MGAASCEDEELEFKLVFG
XP-004609490.1-shrew4 --------------------------------MGAASCEDEELEFKLVFG
XP-004609491.1-shrew4 --------------------------------MGAASCEDEELEFKLVFG
XP-004609489.1-shrew4 --------------------------------------------------
XP-004609488.1-shrew4 --------------------------------MGAASCEDEELEFKLVFG
XP-004609487.1-shrew4 --------------------------------MGAASCEDEELEFKLVFG
XP-012859089.1-hedgehog4 --------------------------------MGAASCEDEELEFKLVFG
XP-004698560.1-hedgehog4 --------------------------------------------------
XP-004698563.1-hedgehog4 --------------------------------MGAASCEDEELEFKLVFG
XP-004698561.1-hedgehog4 --------------------------------------------------
XP-004698564.1-hedgehog4 --------------------------------MGAASCEDEELEFKLVFG
XP-004698559.1-hedgehog4 --------------------------------MGAASCEDEELEFKLVFG
XP-004698565.1-hedgehog4 --------------------------------MGAASCEDEELEFKLVFG
XP-004698562.1-hedgehog4 --------------------------------MGAASCEDEELEFKLVFG
XP-005623333.1-dog4 --------------------------------MGAASCEDEELEFKLVFG
XP-025863416.1-fox4 --------------------------------MGAASCEDEELEFKLVFG
XP-025299009.1-dog4 --------------------------------MGAASCEDEELEFKLVFG
XP-022379070.1-seaotter4 --------------------------------MGAASCEDEELEFKLVFG
XP-030890643.1-seal4 --------------------------------MGAASCEDEELEFKLVFG
XP-004402086.2-walrus4 --------------------------------MGAASCEDEELEFKLVFG
XP-007536269.1-hedgehog4 --------------------------------MGAASCEDEELEFKLVFG
XP-004694651.1-mole4 --------------------------------MGAASCEDEELEFKLVFG
XP-004421227.1-rhino4 --------------------------------MGAASCEDEELEFKLVFG
XP-024411619.1-bat4 --------------------------------MGAASCEDEELEFKLVFG
XP-010953095.1-camel4 --------------------------------MGAASCEDEELEFKLVFG
XP-007947431.1-antbear4 --------------------------------MGAASCEDEELEFKLVFG
XP-007947429.1-antbear4 --------------------------------MGAASCEDEELEFKLVFG
XP-006903323.1-shrew4 --------------------------------MGAASCEDEELEFKLVFG
XP-006835447.1-mole4 --------------------------------MGAASCEDEELEFKLVFG
XP-006835445.1-mole4 --------------------------------MGAASCEDEELEFKLVFG
XP-020018477.1-beaver4 --------------------------------MGAASCEDEELEFKLVFG
XP-012880789.1-rodent4 --------------------------------MGAASCEDEELEFKLVFG
XP-004661896.1-rodent4 --------------------------------MGAASCEDEELEFKLVFG
XP-012611529.1-lemur4 --------------------------------MGAASCEDEELEFKLVFG
XP-012502773.1-lemur4 MTDGGADSARQRLPEGPGRTASGRDQGALAGSMGAASCEDEELEFKLVFG
XP-012611530.1-lemur4 --------------------------------MGAASCEDEELEFKLVFG
XP-003802021.1-galago4 --------------------------------MGAASCEDEELEFKLVFG
XP-008570520.1-lemur4 --------------------------------MGAASCEDEELEFKLVFG
XP-021574112.1-tarsier4 --------------------------------MGAASCEDEELEFKLVFG
XP-013219967.1-squirrel4 --------------------------------------------------
VTJ66283.1-groundhog4 --------------------------------MGAASCEDEELEFKLVFG
XP-026261899.1-squirrel4 --------------------------------MGAASCEDEELEFKLVFG
XP-020827669.1-koala4 --------------------------------MGAASCEDEELEFKLVFG
XP-020827601.1-koala4 --------------------------------MGAASCEDEELEFKLVFG
XP-007479945.1-opossum4 --------------------------------MGAASCEDEELEFKLVFG
XP-028933150.1-orni4 --------------------------------MGAASCEDEELEFKLVFG
XP-028558438.1-lizard4 --------------------------------MGAANCEDEDLEFKLIFG
XP-015268203.1-lizard4 --------------------------------MGASNCEDEDLEFKLIFG
XP-020671557.1-lizard4 --------------------------------MGAANCDDEDLEFKLIFG
XP-029139806.1-snake4 --------------------------------MGAANCENEDLEFKLIFG
XP-025027061.1-snake4 --------------------------------MGAANCEDEDLEFKLIFG
XP-026577941.1-snake4 --------------------------------MGAANCEDEDLEFKLIFG
XP-026543456.1-snake4 --------------------------------MGAANCEDEDLEFKLIFG
XP-026577940.1-snake4 --------------------------------MGAANCEDEDLEFKLIFG
XP-003223897.1-lizard4 --------------------------------MGAANCEDEDLEFKLIFG
TFJ97687.1-turtle4 --------------------------------MGAASCEDEDLEFKLIFG
XP-005290202.1-turtle4 --------------------------------MGAASCEDEDLEFKLIFG
XP-030395405.1-turtle4 --------------------------------MGAASCEDEDLEFKLIFG
XP-014462516.1-alligator4 --------------------------------MGAASCEDEDLEFKLIFG
KYO48245.1-alligator4 --------------------------------MGAASCEDEDLEFKLIFG
XP-006037962.2-alligator4 --------------------------------MGAASCEDEDLEFKLIFG
XP-014382388.1-alligator4 --------------------------------------------------
XP-002934369.1-frog4 --------------------------------MGAAVCQDGELDFRLIFG
XP-018099439.1-frog4 --------------------------------MGAAVCQDGELDFRLIFG
XP-040272727.1-frog4 --------------------------------MGTAICQDGDLDFRLIFG
XP-028649425.1-fish4 -------------------------------MGAAPGWEDGELEFKLVFE
XP-006005383.1-fish4 --------------------------------MGAAACEDEELEFKLIFG
XP-011946545.1-monkey4 ------------M---LSELDSEDAPPCCRLALG---------------E
XP-011946546.1-monkey4 --------------------------------------------------
XP-025247454.1-monkey4 --------------------------------------------------
XP-031524092.1-monkey4 --------------------------------------------------
XP-028707292.1-monkey4 EEKEAPPLGAGGL---GEELDSEDAPPCCRLALG---------------E
XP-011733048.1-monkey4 EEKEAPPLGAGGL---GEELDSEDAPPCCRLALG---------------E
XP-015309144.1-monkey4 --------------------------------------------------
XP-011733051.1-monkey4 --------------------------------------------------
XP-025247452.1-monkey4 EEKEAPPLGAGGL---GEELDSEDAPPCCRLALG---------------E
XP-021796785.2-monkey4 EEKEAPPLGAGGL---GEELDSEDAPPCCRLALG---------------E
XP-025247451.1-monkey4 EEKEAPPLGAGGL---GEELDSEDAPPCCRLALG---------------E
XP-011946543.1-monkey4 EEKEAPPLGAGGL---GEELDSEDAPPCCRLALG---------------E
XP-010362009.1-monkey4 EEKEAPPLGAGGL---GEELDSEDAPPCCRLALG---------------E
XP-010362008.1-monkey4 EEKEAPPLGAGGL---GEELDSEDAPPCCRLALG---------------E
XP-023083149.1-monkey4 EEKEAPPLGAGGL---GEELDSEDAPPCCRLALG---------------E
XP-031524091.1-monkey4 -----MPASISSI---FPELDSEDAPPCCRLALG---------------E
XP-011946544.1-monkey4 -----MPASISSI---FPELDSEDAPPCCRLALG---------------E
XP-014998947.1-monkey4 -----MPASISSI---FPELDSEDAPPCCRLALG---------------E
XP-011733050.1-monkey4 -----MPASISSI---FPELDSEDAPPCCRLALG---------------E
XP-030787105.1-monkey4 -----MPASISSI---FPELDSEDAPPCCRLALG---------------E
XP-010362011.1-monkey4 --------------------------------------------------
XP-011786122.1-monkey4 --------------------------------------------------
XP-023083152.1-monkey4 --------------------------------------------------
XP-023083150.1-monkey4 EEKEAPPLGAGGL---GEELDSEDAPPCCRLALG---------------E
NP-001275731-human4 SIFPGPTLLLSCG---SEELDSEDAPPCCRLALG---------------E
ACG55669.1-human4 --------------------------------------------------
ACG55666.1-human4 SIFPGPTLLLSCG---SEELDSEDAPPCCRLALG---------------E
PNJ35476.1-orangutan4 SIFPGPTLFLSCG---SEELDSEDAPPCCRLALG---------------E
PNJ35472.1-orangutan4 --------------------------------------------------
PNI96862.1-chimpanzee4 --------------------------------------------------
PNI96861.1-chimpanzee4 SIFPGPTLLLSCG---SEELDSEDAPPCCRLALG---------------E
PNI96859.1-chimpanzee4 SIFPGPTLLLSCG---SEELDSEDAPPCCRLALG---------------E
PNJ35474.1-orangutan4 ----GPPLGAGGL---GEELDSEDAPPCCRLALG---------------E
NP-001129494-human4 EEKEAPPLGAGGL---GEELDSEDAPPCCRLALG---------------E
ACG55654.1-human4 EEKEAPPLGAGGL---GEELDSEDAPPCCRLALG---------------E
ACG55663.1-human4 EEKEAPPLGAGGL---GEELDSEDAPPCCRLALG---------------E
ACG55657.1-human4 EEKEAPPLGAGGL---GEELDSEDAPPCCRLALG---------------E
ACG55660.1-human4 EEKEAPPLGAGGL---GEELDSEDAPPCCRLALG---------------E
PNI96858.1-chimpanzee4 EEKEAPPLGAGGL---GEELDSEDAPPCCRLALG---------------E
PNI96846.1-chimpanzee4 EEKEAPPLGAGGL---GEELDSEDAPPCCRLALG---------------E
PNI96849.1-chimpanzee4 EEKEAPPLGAGGL---GEELDSEDAPPCCRLALG---------------E
PNI96851.1-chimpanzee4 EEKEAPPLGAGGL---GEELDSEDAPPCCRLALG---------------E
XP-010333291.1-monkey4 EEKEAPPLGAGGL---GEELDSEDAPPCCRLALG---------------E
XP-010333289.1-monkey4 EEKEAPPLGAGGL---GEELDSEDAPPCCRLALG---------------E
XP-010333290.1-monkey4 EEKEAPPLGAGGL---GEELDSEDAPPCCRLALG---------------E
XP-023083153.1-monkey4 --------------------------------------------------
XP-023083151.1-monkey4 EEKEAPPLGAGGL---GEELDSEDAPPCCRLALG---------------E
NP-001350610-human4 SIFPGPTLLLSCG---SEELDSEDAPPCCRLALG---------------E
ACG55664.1-human4 SIFPGPTLLLSCG---SEELDSEDAPPCCRLALG---------------E
NP-001350611-human4 SIFPGPTLLLSCG---SEELDSEDAPPCCRLALG---------------E
ACG55665.1-human4 SIFPGPTLLLSCG---SEELDSEDAPPCCRLALG---------------E
PNJ35492.1-orangutan4 SIFPGPTLFLSCG---SEELDSEDAPPCCRLALG---------------E
PNI96864.1-chimpanzee4 SIFPGPTLLLSCG---SEELDSEDAPPCCRLALG---------------E
XP-030787106.1-monkey4 SIFPGPTLLLSCG---SEELDSEDAPPCCRLALG---------------E
XP-011786124.1-monkey4 SIFPGPTLLLSCG---SEELDSEDAPPCCRLALG---------------E
XP-025247458.1-monkey4 SIFPGPTLLLSCG---SEELDSEDAPPCCRLALG---------------E
XP-011733053.1-monkey4 SIFPGPTLLLSCG---SEELDSEDAPPCCRLALG---------------E
PNJ35488.1-orangutan4 --------------------------------------------------
NP-001185896-human4 EEKEAPPLGAGGL---GEELDSEDAPPCCRLALG---------------E
ACG55653.1-human4 EEKEAPPLGAGGL---GEELDSEDAPPCCRLALG---------------E
XP-016781423.1-chimpanzee4 EEKEAPPLGAGGL---GEELDSEDAPPCCRLALG---------------E
PNI96847.1-chimpanzee4 EEKEAPPLGAGGL---GEELDSEDAPPCCRLALG---------------E
ACG55656.1-human4 EEKEAPPLGAGGL---GEELDSEDAPPCCRLALG---------------E
ACG55659.1-human4 EEKEAPPLGAGGL---GEELDSEDAPPCCRLALG---------------E
PNI96853.1-chimpanzee4 EEKEAPPLGAGGL---GEELDSEDAPPCCRLALG---------------E
PNI96848.1-chimpanzee4 EEKEAPPLGAGGL---GEELDSEDAPPCCRLALG---------------E
NP-001185894-human4 EEKEAPPLGAGGL---GEELDSEDAPPCCRLALG---------------E
ACG55662.1-human4 EEKEAPPLGAGGL---GEELDSEDAPPCCRLALG---------------E
XP-030857704.1-gorilla4 EEKEAPPLGAGGL---GEELDSEDAPPCCRLALG---------------E
XP-030857703.1-gorilla4 EEKEAPPLGAGGL---GEELDSEDAPPCCRLALG---------------E
PNI96854.1-chimpanzee4 EEKEAPPLGAGGL---GEELDSEDAPPCCRLALG---------------E
XP-012323485.1-monkey4 EEKEAPPLGAGGL---GEELDSEDAPPCCRLALG---------------E
XP-010333296.1-monkey4 EEKEAPPLGAGGL---GEELDSEDAPPCCRLALG---------------E
XP-030658905.1-monkey4 EEKEAPPLGAGGL---GEELDSEDAPPCCRLALG---------------E
XP-033044285.1-monkey4 EEKEAPPLGAGGL---GEELDSEDAPPCCRLALG---------------E
XP-010362013.1-monkey4 EEKEAPPLGAGGL---GEELDSEDAPPCCRLALG---------------E
XP-023083154.1-monkey4 EEKEAPPLGAGGL---GEELDSEDAPPCCRLALG---------------E
XP-025247455.1-monkey4 EEKEAPPLGAGGL---GEELDSEDAPPCCRLALG---------------E
XP-025247456.1-monkey4 EEKEAPPLGAGGL---GEELDSEDAPPCCRLALG---------------E
XP-023083155.1-monkey4 EEKEAPPLGAGGL---GEELDSEDAPPCCRLALG---------------E
XP-031524093.1-monkey4 EEKEAPPLGAGGL---GEELDSEDAPPCCRLALG---------------E
XP-028707293.1-monkey4 EEKEAPPLGAGGL---GEELDSEDAPPCCRLALG---------------E
XP-011733052.1-monkey4 EEKEAPPLGAGGL---GEELDSEDAPPCCRLALG---------------E
XP-011946547.1-monkey4 EEKEAPPLGAGGL---GEELDSEDAPPCCRLALG---------------E
PNJ35480.1-orangutan4 ----GPPLGAGGL---GEELDSEDAPPCCRLALG---------------E
ACG55668.1-human4 --------------------------------------------------
PNI96863.1-chimpanzee4 --------------------------------------------------
XP-015309145.1-monkey4 --------------------------------------------------
NP-001185895-human4 --------------------------------------------------
ACG55667.1-human4 --------------------------------------------------
NP-001306972-human4 EEKEAPPLGAGGL---GEELDSEDAPPCCRLALG---------------E
ACG55652.1-human4 EEKEAPPLGAGGL---GEELDSEDAPPCCRLALG---------------E
ACG55661.1-human4 EEKEAPPLGAGGL---GEELDSEDAPPCCRLALG---------------E
AAH53855.1-human4 EEKEAPPLGAGGL---GEELDSEDAPPCCRLALG---------------E
Q14934.2-human4 EEKEAPPLGAGGL---GEELDSEDAPPCCRLALG---------------E
ACG55655.1-human4 EEKEAPPLGAGGL---GEELDSEDAPPCCRLALG---------------E
ACG55658.1-human4 EEKEAPPLGAGGL---GEELDSEDAPPCCRLALG---------------E
NP-004545-human4 EEKEAPPLGAGGL---GEELDSEDAPPCCRLALG---------------E
EAW66020.1-human4 EEKEAPPLGAGGL---GEELDSEDAPPCCRLALG---------------E
AAH08857.2-human4 --------------------------------------------------
XP-001169973.2-chimpanzee4 SIFPGPTLLLSCG---SEELDSEDAPPCCRLALG---------------E
PNI96866.1-chimpanzee4 SIFPGPTLLLSCG---SEELDSEDAPPCCRLALG---------------E
XP-003809152.1-monkey4 SIFPGPTLLLSCG---SEELDSEDAPPCCRLALG---------------E
XP-030658904.1-monkey4 SIFPGPTLLLSCG---SEELDSEDAPPCCRLALG---------------E
PNJ35481.1-orangutan4 SIFPGPTLFLSCG---SEELDSEDAPPCCRLALG---------------E
XP-010362010.1-monkey4 SIFPGPTLLLSCG---SEELDSEDAPPCCRLALG---------------E
XP-011786121.1-monkey4 SIFPGPTLLLSCG---SEELDSEDAPPCCRLALG---------------E
XP-014998948.1-monkey4 SIFPGPTLLLSCG---SEELDSEDAPPCCRLALG---------------E
XP-015309146.1-monkey4 SIFPGPTLLLSCG---SEELDSEDAPPCCRLALG---------------E
XP-011733049.1-monkey4 SIFPGPTLLLSCG---SEELDSEDAPPCCRLALG---------------E
XP-025247453.1-monkey4 SIFPGPTLLLSCG---SEELDSEDAPPCCRLALG---------------E
XP-011946549.1-monkey4 SIFPGPTLLLSCG---SEELDSEDAPPCCRLALG---------------E
PNJ35496.1-orangutan4 FPGNSSPGLPSSS---SPELDSEDAPPCCRLALG---------------E
PNJ35494.1-orangutan4 --------------------------------------------------
PNJ35486.1-orangutan4 --------------------------------------------------
PNI96860.1-chimpanzee4 --------------------------------------------------
PNI96865.1-chimpanzee4 --------------------------------------------------
XP-030857701.1-gorilla4 EEKEAPPLGAGGL---GEELDSEDAPPCCRLALG---------------E
XP-030857702.1-gorilla4 EEKEAPPLGAGGL---GEELDSEDAPPCCRLALG---------------E
PNI96852.1-chimpanzee4 EEKEAPPLGAGGL---GEELDSEDAPPCCRLALG---------------E
JAA38460.1-chimpanzee4 EEKEAPPLGAGGL---GEELDSEDAPPCCRLALG---------------E
JAA30111.1-chimpanzee4 EEKEAPPLGAGGL---GEELDSEDAPPCCRLALG---------------E
JAA15645.1-chimpanzee4 EEKEAPPLGAGGL---GEELDSEDAPPCCRLALG---------------E
JAA02962.1-chimpanzee4 EEKEAPPLGAGGL---GEELDSEDAPPCCRLALG---------------E
PNI96850.1-chimpanzee4 EEKEAPPLGAGGL---GEELDSEDAPPCCRLALG---------------E
PNI96857.1-chimpanzee4 EEKEAPPLGAGGL---GEELDSEDAPPCCRLALG---------------E
XP-024087390.1-orangutan4 EEKEAPPLGAGGL---GEELDSEDAPPCCRLALG---------------E
XP-030658903.1-monkey4 EEKEAPPLGAGGL---GEELDSEDAPPCCRLALG---------------E
XP-010333293.1-monkey4 --------------------------------------------------
XP-010333292.1-monkey4 EEKEAPPLGAGGL---GEELDSEDAPPCCRLALG---------------E
XP-012323467.1-monkey4 EEKEAPPLGAGGL---GEELDSEDAPPCCRLALG---------------E
XP-012323501.1-monkey4 --------------------------------------------------
XP-012323457.1-monkey4 EEKEAPPLGAGGL---GEELDSEDAPPCCRLALG---------------E
XP-012323476.1-monkey4 EEKEAPPLGAGGL---GEELDSEDAPPCCRLALG---------------E
PNJ35479.1-orangutan4 ----GPPLGAGGL---GEELDSEDAPPCCRLALG---------------E
XP-008067895.1-tarsier4 --------------------------------------------------
XP-008067894.1-tarsier4 --------------------------------------------------
XP-008067893.1-tarsier4 EEKEAPPLGAGGS---GEELDSEDAPPCCRLALG---------------E
XP-003802024.1-galago4 --------------------------------------------------
XP-003802020.1-galago4 EEKEAPPLGAGGS---GEELDSEDAPPCCRLVLG---------------E
XP-012611526.1-lemur4 EEKEAPPLGAGGS---GEELDSEDAPSCCRLALG---------------E
XP-012611528.1-lemur4 EEKEAPPLGAGGS---GEELDSEDAPSCCRLALG---------------E
XP-012611527.1-lemur4 SSMPSMFQKRICN---LHELDSEDAPSCCRLALG---------------E
XP-012502772.1-lemur4 --------------------------------------------------
XP-012502771.1-lemur4 EEKEAPPLGAGGS---GEELDSEDAPPCCRLALG---------------E
XP-005338767.1-squirrel4 EEKELLPISLYPLP-ILTELDSEDAPPCCRLALG---------------E
XP-015347392.1-groundhog4 --------------------------------------------------
KAF7468716.1-groundhog4 EEKEAPPLGAGGS---GEELDSEDAPPCCRLALG---------------E
VTJ66282.1-groundhog4 EEKEAPPLGAGGS---GEELDSEDAPPCCRLALG---------------E
XP-015347400.1-groundhog4 EEKEAPPLGAGGS---GEELDSEDAPPCCRLALG---------------E
XP-026261898.1-squirrel4 EEKEAPPLGAGGS---GEELDSEDAPPCCRLALG---------------E
XP-008570519.1-lemur4 --------------------------------------------------
XP-008570518.1-lemur4 EEKEAPPLGAGGS---GEELDSEDAPPCCRLALG---------------E
XP-014389751.1-bat4 --------------------------------------------------
EPQ03541.1-bat4 --------------------------------------------------
ELK32452.1-bat4 --------------------------------------------------
VFV17602.1-lynx4 --------------------------------------------------
VFV17601.1-lynx4 --------------------------------------------------
XP-025775077.1-puma4 --------------------------------------------------
XP-015400147.1-tiger4 --------------------------------------------------
XP-019823302.1-zebu4 --------------------------------------------------
XP-029422711.1-caecilia4 --------------------------------------------------
XP-029422710.1-spalax4 --------------------------------------------------
XP-017655336.1-spalax4 --------------------------------------------------
XP-010598852.1-elephant4 --------------------------------------------------
XP-004694649.1-mole4 EEKEAPPLGAGGS---GEELDSEDTPPCFRLALG---------------E
XP-537395.2-dog4 EEKETPPLGAGGS---GEELDSEDAPPCCRLALG---------------E
XP-025863415.1-fox4 EEKETPPLGAGGS---GEELDSEDAPPCCRLALG---------------E
XP-025299008.1-dog4 EEKETPPLGAGGS---GEELDSEDAPPCCRLALG---------------E
XP-004755248.1-ferret4 --------------------------------------------------
XP-004755246.1-ferret4 --------------------------------------------------
XP-004755245.1-ferret4 EEKETPPLGAGGS---GEELDSEDAPPCCRLALG---------------E
XP-022379060.1-seaotter4 EEKETPPLGAGGS---GEELDSEDAPPCCRLALG---------------E
XP-029808361.1-suricata4 EEKETPPLGAGGS---GEELDSEDAPPCCRLALG---------------E
XP-030174695.1-lynx4 EEKETPPLGAGGS---GEELDSEDAPPCCRLALG---------------E
XP-023111379.1-cat4 EEKETPPLGAGGS---GEELDSEDAPPCCRLALG---------------E
XP-026921295.1-cheetah4 EEKETPPLGAGGS---GEELDSEDAPPCCRLALG---------------E
XP-030890642.1-seal4 --------------------------------------------------
XP-030890640.1-seal4 EEKETPPLGAGGS---GEELDSEDAPPCCRLALG---------------E
XP-021551053.1-seal4 EEKETPPLGAGGS---GEELDSEDTPPCCRLALG---------------E
XP-027970744.1-sealion4 --------------------------------------------------
XP-025726025.1-seal4 PVASLSLSPSLPI---LTELDSEDAPPCCRLALG---------------E
XP-027970745.1-sealion4 --------------------------------------------------
XP-004402083.1-walrus4 --------------------------------------------------
XP-008707066.1-bear4 --------------------------------------------------
XP-004402085.2-walrus4 EEKETPPLGAGGS---GEELDSEDAPPCCRLALG---------------E
XP-014589526.1-horse4 EEKEAPPLGAGGS---GEELDSEDAPPCCRLALG---------------E
XP-001489052.2-horse4 EEKEAPPLGAGGS---GEELDSEDAPPCCRLALG---------------E
XP-014724104.1-donkey4 EEKEAPPLGAGGS---GEELDSEDAPPCCRLALG---------------E
XP-014724103.1-donkey4 EEKEAPPLGAGGS---GEELDSEDAPPCCRLALG---------------E
XP-014635932.1-rhino4 EEKEAPPLGAGGS---GEELDSEDAPPCCRLALG---------------E
XP-004421225.1-rhino4 EEKEAPPLGAGGS---GEELDSEDAPPCCRLALG---------------E
XP-029094854.1-whale4 EEKEAPPLGAGGS---GEELDSEDTPPCCRLGLG---------------E
XP-007447965.1-dolphin4 EEKEAPPLGAGGS---GEELDSEDTPPCCRLGLG---------------E
XP-024609067.1-dolphin4 --------------------------------------------------
XP-004283165.1-whale4 EEKEAPPLGAGGS---GEELDSEDTPPCCRLGLG---------------E
XP-029094853.1-whale4 EEKEAPPLGAGGS---GEELDSEDTPPCCRLGLG---------------E
XP-022409327.1-whale4 EEKEAPPLGAGGS---GEELDSEDTPPCCRLGLG---------------E
XP-030710540.1-whale4 EEKEAPPLGAGGS---GEELDSEDTPPCCRLGLG---------------E
XP-026966755.1-dolphin4 EEKEAPPLGAGGS---GEELDSEDTPPCCRLGLG---------------E
TEA29215.1-dolphin4 EEKEAPPLGAGGS---GEELDSEDTPPCCRLGLG---------------E
XP-024609066.1-dolphin4 --------------------------------------------------
XP-007447964.1-dolphin4 --------------------------------------------------
XP-007447963.1-dolphin4 EEKEAPPLGAGGS---GEELDSEDTPPCCRLGLG---------------E
XP-007130092.1-whale4 EEKEAPPLGAGGS---GEELDSEDTPPCCRLGLG---------------E
XP-007180707.1-whale4 EEKEAPPLGAGGS---GEELDSEDTPPCCRLGLG---------------E
XP-007180708.2-whale4 EEKEAPPLGAGGS---GEELDSEDTPPCCRLGLG---------------E
XP-013833628.1-boar4 EEKEAPPLGAGGS---GEELDSEDTPPCCRLALG---------------E
XP-013833626.1-boar4 EEKEAPPLGAGGS---GEELDSEDTPPCCRLALG---------------E
XP-013833629.1-boar4 EEKEAPPLGAGGS---GEELDSEDTPPCCRLALG---------------E
NP-001096006.1-cattle4 EEKEAPPLGAGGA---GEELDSEDTPPCCRLALG---------------E
AAI48982.1-cattle4 EEKEAPPLGAGGA---GEELDSEDTPPCCRLALG---------------E
ELR45680.1-cattle4 EEKEAPPLGAGGA---GEELDSEDTPPCCRLALG---------------E
XP-005910344.1-cattle4 EEKEAPPLGAGGA---GEELDSEDTPPCCRLALG---------------E
XP-013833627.1-boar4 EEKEAPPLGAGGS---GEELDSEDTPPCCRLALG---------------E
KAB0343097.1-deer4 EEKEAPPLGAGGA---GEELDSEDAPPCCRLALG---------------E
KAB0375394.1-deer4 EEKEAPPLGAGGA---GEELDSEDAPPCCRLALG---------------E
XP-020736651.1-deer4 EEKEAPPLGAGGA---GEELDSEDAPPCCRLALG---------------E
OWK09293.1-deer4 -------------------LDSEDAPPCCRLALG---------------E
XP-024853650.1-cattle4 EEKEAPPLGAGGA---GEELDSEDTPPCCRLALG---------------E
XP-010829665.1-bison4 EEKEAPPLGAGGA---GEELDSEDTPPCCRLALG---------------E
XP-005910343.1-cattle4 EEKEAPPLGAGGA---GEELDSEDTPPCCRLALG---------------E
XP-025151949.1-buffalo4 EEKEAPPLGAGGA---GEELDSEDTPPCCRLALG---------------E
KAB1277880.1-camel4 EEKEAPPLGAGGS---GEELDSEDAPPCCRLALG---------------E
XP-014407826.2-camel4 EEKEAPPLGAGGS---GEELDSEDAPPCCRLALG---------------E
XP-031309368.1-camel4 EEKEAPPLGAGGS---GEELDSEDAPPCCRLALG---------------E
KAB1277881.1-camel4 EEKEAPPLGAGGS---GEELDSEDAPPCCRLALG---------------E
XP-010953094.1-camel4 EEKEAPPLGAGGS---GEELDSEDAPPCCRLALG---------------E
XP-006217357.1-alpaca4 EEKEAPPLGAGGS---GEELDSEDAPPCCRLALG---------------E
XP-015976116.1-bat4 EEKEAPPLSTGGP---GEELDSEDAPPCCRLALG---------------E
XP-015976118.1-bat4 EEKEAPPLSTGGP---GEELDSEDAPPCCRLALG---------------E
XP-024903796.1-bat4 EEKEAPPLSTGGP---GEELDSEDAPPCCRLALG---------------E
XP-011383839.1-bat4 EEKEAPPLSTGGP---GEELDSEDAPPCCRLALG---------------E
ELK11204.1-bat4 EEKEAPPLSTGGP---GEELDSEDAPPCCRLALG---------------E
XP-024411615.1-bat4 --------------------------------------------------
XP-024411610.1-bat4 EEKEAPPLSAGGP---GEELDSEDTPPCCRLVLR---------------E
XP-028361688.1-bat4 EEKEAPPLSAGGP---GEELDSEDTPPCCRLALG---------------E
XP-006102281.1-bat4 -MVSLSLSPSLPI---STELDSEDTPTCCRLALG---------------E
XP-006760938.1-bat4 --------------------------------------------------
XP-005859631.2-bat4 -MASLSLSPSLPT---STELDSEDTPTCCRLALG---------------E
XP-008156658.1-bat4 EEKEAPPLSAGGP---GEELDSEDTPTCCRLALG---------------E
XP-016061374.1-bat4 EEKEAPPLSAGGP---GEELDAEDTPPCCRLALG---------------E
XP-007536262.1-hedgehog4 --------------------------------------------------
XP-007536255.1-hedgehog4 EEKEAPPLGAGGS---GEELDSEDTPTCCRLALG---------------E
XP-004462599.1-armadillo4 EEKETPPLGAGGS---GEELDSEDAPPCCRLALG---------------E
XP-006903322.1-shrew4 --------------------------------------------------
XP-006903321.1-shrew4 EEKEAPPLGAGGS---GEELDSEDAPSCCRLTLG---------------E
XP-007947430.1-antbear4 EEKEAPPLGAGGS---GEELDSEDAPPCCRLALG---------------E
XP-007947428.1-antbear4 --------------------------------------------------
XP-007947427.1-antbear4 EEKEAPPLGAGGS---GEELDSEDAPPCCRLALG---------------E
XP-006835446.1-mole4 EEKETPPLGAGGS---GEELDSEDAPPCCRLALG---------------E
XP-006835444.1-mole4 --------------------------------------------------
XP-006835443.1-mole4 EEKETPPLGAGGS---GEELDSEDAPPCCRLALG---------------E
XP-006144640.1-shrew4 EEKEAPPLGAGGS---GEELDSEDAPPCCRLALG---------------E
XP-006144639.1-shrew4 --------------------------------------------------
Q8K120.2-mouse4 EEKEP-PPLGPGGP-GE-ELDSEDTPPCCRLALG---------------E
ACG55676.1-mouse4 EEKEP-PPLGPGGP-GE-ELDSEDTPPCCRLALG---------------E
NP-076188.3-mouse4 EEKEP-PPLGPGGP-GE-ELDSEDTPPCCRLALG---------------E
EDL36234.1-mouse4 EEKEP-PPLGPGGP-GE-ELDSEDTPPCCRLALG---------------E
AAF98174.1-mouse4 EEKEP-PPLGPGGP-GE-ELDSEDTPPCCRLALG---------------E
ACG55677.1-mouse4 EEKEP-PPLGPGGP-GE-ELDSEDTPPCCRLALG---------------E
NP-001161818.1-mouse4 EEKEP-PPLGPGGP-GE-ELDSEDTPPCCRLALG---------------E
AAH28928.1-mouse4 EEKEP-PPLGPGGP-GE-ELDSEDTPPCCRLALG---------------E
XP-021037076.1-mouse4 EEKEP-PPLGPGGP-GE-ELDSEDTPPCCRLALG---------------E
XP-021059854.1-mouse4 EEKEA-PPLGPGGP-GE-ELDSEDTPPCCRLALG---------------E
XP-021037079.1-mouse4 EEKEP-PPLGPGGP-GE-ELDSEDTPPCCRLALG---------------E
XP-031217563.1-mouse4 EEKEA-PPLGPGGP-GE-ELDSEDAPPCCRLALG---------------E
XP-031217564.1-mouse4 EEKEA-PPLGPGGP-GE-ELDSEDAPPCCRLALG---------------E
XP-031217565.1-mouse4 EEKEA-PPLGPGGP-GE-ELDSEDAPPCCRLALG---------------E
D3Z9H7.1-rat4 EEKEA-PPLGPGGP-GE-ELDSEDAPPCCRLALG---------------E
NP-001100734.1-rat4 EEKEA-PPLGPGGP-GE-ELDSEDAPPCCRLALG---------------E
EDM14287.1-rat4 EEKEA-PPLGPGGP-GE-ELDSEDAPPCCRLALG---------------E
XP-028643182.1-rat4 EEKET-PPLGPGGP-GE-ELDSEDAPPCCRLALG---------------E
XP-021485798.1-rodent4 EEKEA-PPLGAGGP-GE-ELDSEDAPSCCRLALG---------------E
ERE89443.1-hamster4 EEKEA-PPLGAGGP-GE-ELDSEDAPSCCRLVLG---------------E
ERE89442.1-hamster4 EEKEA-PPLGAGGP-GEDELDSEDAPSCCRLVLG---------------E
EGW11538.1-hamster4 EEKEA-PPLGAGGP-GE-ELDSEDAPSCCRLVLG---------------E
XP-021091890.1-hamster4 EEKEA-PPLGAGGP-GE-ELDSEDAPSCCRLALG---------------E
XP-005370470.1-rodent4 EEKEA-PPLGAGGP-GE-ELDSEDAPPCCRLALG---------------E
XP-028748050.1-mouse4 EEKEA-PPLGAGGP-GE-ELDSEDAPSCCRLALG---------------E
XP-015862521.1-mouse4 EEKEA-PPLGAGGP-GE-ELDSEDAPSCCRLALG---------------E
XP-029422709.1-spalax4 EEKEA-PPLGAGGS-GE-ELDSEDAPPCCRLALG---------------E
XP-004661895.1-rodent4 --------------------------------------------------
XP-004661894.1-rodent4 EEKEA-PPLGTGGS-GE-ELDSEDAPPCCRLSLG---------------E
XP-012880788.1-rodent4 --------------------------------------------------
XP-012880787.1-rodent4 EEKEA-PPLGAGGS-GE-ELDSEDAPPCCRLALG---------------E
XP-020018476.1-beaver4 EEKEA-PPLGAGGS-GE-ELDSEDAPPCCRLALG---------------E
XP-004584785.1-pika4 EEKEAPPLSAGGS---GEEPEPEDASPCCRLALG---------------E
XP-004584782.1-pika4 EEKEAPPLSAGGS---GEEPEPEDASPCCRLALG---------------E
XP-004584784.1-pika4 --------------------------------------------------
XP-004584783.1-pika4 EEKEAPPLSAGGS---GEEPEPEDASPCCRLALG---------------E
XP-017203716.1-rabbit4 --------------------------------------------------
XP-008267673.1-rabbit4 --------------------------------------------------
XP-008267672.1-rabbit4 --------------------------------------------------
XP-008267671.1-rabbit4 --------------------------------------------------
XP-002718153.1-rabbit4 EEKEAPPLGAGGS---GEEPDSEDAPPCCRLALG---------------E
XP-005377062.1-rodent4 ---------------MRLELDSEDAPACCRLALG---------------E
XP-005377061.1-rodent4 FGEEKEAPPLGAGG-SGEELDSEDAPACCRLALG---------------E
XP-010625261.1-mole-rat4 --------------------------------------------------
KFO32093.1-molerat4 -----------PPP-PLTELDSEDAPPCCRLALG---------------E
XP-004864135.1-rat4 FGEEKEAPPLGAGG-SGEELDSEDAPPCCRLALG---------------E
EHB03382.1-rat4 --------------------------------------------------
JAO02007.1-rat4 FGEEKEAPPLGAGG-SGEELDSEDAPPCCRLALG---------------E
XP-013013205.1-pig4 EEKEAPPLGAGGS---GEELDSEDAPQCCRLALG---------------E
XP-003474332.2-pig4 EEKEAPPLGAGGS---GEELDSEDAPQCCRLALG---------------E
XP-004647531.1-rodent4 EEKEAPPLGAGGS---GEELDSEDAPPCCHLALG---------------E
XP-004647529.1-rodent4 EEKEAPPLGAGGS---GEELDSEDAPPCCHLALG---------------E
XP-004390593.1-manatee4 EEKEAPPLGAGGS---GEELDSEDTPPCCRLALG---------------E
XP-004390592.1-manatee4 EEKEAPPLGAGGS---GEELDSEDTPPCCRLALG---------------E
XP-004390589.1-manatee4 EEKEAPPLGAGGS---GEELDSEDTPPCCRLALG---------------E
XP-004390591.1-manatee4 EEKEAPPLGAGGS---GEELDSEDTPPCCRLALG---------------E
XP-004390588.1-manatee4 --------------------------------------------------
XP-004390590.1-manatee4 EEKEAPPLGAGGS---GEELDSEDTPPCCRLALG---------------E
XP-004390587.1-manatee4 EEKEAPPLGAGGS---GEELDSEDTPPCCRLALG---------------E
XP-004609492.1-shrew4 EEKEAPPLGAGGS---GEELDSEDAPPCCRLTLG---------------E
XP-004609490.1-shrew4 EEKEAPPLGAGGS---GEELDSEDAPPCCRLTLG---------------E
XP-004609491.1-shrew4 EEKEAPPLGAGGS---GEELDSEDAPPCCRLTLG---------------E
XP-004609489.1-shrew4 --------------------------------------------------
XP-004609488.1-shrew4 EEKEAPPLGAGGS---GEELDSEDAPPCCRLTLG---------------E
XP-004609487.1-shrew4 EEKEAPPLGAGGS---GEELDSEDAPPCCRLTLG---------------E
XP-012859089.1-hedgehog4 EEKEAPPLGAGGS---GEELDSEDAPPCCRLALG---------------E
XP-004698560.1-hedgehog4 --------------------------------------------------
XP-004698563.1-hedgehog4 EEKEAPPLGAGGS---GEELDSEDAPPCCRLALG---------------E
XP-004698561.1-hedgehog4 --------------------------------------------------
XP-004698564.1-hedgehog4 EEKEAPPLGAGGS---GEELDSEDAPPCCRLALG---------------E
XP-004698559.1-hedgehog4 EEKEAPPLGAGGS---GEELDSEDAPPCCRLALG---------------E
XP-004698565.1-hedgehog4 EEKEAPPLGAGGS---GEELDSEDAPPCCRLALG---------------E
XP-004698562.1-hedgehog4 EEKEAPPLGAGGS---GEELDSEDAPPCCRLALG---------------E
XP-005623333.1-dog4 EEKETPPLGAGGS---GEELDSEDAPPCCRLALG---------------E
XP-025863416.1-fox4 EEKETPPLGAGGS---GEELDSEDAPPCCRLALG---------------E
XP-025299009.1-dog4 EEKETPPLGAGGS---GEELDSEDAPPCCRLALG---------------E
XP-022379070.1-seaotter4 EEKETPPLGAGGS---GEELDSEDAPPCCRLALG---------------E
XP-030890643.1-seal4 EEKETPPLGAGGS---GEELDSEDAPPCCRLALG---------------E
XP-004402086.2-walrus4 EEKETPPLGAGGS---GEELDSEDAPPCCRLALG---------------E
XP-007536269.1-hedgehog4 EEKEAPPLGAGGS---GEELDSEDTPTCCRLALG---------------E
XP-004694651.1-mole4 EEKEAPPLGAGGS---GEELDSEDTPPCFRLALG---------------E
XP-004421227.1-rhino4 EEKEAPPLGAGGS---GEELDSEDAPPCCRLALG---------------E
XP-024411619.1-bat4 EEKEAPPLSAGGP---GEELDSEDTPPCCRLVLR---------------E
XP-010953095.1-camel4 EEKEAPPLGAGGS---GEELDSEDAPPCCRLALG---------------E
XP-007947431.1-antbear4 EEKEAPPLGAGGS---GEELDSEDAPPCCRLALG---------------E
XP-007947429.1-antbear4 EEKEAPPLGAGGS---GEELDSEDAPPCCRLALG---------------E
XP-006903323.1-shrew4 EEKEAPPLGAGGS---GEELDSEDAPSCCRLTLG---------------E
XP-006835447.1-mole4 EEKETPPLGAGGS---GEELDSEDAPPCCRLALG---------------E
XP-006835445.1-mole4 EEKETPPLGAGGS---GEELDSEDAPPCCRLALG---------------E
XP-020018477.1-beaver4 EEKEAPPLGAGGS---GEELDSEDAPPCCRLALG---------------E
XP-012880789.1-rodent4 EEKEAPPLGAGGS---GEELDSEDAPPCCRLALG---------------E
XP-004661896.1-rodent4 EEKEAPPLGTGGS---GEELDSEDAPPCCRLSLG---------------E
XP-012611529.1-lemur4 EEKEAPPLGAGGS---GEELDSEDAPSCCRLALG---------------E
XP-012502773.1-lemur4 EEKEAPPLGAGGS---GEELDSEDAPPCCRLALG---------------E
XP-012611530.1-lemur4 EEKEAPPLGAGGS---GEELDSEDAPSCCRLALG---------------E
XP-003802021.1-galago4 EEKEAPPLGAGGS---GEELDSEDAPPCCRLVLG---------------E
XP-008570520.1-lemur4 EEKEAPPLGAGGS---GEELDSEDAPPCCRLALG---------------E
XP-021574112.1-tarsier4 EEKEAPPLGAGGS---GEELDSEDAPPCCRLALG---------------E
XP-013219967.1-squirrel4 --------------------------------------------------
VTJ66283.1-groundhog4 EEKEAPPLGAGGS---GEELDSEDAPPCCRLALG---------------E
XP-026261899.1-squirrel4 EEKEAPPLGAGGS---GEELDSEDAPPCCRLALG---------------E
XP-020827669.1-koala4 EEKEAPPLGPGGPG-PGEELDTEDSPSCCSLALG---------------E
XP-020827601.1-koala4 EEKEAPPLGPGGPG-PGEELDTEDSPSCCSLALG---------------E
XP-007479945.1-opossum4 EEKEAPPLGPGGPG-PGEELDTEDSPSCCSLALG---------------E
XP-028933150.1-orni4 EEKETPPGGPGEE------LDKEEAPPCCRLGLG---------------D
XP-028558438.1-lizard4 EEEKEHPGMGVPLE----DLDADNLPAYCSLALG---------------D
XP-015268203.1-lizard4 EEEKESPGMGVPLE----DLDTDSLPVYCSLALG---------------D
XP-020671557.1-lizard4 EEEKEPSVMGVPLE----DLDADHLPAYCSLTLG---------------D
XP-029139806.1-snake4 EEEKDPPTMGVPLE----DLEADTLPGYCSLTLG---------------D
XP-025027061.1-snake4 EEEKDPPTMGVPLE----DLEADTLPGYCSLTLG---------------D
XP-026577941.1-snake4 EEEKDLPTMGVPLE----ELEADTLPSYCPLTLG---------------D
XP-026543456.1-snake4 EEDKDLPTMGVPLE----ELEADTLPSYCPLTLG---------------D
XP-026577940.1-snake4 EEEKDLPTMGVPLEG---ELEADTLPSYCPLTLG---------------D
XP-003223897.1-lizard4 EEEKEPPALGVPLDS---DLDADNLPVYCSLSLG---------------D
TFJ97687.1-turtle4 EEEKDPPGMGVSLE----DLDAEDLPPCCSLALD---------------D
XP-005290202.1-turtle4 EEEKDPPGMGVSLE----DLDAEDLPPCCTLALD---------------D
XP-030395405.1-turtle4 EEEKDLPGMGVSLE----DLDAEDLPSCCILALD---------------D
XP-014462516.1-alligator4 EEDKEPVRMGVSLE----DLDAEDLPACCTLGLG---------------D
KYO48245.1-alligator4 EEDKEPVRMGVSLE----DLDAEDLPACCTLGLG---------------D
XP-006037962.2-alligator4 EEDKEPVRMGVSLE----DLDAEDLPACCTLGLG---------------D
XP-014382388.1-alligator4 --------------------------------------------------
XP-002934369.1-frog4 EEDSEANSPRGTLHATD-QESDEPSLCHEVSSDS---------------T
XP-018099439.1-frog4 EEDSETTYPRGTLHANADQESDEPSLSHDITSDS---------------T
XP-040272727.1-frog4 EEDSDSPSPRSTLHTAD-LESDDPSLCNDVTTDT---------------L
XP-028649425.1-fish4 EDPPAVPGSGAGNSTCESRTEKRISADETHSPDGDTDECPSPSFQEISPS
XP-006005383.1-fish4 EEADTPPEAVLPTHSTDFEPDDSAQYHSLNEAPP----------------
XP-011946545.1-monkey4 PPPYGAAPIGIPRPP---PPRPGMHSPPPRPAPSPG---TWESQPARSVR
XP-011946546.1-monkey4 -----------------------MHSPPPRPAPSPG---TWESQPARSVR
XP-025247454.1-monkey4 -----------------------MHSPPPRPAPSPG---TWESQPARSVR
XP-031524092.1-monkey4 -----------------------MHSPPPRPAPSPG---TWESQPARSVR
XP-028707292.1-monkey4 PPPYGAAPIGIPRPP---PPRPGMHSPPPRPAPSPG---TWESQPARSVR
XP-011733048.1-monkey4 PPPYGAAPIGIPRPP---PPRPGMHSPPPRPAPSPG---TWESQPARSVR
XP-015309144.1-monkey4 -----------------------MHSPPPRPAPSPG---TWESQPARSVR
XP-011733051.1-monkey4 -----------------------MHSPPPRPAPSPG---TWESQPARSVR
XP-025247452.1-monkey4 PPPYGAAPIGIPRPP---PPRPGMHSPPPRPAPSPG---TWESQPARSVR
XP-021796785.2-monkey4 PPPYGAAPIGIPRPP---PPRPGMHSPPPRPAPSPG---TWESQPARSVR
XP-025247451.1-monkey4 PPPYGAAPIGIPRPP---PPRPGMHSPPPRPAPSPG---TWESQPARSVR
XP-011946543.1-monkey4 PPPYGAAPIGIPRPP---PPRPGMHSPPPRPAPSPG---TWESQPARSVR
XP-010362009.1-monkey4 PPPYGAAPIGIPRPP---PPRPGMHSPPPRPAPSPG---TWESQPARSVR
XP-010362008.1-monkey4 PPPYGAAPIGIPRPP---PPRPGMHSPPPRPAPSPG---TWESQPARSVR
XP-023083149.1-monkey4 PPPYGAAPIGIPRPP---PPRPGMHSPPPRPAPSPG---TWESQPARSVR
XP-031524091.1-monkey4 PPPYGAAPIGIPRPP---PPRPGMHSPPPRPAPSPG---TWESQPARSVR
XP-011946544.1-monkey4 PPPYGAAPIGIPRPP---PPRPGMHSPPPRPAPSPG---TWESQPARSVR
XP-014998947.1-monkey4 PPPYGAAPIGIPRPP---PPRPGMHSPPPRPAPSPG---TWESQPARSVR
XP-011733050.1-monkey4 PPPYGAAPIGIPRPP---PPRPGMHSPPPRPAPSPG---TWESQPARSVR
XP-030787105.1-monkey4 PPPYGAAPIGIPRPP---PPRPGMHSPPPRPAPSPG---TWESQPARSVR
XP-010362011.1-monkey4 -----------------------MHSPPPRPAPSPG---TWESQPARSVR
XP-011786122.1-monkey4 -----------------------MHSPPPRPAPSPG---TWESQPARSVR
XP-023083152.1-monkey4 -----------------------MHSPPPRPAPSPG---TWESQPARSVR
XP-023083150.1-monkey4 PPPYGAAPIGIPRPP---PPRPGMHSPPPRPAPSPG---TWESQPARSVR
NP-001275731-human4 PPPYGAAPIGIPRPP---PPRPGMHSPPPRPAPSPG---TWESQPARSVR
ACG55669.1-human4 -----------------------MHSPPPRPAPSPG---TWESQPARSVR
ACG55666.1-human4 PPPYGAAPIGIPRPP---PPRPGMHSPPPRPAPSPG---TWESQPARSVR
PNJ35476.1-orangutan4 PPPYGAAPIGIPRPP---PPRPGMHSPPPRPAPSPG---TWESQPARSVR
PNJ35472.1-orangutan4 -----------------------MHSPPPRPAPSPG---TWESQPARSVR
PNI96862.1-chimpanzee4 -----------------------MHSPPPRPAPSPG---TWESQPARSVR
PNI96861.1-chimpanzee4 PPPYGAAPIGIPRPP---PPRPGMHSPPPRPAPSPG---TWESQPARSVR
PNI96859.1-chimpanzee4 PPPYGAAPIGIPRPP---PPRPGMHSPPPRPAPSPG---TWESQPARSVR
PNJ35474.1-orangutan4 PPPYGAAPIGIPRPP---PPRPGMHSPPPRPAPSPG---TWESQPARSVR
NP-001129494-human4 PPPYGAAPIGIPRPP---PPRPGMHSPPPRPAPSPG---TWESQPARSVR
ACG55654.1-human4 PPPYGAAPIGIPRPP---PPRPGMHSPPPRPAPSPG---TWESQPARSVR
ACG55663.1-human4 PPPYGAAPIGIPRPP---PPRPGMHSPPPRPAPSPG---TWESQPARSVR
ACG55657.1-human4 PPPYGAAPIGIPRPP---PPRPGMHSPPPRPAPSPG---TWESQPARSVR
ACG55660.1-human4 PPPYGAAPIGIPRPP---PPRPGMHSPPPRPAPSPG---TWESQPARSVR
PNI96858.1-chimpanzee4 PPPYGAAPIGIPRPP---PPRPGMHSPPPRPAPSPG---TWESQPARSVR
PNI96846.1-chimpanzee4 PPPYGAAPIGIPRPP---PPRPGMHSPPPRPAPSPG---TWESQPARSVR
PNI96849.1-chimpanzee4 PPPYGAAPIGIPRPP---PPRPGMHSPPPRPAPSPG---TWESQPARSVR
PNI96851.1-chimpanzee4 PPPYGAAPIGIPRPP---PPRPGMHSPPPRPAPSPG---TWESQPARSVR
XP-010333291.1-monkey4 PPPYGAAPIGIPRSP---PPRPGMHSPPPRPAPSPG---TWESQPARSVR
XP-010333289.1-monkey4 PPPYGAAPIGIPRSP---PPRPGMHSPPPRPAPSPG---TWESQPARSVR
XP-010333290.1-monkey4 PPPYGAAPIGIPRSP---PPRPGMHSPPPRPAPSPG---TWESQPARSVR
XP-023083153.1-monkey4 -----------------------MHSPPPRPAPSPG---TWESQPARSVR
XP-023083151.1-monkey4 PPPYGAAPIGIPRPP---PPRPGMHSPPPRPAPSPG---TWESQPARSVR
NP-001350610-human4 PPPYGAAPIGIPRPP---PPRPGMHSPPPRPAPSPG---TWESQPARSVR
ACG55664.1-human4 PPPYGAAPIGIPRPP---PPRPGMHSPPPRPAPSPG---TWESQPARSVR
NP-001350611-human4 PPPYGAAPIGIPRPP---PPRPGMHSPPPRPAPSPG---TWESQPARSVR
ACG55665.1-human4 PPPYGAAPIGIPRPP---PPRPGMHSPPPRPAPSPG---TWESQPARSVR
PNJ35492.1-orangutan4 PPPYGAAPIGIPRPP---PPRPGMHSPPPRPAPSPG---TWESQPARSVR
PNI96864.1-chimpanzee4 PPPYGAAPIGIPRPP---PPRPGMHSPPPRPAPSPG---TWESQPARSVR
XP-030787106.1-monkey4 PPPYGAAPIGIPRPP---PPRPGMHSPPPRPAPSPG---TWESQPARSVR
XP-011786124.1-monkey4 PPPYGAAPIGIPRPP---PPRPGMHSPPPRPAPSPG---TWESQPARSVR
XP-025247458.1-monkey4 PPPYGAAPIGIPRPP---PPRPGMHSPPPRPAPSPG---TWESQPARSVR
XP-011733053.1-monkey4 PPPYGAAPIGIPRPP---PPRPGMHSPPPRPAPSPG---TWESQPARSVR
PNJ35488.1-orangutan4 -----------------------MHSPPPRPAPSPG---TWESQPARSVR
NP-001185896-human4 PPPYGAAPIGIPRPP---PPRPGMHSPPPRPAPSPG---TWESQPARSVR
ACG55653.1-human4 PPPYGAAPIGIPRPP---PPRPGMHSPPPRPAPSPG---TWESQPARSVR
XP-016781423.1-chimpanzee4 PPPYGAAPIGIPRPP---PPRPGMHSPPPRPAPSPG---TWESQPARSVR
PNI96847.1-chimpanzee4 PPPYGAAPIGIPRPP---PPRPGMHSPPPRPAPSPG---TWESQPARSVR
ACG55656.1-human4 PPPYGAAPIGIPRPP---PPRPGMHSPPPRPAPSPG---TWESQPARSVR
ACG55659.1-human4 PPPYGAAPIGIPRPP---PPRPGMHSPPPRPAPSPG---TWESQPARSVR
PNI96853.1-chimpanzee4 PPPYGAAPIGIPRPP---PPRPGMHSPPPRPAPSPG---TWESQPARSVR
PNI96848.1-chimpanzee4 PPPYGAAPIGIPRPP---PPRPGMHSPPPRPAPSPG---TWESQPARSVR
NP-001185894-human4 PPPYGAAPIGIPRPP---PPRPGMHSPPPRPAPSPG---TWESQPARSVR
ACG55662.1-human4 PPPYGAAPIGIPRPP---PPRPGMHSPPPRPAPSPG---TWESQPARSVR
XP-030857704.1-gorilla4 PPPYGAAPIGIPRPP---PPRPGMHSPPPRPAPSPG---TWESQPARSVR
XP-030857703.1-gorilla4 PPPYGAAPIGIPRPP---PPRPGMHSPPPRPAPSPG---TWESQPARSVR
PNI96854.1-chimpanzee4 PPPYGAAPIGIPRPP---PPRPGMHSPPPRPAPSPG---TWESQPARSVR
XP-012323485.1-monkey4 PPPYGAAPIGIPRPP---PPRPGMHSPPPRPAPSPG---TWESQPARSVR
XP-010333296.1-monkey4 PPPYGAAPIGIPRSP---PPRPGMHSPPPRPAPSPG---TWESQPARSVR
XP-030658905.1-monkey4 PPPYGAAPIGIPRPP---PPRPGMHSPPPRPAPSPG---TWESQPARSVR
XP-033044285.1-monkey4 PPPYGAAPIGIPRPP---PPRPGMHSPPPRPAPSPG---TWESQPARSVR
XP-010362013.1-monkey4 PPPYGAAPIGIPRPP---PPRPGMHSPPPRPAPSPG---TWESQPARSVR
XP-023083154.1-monkey4 PPPYGAAPIGIPRPP---PPRPGMHSPPPRPAPSPG---TWESQPARSVR
XP-025247455.1-monkey4 PPPYGAAPIGIPRPP---PPRPGMHSPPPRPAPSPG---TWESQPARSVR
XP-025247456.1-monkey4 PPPYGAAPIGIPRPP---PPRPGMHSPPPRPAPSPG---TWESQPARSVR
XP-023083155.1-monkey4 PPPYGAAPIGIPRPP---PPRPGMHSPPPRPAPSPG---TWESQPARSVR
XP-031524093.1-monkey4 PPPYGAAPIGIPRPP---PPRPGMHSPPPRPAPSPG---TWESQPARSVR
XP-028707293.1-monkey4 PPPYGAAPIGIPRPP---PPRPGMHSPPPRPAPSPG---TWESQPARSVR
XP-011733052.1-monkey4 PPPYGAAPIGIPRPP---PPRPGMHSPPPRPAPSPG---TWESQPARSVR
XP-011946547.1-monkey4 PPPYGAAPIGIPRPP---PPRPGMHSPPPRPAPSPG---TWESQPARSVR
PNJ35480.1-orangutan4 PPPYGAAPIGIPRPP---PPRPGMHSPPPRPAPSPG---TWESQPARSVR
ACG55668.1-human4 -----------------------MHSPPPRPAPSPG---TWESQPARSVR
PNI96863.1-chimpanzee4 -----------------------MHSPPPRPAPSPG---TWESQPARSVR
XP-015309145.1-monkey4 -----------------------MHSPPPRPAPSPG---TWESQPARSVR
NP-001185895-human4 -----------------------MHSPPPRPAPSPG---TWESQPARSVR
ACG55667.1-human4 -----------------------MHSPPPRPAPSPG---TWESQPARSVR
NP-001306972-human4 PPPYGAAPIGIPRPP---PPRPGMHSPPPRPAPSPG---TWESQPARSVR
ACG55652.1-human4 PPPYGAAPIGIPRPP---PPRPGMHSPPPRPAPSPG---TWESQPARSVR
ACG55661.1-human4 PPPYGAAPIGIPRPP---PPRPGMHSPPPRPAPSPG---TWESQPARSVR
AAH53855.1-human4 PPPYGAAPIGIPRPP---PPRPGMHSPPPRPAPSPG---TWESQPARSVR
Q14934.2-human4 PPPYGAAPIGIPRPP---PPRPGMHSPPPRPAPSPG---TWESQPARSVR
ACG55655.1-human4 PPPYGAAPIGIPRPP---PPRPGMHSPPPRPAPSPG---TWESQPARSVR
ACG55658.1-human4 PPPYGAAPIGIPRPP---PPRPGMHSPPPRPAPSPG---TWESQPARSVR
NP-004545-human4 PPPYGAAPIGIPRPP---PPRPGMHSPPPRPAPSPG---TWESQPARSVR
EAW66020.1-human4 PPPYGAAPIGIPRPP---PPRPGMHSPPPRPAPSPG---TWESQPARSVR
AAH08857.2-human4 ----------IPRPP---PPRPGMHSPPPRPAPSPG---TWESQPARSVR
XP-001169973.2-chimpanzee4 PPPYGAAPIGIPRPP---PPRPGMHSPPPRPAPSPG---TWESQPARSVR
PNI96866.1-chimpanzee4 PPPYGAAPIGIPRPP---PPRPGMHSPPPRPAPSPG---TWESQPARSVR
XP-003809152.1-monkey4 PPPYGAAPIGIPRPP---PPRPGMHSPPPRPAPSPG---TWESQPARSVR
XP-030658904.1-monkey4 PPPYGAAPIGIPRPP---PPRPGMHSPPPRPAPSPG---TWESQPARSVR
PNJ35481.1-orangutan4 PPPYGAAPIGIPRPP---PPRPGMHSPPPRPAPSPG---TWESQPARSVR
XP-010362010.1-monkey4 PPPYGAAPIGIPRPP---PPRPGMHSPPPRPAPSPG---TWESQPARSVR
XP-011786121.1-monkey4 PPPYGAAPIGIPRPP---PPRPGMHSPPPRPAPSPG---TWESQPARSVR
XP-014998948.1-monkey4 PPPYGAAPIGIPRPP---PPRPGMHSPPPRPAPSPG---TWESQPARSVR
XP-015309146.1-monkey4 PPPYGAAPIGIPRPP---PPRPGMHSPPPRPAPSPG---TWESQPARSVR
XP-011733049.1-monkey4 PPPYGAAPIGIPRPP---PPRPGMHSPPPRPAPSPG---TWESQPARSVR
XP-025247453.1-monkey4 PPPYGAAPIGIPRPP---PPRPGMHSPPPRPAPSPG---TWESQPARSVR
XP-011946549.1-monkey4 PPPYGAAPIGIPRPP---PPRPGMHSPPPRPAPSPG---TWESQPARSVR
PNJ35496.1-orangutan4 PPPYGAAPIGIPRPP---PPRPGMHSPPPRPAPSPG---TWESQPARSVR
PNJ35494.1-orangutan4 -----------------------MHSPPPRPAPSPG---TWESQPARSVR
PNJ35486.1-orangutan4 -----------------------MHSPPPRPAPSPG---TWESQPARSVR
PNI96860.1-chimpanzee4 -----------------------MHSPPPRPAPSPG---TWESQPARSVR
PNI96865.1-chimpanzee4 -----------------------MHSPPPRPAPSPG---TWESQPARSVR
XP-030857701.1-gorilla4 PPPYGAAPIGIPRPP---PPRPGMHSPPPRPAPSPG---TWESQPARSVR
XP-030857702.1-gorilla4 PPPYGAAPIGIPRPP---PPRPGMHSPPPRPAPSPG---TWESQPARSVR
PNI96852.1-chimpanzee4 PPPYGAAPIGIPRPP---PPRPGMHSPPPRPAPSPG---TWESQPARSVR
JAA38460.1-chimpanzee4 PPPYGAAPIGIPRPP---PPRPGMHSPPPRPAPSPG---TWESQPARSVR
JAA30111.1-chimpanzee4 PPPYGAAPIGIPRPP---PPRPGMHSPPPRPAPSPG---TWESQPARSVR
JAA15645.1-chimpanzee4 PPPYGAAPIGIPRPP---PPRPGMHSPPPRPAPSPG---TWESQPARSVR
JAA02962.1-chimpanzee4 PPPYGAAPIGIPRPP---PPRPGMHSPPPRPAPSPG---TWESQPARSVR
PNI96850.1-chimpanzee4 PPPYGAAPIGIPRPP---PPRPGMHSPPPRPAPSPG---TWESQPARSVR
PNI96857.1-chimpanzee4 PPPYGAAPIGIPRPP---PPRPGMHSPPPRPAPSPG---TWESQPARSVR
XP-024087390.1-orangutan4 PPPYGAAPIGIPRPP---PPRPGMHSPPPRPAPSPG---TWESQPARSVR
XP-030658903.1-monkey4 PPPYGAAPIGIPRPP---PPRPGMHSPPPRPAPSPG---TWESQPARSVR
XP-010333293.1-monkey4 -----------------------MHSPPPRPAPSPG---TWESQPARSVR
XP-010333292.1-monkey4 PPPYGAAPIGIPRSP---PPRPGMHSPPPRPAPSPG---TWESQPARSVR
XP-012323467.1-monkey4 PPPYGAAPIGIPRPP---PPRPGMHSPPPRPAPSPG---TWESQPARSVR
XP-012323501.1-monkey4 -----------------------MHSPPPRPAPSPG---TWESQPARSVR
XP-012323457.1-monkey4 PPPYGAAPIGIPRPP---PPRPGMHSPPPRPAPSPG---TWESQPARSVR
XP-012323476.1-monkey4 PPPYGAAPIGIPRPP---PPRPGMHSPPPRPAPSPG---TWESQPARSVR
PNJ35479.1-orangutan4 PPPYGAAPIGIPRPP---PPRPGMHSPPPRPAPSPG---TWESQPARSVR
XP-008067895.1-tarsier4 -----------------------MHSPPPRPAPSPG---TWESQPARSVR
XP-008067894.1-tarsier4 -----------------------MHSPPPRPAPSPG---TWESQPARSVR
XP-008067893.1-tarsier4 PPPYGAAPIGIPRPP---PPRPGMHSPPPRPAPSPG---TWESQPARSVR
XP-003802024.1-galago4 -----------------------MHSPPPRPAPSPG---TWESQPARSVR
XP-003802020.1-galago4 PPAP----IGIPRPP---PPRPGMHSPPPRPAPSPG---TWESQPARSVR
XP-012611526.1-lemur4 PPAP----IGIPRPP---PPRPGMHSPPPRPAPSPG---TWESQPARSVR
XP-012611528.1-lemur4 PPAP----IGIPRPP---PPRPGMHSPPPRPAPSPG---TWESQPARSVR
XP-012611527.1-lemur4 PPAP----IGIPRPP---PPRPGMHSPPPRPAPSPG---TWESQPARSVR
XP-012502772.1-lemur4 -----------------------MHSPPPRPAPSPG---TWESQPARSVR
XP-012502771.1-lemur4 PPAP----IGIPRPP---PSRPGMHSPPPRPAPSPG---TWESQPARSVR
XP-005338767.1-squirrel4 PPPYGAAPIGIPRPP---PPRPGMHSPPPRPAPSPG---TWESQPARSVR
XP-015347392.1-groundhog4 -----------------------MHSPPPRPAPSPG---TWESQPARSVR
KAF7468716.1-groundhog4 PPPYGAAPIGIPRPP---PPRPGMHSPPPRPAPSPG---TWESQPARSVR
VTJ66282.1-groundhog4 PPPYGAAPIGIPRPP---PPRPGMHSPPPRPAPSPG---TWESQPARSVR
XP-015347400.1-groundhog4 PPPYGAAPIGIPRPP---PPRPGMHSPPPRPAPSPG---TWESQPARSVR
XP-026261898.1-squirrel4 PPPYGAAPIGIPRPP---PPRPGMHSPPPRPAPSPG---TWESQPARSVR
XP-008570519.1-lemur4 -----------------------MHSPPPRPAPSPG---TWESQPARSVR
XP-008570518.1-lemur4 PPPYGAAPIGIPRPP---PSRPGMHSPPPRPAPSPG---TWESQPARSVR
XP-014389751.1-bat4 -------------------------------MLPPG---PGGAPSLWRGP
EPQ03541.1-bat4 --------------------------------------------------
ELK32452.1-bat4 --------------------------------------------------
VFV17602.1-lynx4 --------------------------------------------------
VFV17601.1-lynx4 --------------------------------------------------
XP-025775077.1-puma4 --------------------------------------------------
XP-015400147.1-tiger4 --------------------------------------------------
XP-019823302.1-zebu4 --------------------------------------------------
XP-029422711.1-caecilia4 --------------------------------------------------
XP-029422710.1-spalax4 --------------------------------------------------
XP-017655336.1-spalax4 --------------------------------------------------
XP-010598852.1-elephant4 --------------------------------------------------
XP-004694649.1-mole4 PPPYGAAPIGIPRPP---PPRPGMHSPPPRPAPSPG---TWESQPARSVR
XP-537395.2-dog4 PPPYGAAPIGIPRPP---PPRPGMHSPPPRPAPSPG---TWESQPARSVR
XP-025863415.1-fox4 PPPYGAAPIGIPRPP---PPRPGMHSPPPRPAPSPG---TWESQPARSVR
XP-025299008.1-dog4 PPPYGAAPIGIPRPP---PPRPGMHSPPPRPAPSPG---TWESQPARSVR
XP-004755248.1-ferret4 -----------------------MHSPPPRPAPSPG---TWESQPARSVR
XP-004755246.1-ferret4 -----------------------MHSPPPRPAPSPG---TWESQPARSVR
XP-004755245.1-ferret4 PPPYGAAPIGIPRPP---PPRPGMHSPPPRPAPSPG---TWESQPARSVR
XP-022379060.1-seaotter4 PPPYGAAPIGIPRPP---PPRPGMHSPPPRPAPSPG---TWESQPARSVR
XP-029808361.1-suricata4 PPPYGAAPIGIPRPP---PPRPGMHSPPPRPAPSPG---TWESQPARSVR
XP-030174695.1-lynx4 PPPYGAAPIGIPRPP---PPRPGMHSPPPRPAPSPG---TWESQPARSVR
XP-023111379.1-cat4 PPPYGAAPIGIPRPP---PPRPGMHSPPPRPAPSPG---TWESQPARSVR
XP-026921295.1-cheetah4 PPPYGAAPIGIPRPP---PPRPGMHSPPPRPAPSPG---TWESQPARSVR
XP-030890642.1-seal4 -----------------------MHSPPPRPAPSPG---TWESQPARSVR
XP-030890640.1-seal4 PPPYGAAPIGIPRPP---PPRPGMHSPPPRPAPSPG---TWESQPARSVR
XP-021551053.1-seal4 PPPYGAAPIGIPRPP---PPRPGMHSPPPRPAPSPG---TWESQPARSVR
XP-027970744.1-sealion4 -----------------------MHSPPPRPAPSPG---TWESQPARSVR
XP-025726025.1-seal4 PPPYGAAPIGIPRPP---PPRPGMHSPPPRPAPSPG---TWESQPARSVR
XP-027970745.1-sealion4 -----------------------MHSPPPRPAPSPG---TWESQPARSVR
XP-004402083.1-walrus4 -----------------------MHSPPPRPAPSPG---TWESQPARSVR
XP-008707066.1-bear4 --------------------------------------------------
XP-004402085.2-walrus4 PPPYGAAPIGIPRPP---PPRPGMHSPPPRPAPSPG---TWESQPARSVR
XP-014589526.1-horse4 PPPYGAAPIGIPRPP---PPRPGMHSPPPRPAPSPG---TWESQPARSVR
XP-001489052.2-horse4 PPPYGAAPIGIPRPP---PPRPGMHSPPPRPAPSPG---TWESQPARSVR
XP-014724104.1-donkey4 PPPYGAAPIGIPRPP---PPRPGMHSPPPRPAPSPG---TWESQPARSVR
XP-014724103.1-donkey4 PPPYGAAPIGIPRPP---PPRPGMHSPPPRPAPSPG---TWESQPARSVR
XP-014635932.1-rhino4 PPPYGAAPIGIPRPP---PPRPGMHSPPPRPAPSPG---TWESQPARSVR
XP-004421225.1-rhino4 PPPYGAAPIGIPRPP---PPRPGMHSPPPRPAPSPG---TWESQPARSVR
XP-029094854.1-whale4 PPPYGAAPIGIPRPP---PPRPGMHSPPPRPAPSPG---TWESQPARSVR
XP-007447965.1-dolphin4 PPPYGAAPIGIPRPP---PPRPGMHSPPPRPAPSPG---TWESQPARSVR
XP-024609067.1-dolphin4 -----------------------MHSPPPRPAPSPG---TWESQPARSVR
XP-004283165.1-whale4 PPPYGAAPIGIPRPP---PPRPGMHSPPPRPAPSPG---TWESQPARSVR
XP-029094853.1-whale4 PPPYGAAPIGIPRPP---PPRPGMHSPPPRPAPSPG---TWESQPARSVR
XP-022409327.1-whale4 PPPYGAAPIGIPRPP---PPRPGMHSPPPRPAPSPG---TWESQPARSVR
XP-030710540.1-whale4 PPPYGAAPIGIPRPP---PPRPGMHSPPPRPASSPG---TWESQPARSVR
XP-026966755.1-dolphin4 PPPYGAAPIGIPRPP---PPRPGMHSPPPRPAPSPG---TWESQPARSVR
TEA29215.1-dolphin4 PPPYGAAPIGIPRPP---PPRPGMHSPPPRPAPSPG---TWESQPARSVR
XP-024609066.1-dolphin4 -----------------------MHSPPPRPAPSPG---TWESQPARSVR
XP-007447964.1-dolphin4 -----------------------MHSPPPRPAPSPG---TWESQPARSVR
XP-007447963.1-dolphin4 PPPYGAAPIGIPRPP---PPRPGMHSPPPRPAPSPG---TWESQPARSVR
XP-007130092.1-whale4 PPPYGAAPIGIPRPP---PPRPGMHSPPPRPAPSPG---TWESQPARSVR
XP-007180707.1-whale4 PPPYGAAPIGIPRPP---PPRPGMLSPPPRPAPSPG---TWESQPARSVR
XP-007180708.2-whale4 PPPYGAAPIGIPRPP---PPRPGMLSPPPRPAPSPG---TWESQPARSVR
XP-013833628.1-boar4 PPPYGATPIGIPRPP---PPRPGMHSPPPRPAPSPG---TWESQPARSVR
XP-013833626.1-boar4 PPPYGATPIGIPRPP---PPRPGMHSPPPRPAPSPG---TWESQPARSVR
XP-013833629.1-boar4 PPPYGATPIGIPRPP---PPRPGMHSPPPRPAPSPG---TWESQPARSVR
NP-001096006.1-cattle4 PPPYGAAPIGIPRPP---PPRPGMHSPPPRPAPSPG---TWESQPARSVR
AAI48982.1-cattle4 PPPYGAAPIGIPRPP---PPRPGMHSPPPRPAPSPG---TWESQPARSVR
ELR45680.1-cattle4 PPPYGAAPIGIPRPP---PPGPGLHPPPPRPAPSPG---TWESQPARSVR
XP-005910344.1-cattle4 PPPYGAAPIGIPRPP---PPGPGLHPPPPRPAPSPG---TWESQPARSVR
XP-013833627.1-boar4 PPPYGATPIGIPRPP---PPRPGMHSPPPRPAPSPG---TWESQPARSVR
KAB0343097.1-deer4 PPPYGAAPIGIPRPP---PPRPGMHSPPPRPAPSPG---TWESQPARSVR
KAB0375394.1-deer4 PPPYGAAPIGIPRPP---PPRPGMHSPPPRPAPSPG---TWESQPARSVR
XP-020736651.1-deer4 PPPYGAAPIGIPRPP---PPRPGMHSPPPRPAPSPG---TWESQPARSVR
OWK09293.1-deer4 PPPYGAAPIGIPRPP---PPRPGMHSPPPRPAPSPG---TWESQPARSVR
XP-024853650.1-cattle4 PPPYGAAPIGIPRPP---PPRPGMHSPPPRPAPSPG---TWESQPARSVR
XP-010829665.1-bison4 PPPYGAAPIGIPRPP---PPRPGMHSPPPRPAPSPG---TWESQPARSVR
XP-005910343.1-cattle4 PPPYGAAPIGIPRPP---PPGPGLHPPPPRPAPSPG---TWESQPARSVR
XP-025151949.1-buffalo4 PPPYGAAPIGIPRPP---PPRPGMHSPPPRPAPSPG---TWESQPARSVR
KAB1277880.1-camel4 PPPYGAAPIGIPRPP---PPRPGMHSPPPRPAPSPG---TWESQPARSVR
XP-014407826.2-camel4 PPPYGAAPIGIPRPP---PPRPGMHSPPPRPAPSPG---TWESQPARSVR
XP-031309368.1-camel4 PPPYGAAPIGIPRPP---PPRPGMHSPPPRPAPSPG---TWESQPARSVR
KAB1277881.1-camel4 PPPYGAAPIGIPRPP---PPRPGMHSPPPRPAPSPG---TWESQPARSVR
XP-010953094.1-camel4 PPPYGAAPIGLPRPP---PPRPGMHSPPPRPAPSPG---TWESQPARSVR
XP-006217357.1-alpaca4 PPPYGAAPIGIPRPP---PPRPGMHSPPPRPAPSPG---TWESQPARSVR
XP-015976116.1-bat4 PPPYGAAPIGIPRPP---PPRPGMHSPPPRPAPSPG---TWESQPARSVR
XP-015976118.1-bat4 PPPYGAAPIGIPRPP---PPRPGMHSPPPRPAPSPG---TWESQPARSVR
XP-024903796.1-bat4 PPPYGAAPIGIPRPP---PPRPGMHSPPPRPAPSPG---TWESQPARSVR
XP-011383839.1-bat4 PPPYGAAPIGIPRPP---PPRPGMHSPPPRPAPSPG---TWESQPARSVR
ELK11204.1-bat4 PPPYGAAPIGIPRPP---PPRPGMHSPPPRPAPSPG---TWESQPARSVR
XP-024411615.1-bat4 -----------------------MHSPPPRPAPSPG---TWESQPARSVR
XP-024411610.1-bat4 PPPYGAAPIGIPRPP---PPRPGMHSPPPRPAPSPG---TWESQPARSVR
XP-028361688.1-bat4 PPPYGATPIGIPRPP---PPRPGMHSPPPRPAPSPG---TWESQPARSVR
XP-006102281.1-bat4 PPPYGAAPIGIPRPP---PPRPGMHSPPPRPAPSPG---TWESQPARSVR
XP-006760938.1-bat4 --------------------------------------------------
XP-005859631.2-bat4 PPPYGAAPIGIPRPP---PPRPGMHSPPPRPAPSPG---TWESQPARSVR
XP-008156658.1-bat4 PPPYGAAPIGIPRPP---PPRPGMHSPPPRPAPSPG---TWESQPARSVR
XP-016061374.1-bat4 PPPYGAAPIGIPRPP---PPRPGMHSPPPRPAPSPG---TWESQPARSVR
XP-007536262.1-hedgehog4 -----------------------MHSPPPRPAPSPG---TWESQPARSVR
XP-007536255.1-hedgehog4 PPPYGAAPIGIPRPP---PPRPGMHSPPPRPAPSPG---TWESQPARSVR
XP-004462599.1-armadillo4 PPPYGAAPIGIPRPP---PPRPGMHSPPPRPAPSPG---TWESQPARSVR
XP-006903322.1-shrew4 -----------------------MHSPPPRPAPSPG---TWESQPARSVR
XP-006903321.1-shrew4 PPPYGAAPIGIPRPP---PPRPGMHSPPPRPAPSPG---TWESQPARSVR
XP-007947430.1-antbear4 PPPYGAAPIGIPRPP---PPRPGMHSPPPRPAPSPG---TWESQPARSVR
XP-007947428.1-antbear4 -----------------------MHSPPPRPAPSPG---TWESQPARSVR
XP-007947427.1-antbear4 PPPYGAAPIGIPRPP---PPRPGMHSPPPRPAPSPG---TWESQPARSVR
XP-006835446.1-mole4 PPPYGAAPIGIPRPP---PPRPGMHSPPPRPAPSPG---TWESQPARSVR
XP-006835444.1-mole4 -----------------------MHSPPPRPAPSPG---TWESQPARSVR
XP-006835443.1-mole4 PPPYGAAPIGIPRPP---PPRPGMHSPPPRPAPSPG---TWESQPARSVR
XP-006144640.1-shrew4 PPPYGAAPIGIPRPP---PPRPGMHSPPPRPAPSPG---TWESQPARSVR
XP-006144639.1-shrew4 -----------------------MHSPPPRPAPSPG---TWESQPARSVR
Q8K120.2-mouse4 PLPYGAAPIGIPRPP---PPRPGMHSPPPRPAPSPG---TWESQPARSVR
ACG55676.1-mouse4 PLPYGAAPIGIPRPP---PPRPGMHSPPPRPAPSPG---TWESQPARSVR
NP-076188.3-mouse4 PLPYGAAPIGIPRPP---PPRPGMHSPPPRPAPSPG---TWESQPARSVR
EDL36234.1-mouse4 PLPYGAAPIGIPRPP---PPRPGMHSPPPRPAPSPG---TWESQPARSVR
AAF98174.1-mouse4 PLPYGAAPIGIPRPP---PPRPGMHSPPPRPAPSPG---TWESQPARSVR
ACG55677.1-mouse4 PLPYGAAPIGIPRPP---PPRPGMHSPPPRPAPSPG---TWESQPARSVR
NP-001161818.1-mouse4 PLPYGAAPIGIPRPP---PPRPGMHSPPPRPAPSPG---TWESQPARSVR
AAH28928.1-mouse4 PLPYGAAPIGIPRPP---PPRPGMHSPPPRPAPSPG---TWESQPARSVR
XP-021037076.1-mouse4 PLPYGAAPIGIPRPP---PPRPGMHSPPPRPAPSPG---TWESQPARSVR
XP-021059854.1-mouse4 PLPYGAAPIGIPRPP---PPRPGMHSPPPRPAPSPG---TWESQPARSVR
XP-021037079.1-mouse4 PLPYGAAPIGIPRPP---PPRPGMHSPPPRPAPSPG---TWESQPARSVR
XP-031217563.1-mouse4 PLPYGAAPIGIPRPP---PPRPGMHSPPPRPAPSPG---TWESQPARSVR
XP-031217564.1-mouse4 PLPYGAAPIGIPRPP---PPRPGMHSPPPRPAPSPG---TWESQPARSVR
XP-031217565.1-mouse4 PLPYGAAPIGIPRPP---PPRPGMHSPPPRPAPSPG---TWESQPARSVR
D3Z9H7.1-rat4 PLPYGAAPIGIPRPP---PPRPGMHSPPPRPAPSPG---TWESQPPRSVR
NP-001100734.1-rat4 PLPYGAAPIGIPRPP---PPRPGMHSPPPRPAPSPG---TWESQPPRSVR
EDM14287.1-rat4 PLPYGAAPIGIPRPP---PPRPGMHSPPPRPAPSPG---TWESQPPRSVR
XP-028643182.1-rat4 PLPYGAAPIGIPRPP---PPRPGMHSPPPRPAPSPG---TWESQPARSVR
XP-021485798.1-rodent4 TLPYGAAPIGIPRPP---PPRPGMHSPPPRPAPSPG---TWESQPARSVR
ERE89443.1-hamster4 PLPYGAAPIGIPRPP---PPRPGMHSPPPRPAPSPG---TWESQPARSVR
ERE89442.1-hamster4 PLPYGAAPIGIPRPP---PPRPGMHSPPPRPAPSPG---TWESQPARSVR
EGW11538.1-hamster4 PLPYGAAPIGIPRPP---PPRPGMHSPPPRPAPSPG---TWESQPALWVR
XP-021091890.1-hamster4 PLPYGAAPIGIPRPP---PPRPGMHSPPPRPAPSPG---TWESQPARSVR
XP-005370470.1-rodent4 PLPYGAAPIGIPRPP---PPRPGMHSPPPRPAPSPG---TWESQPARSVR
XP-028748050.1-mouse4 PLPYGAGPIGIPRPP---PPRPGMHSPPPRPAPSPG---TWESQPARSVR
XP-015862521.1-mouse4 PLPYGAAPIGIPRPP---PPRPGMHSPPPRPAPSPG---TWESQPARSVR
XP-029422709.1-spalax4 PPPYGAAPIGIPRPP---PPRPGMHSPPPRPAPSPG---TWESQPARSVR
XP-004661895.1-rodent4 -----------------------MHSPPPRPAPSPG---TWESQPARSVR
XP-004661894.1-rodent4 PPPYGATPIGIPRPP---PPRPGMHSPPPRPAPSPG---TWESQPARSVR
XP-012880788.1-rodent4 -----------------------MHSPPPRPAPSPG---TWESQPARSVR
XP-012880787.1-rodent4 PPPYGATPIGIPRPP---PPRPGMHSPPPRPAPSPG---TWESQPARSVR
XP-020018476.1-beaver4 PPPYGAAPIGIPRPP---PPRPGMHSPPPRPAPSPG---TWESQPARSVR
XP-004584785.1-pika4 PPPYGAAPIGIPRPP---PPRPGMHSPPPRPAPSPG---TWESQPARSVR
XP-004584782.1-pika4 PPPYGAAPIGIPRPP---PPRPGMHSPPPRPAPSPG---TWESQPARSVR
XP-004584784.1-pika4 -----------------------MHSPPPRPAPSPG---TWESQPARSVR
XP-004584783.1-pika4 PPPYGAAPIGIPRPP---PPRPGMHSPPPRPAPSPG---TWESQPARSVR
XP-017203716.1-rabbit4 -----------------------MHSPPPRPAPSPG---TWESQPARSVR
XP-008267673.1-rabbit4 -----------------------MHSPPPRPAPSPG---TWESQPARSVR
XP-008267672.1-rabbit4 -----------------------MHSPPPRPAPSPG---TWESQPARSVR
XP-008267671.1-rabbit4 -----------------------MHSPPPRPAPSPG---TWESQPARSVR
XP-002718153.1-rabbit4 PPPYGAAPIGIPRPP---PPRPGMHSPPPRPAPSPG---TWESQPARSVR
XP-005377062.1-rodent4 PPPYGAAPIGIPRPP---PPRPGMHSPPPRPAPSPG---TWESQPARSVR
XP-005377061.1-rodent4 PPPYGAAPIGIPRPP---PPRPGMHSPPPRPAPSPG---TWESQPARSVR
XP-010625261.1-mole-rat4 -----------------------MHSPPPRPAPSPG---TWESQPARSVR
KFO32093.1-molerat4 PPPYGAAPIGIPRPP---PPRPGMHSPPPRPAPSPG---TWESQPARSVR
XP-004864135.1-rat4 PPPYGAAPIGIPRPP---PPRPGMHSPPPRPAPSPG---TWESQPARSVR
EHB03382.1-rat4 -----------------------MHSPPPRPAPSPG---TWESQPARSVR
JAO02007.1-rat4 PPPYGAAPIGIPRPP---PPRPGMHSPPPRPAPSPG---TWESQPARSVR
XP-013013205.1-pig4 PPPYGAAPIGIPRPP---SPRPGMHSPPPRPAPSPG---TWESQPARSVR
XP-003474332.2-pig4 PPPYGAAPIGIPRPP---SPRPGMHSPPPRPAPSPG---TWESQPARSVR
XP-004647531.1-rodent4 PPPYGASPIGIPRPP---PPRPGMHSPPPRPAPSPG---TWESQPARSVR
XP-004647529.1-rodent4 PPPYGASPIGIPRPP---PPRPGMHSPPPRPAPSPG---TWESQPARSVR
XP-004390593.1-manatee4 PPPYGAAPIGIPRPP---PPRPGMHSPPPRPAPSPG---TWESQPARSVR
XP-004390592.1-manatee4 PPPYGAAPIGIPRPP---PPRPGMHSPPPRPAPSPG---TWESQPARSVR
XP-004390589.1-manatee4 PPPYGAAPIGIPRPP---PPRPGMHSPPPRPAPSPG---TWESQPARSVR
XP-004390591.1-manatee4 PPPYGAAPIGIPRPP---PPRPGMHSPPPRPAPSPG---TWESQPARSVR
XP-004390588.1-manatee4 -----------------------MHSPPPRPAPSPG---TWESQPARSVR
XP-004390590.1-manatee4 PPPYGAAPIGIPRPP---PPRPGMHSPPPRPAPSPG---TWESQPARSVR
XP-004390587.1-manatee4 PPPYGAAPIGIPRPP---PPRPGMHSPPPRPAPSPG---TWESQPARSVR
XP-004609492.1-shrew4 PPPYGAAPIGIPRPP---PPRPGMHSPPPRPAPSPG---TWESQPARSVR
XP-004609490.1-shrew4 PPPYGAAPIGIPRPP---PPRPGMHSPPPRPAPSPG---TWESQPARSVR
XP-004609491.1-shrew4 PPPYGAAPIGIPRPP---PPRPGMHSPPPRPAPSPG---TWESQPARSVR
XP-004609489.1-shrew4 -----------------------MHSPPPRPAPSPG---TWESQPARSVR
XP-004609488.1-shrew4 PPPYGAAPIGIPRPP---PPRPGMHSPPPRPAPSPG---TWESQPARSVR
XP-004609487.1-shrew4 PPPYGAAPIGIPRPP---PPRPGMHSPPPRPAPSPG---TWESQPARSVR
XP-012859089.1-hedgehog4 PPPYGAAPIGIPRPP---PPRPGMHSPPPRPAPSPS---TWESQPARSVR
XP-004698560.1-hedgehog4 -----------------------MHSPPPRPAPSPS---TWESQPARSVR
XP-004698563.1-hedgehog4 PPPYGAAPIGIPRPP---PPRPGMHSPPPRPAPSPS---TWESQPARSVR
XP-004698561.1-hedgehog4 -----------------------MHSPPPRPAPSPS---TWESQPARSVR
XP-004698564.1-hedgehog4 PPPYGAAPIGIPRPP---PPRPGMHSPPPRPAPSPS---TWESQPARSVR
XP-004698559.1-hedgehog4 PPPYGAAPIGIPRPP---PPRPGMHSPPPRPAPSPS---TWESQPARSVR
XP-004698565.1-hedgehog4 PPPYGAAPIGIPRPP---PPRPGMHSPPPRPAPSPS---TWESQPARSVR
XP-004698562.1-hedgehog4 PPPYGAAPIGIPRPP---PPRPGMHSPPPRPAPSPS---TWESQPARSVR
XP-005623333.1-dog4 PPPYGAAPIGIPRPP---PPRPGMHSPPPRPAPSPG---TWESQPARSVR
XP-025863416.1-fox4 PPPYGAAPIGIPRPP---PPRPGMHSPPPRPAPSPG---TWESQPARSVR
XP-025299009.1-dog4 PPPYGAAPIGIPRPP---PPRPGMHSPPPRPAPSPG---TWESQPARSVR
XP-022379070.1-seaotter4 PPPYGAAPIGIPRPP---PPRPGMHSPPPRPAPSPG---TWESQPARSVR
XP-030890643.1-seal4 PPPYGAAPIGIPRPP---PPRPGMHSPPPRPAPSPG---TWESQPARSVR
XP-004402086.2-walrus4 PPPYGAAPIGIPRPP---PPRPGMHSPPPRPAPSPG---TWESQPARSVR
XP-007536269.1-hedgehog4 PPPYGAAPIGIPRPP---PPRPGMHSPPPRPAPSPG---TWESQPARSVR
XP-004694651.1-mole4 PPPYGAAPIGIPRPP---PPRPGMHSPPPRPAPSPG---TWESQPARSVR
XP-004421227.1-rhino4 PPPYGAAPIGIPRPP---PPRPGMHSPPPRPAPSPG---TWESQPARSVR
XP-024411619.1-bat4 PPPYGAAPIGIPRPP---PPRPGMHSPPPRPAPSPG---TWESQPARSVR
XP-010953095.1-camel4 PPPYGAAPIGLPRPP---PPRPGMHSPPPRPAPSPG---TWESQPARSVR
XP-007947431.1-antbear4 PPPYGAAPIGIPRPP---PPRPGMHSPPPRPAPSPG---TWESQPARSVR
XP-007947429.1-antbear4 PPPYGAAPIGIPRPP---PPRPGMHSPPPRPAPSPG---TWESQPARSVR
XP-006903323.1-shrew4 PPPYGAAPIGIPRPP---PPRPGMHSPPPRPAPSPG---TWESQPARSVR
XP-006835447.1-mole4 PPPYGAAPIGIPRPP---PPRPGMHSPPPRPAPSPG---TWESQPARSVR
XP-006835445.1-mole4 PPPYGAAPIGIPRPP---PPRPGMHSPPPRPAPSPG---TWESQPARSVR
XP-020018477.1-beaver4 PPPYGAAPIGIPRPP---PPRPGMHSPPPRPAPSPG---TWESQPARSVR
XP-012880789.1-rodent4 PPPYGATPIGIPRPP---PPRPGMHSPPPRPAPSPG---TWESQPARSVR
XP-004661896.1-rodent4 PPPYGATPIGIPRPP---PPRPGMHSPPPRPAPSPG---TWESQPARSVR
XP-012611529.1-lemur4 PPPYGAAPIGIPRPP---PPRPGMHSPPPRPAPSPG---TWESQPARSVR
XP-012502773.1-lemur4 PPPYGAAPIGIPRPP---PSRPGMHSPPPRPAPSPG---TWESQPARSVR
XP-012611530.1-lemur4 PPPYGAAPIGIPRPP---PPRPGMHSPPPRPAPSPG---TWESQPARSVR
XP-003802021.1-galago4 PPPYGAAPIGIPRPP---PPRPGMHSPPPRPAPSPG---TWESQPARSVR
XP-008570520.1-lemur4 PPPYGAAPIGIPRPP---PSRPGMHSPPPRPAPSPG---TWESQPARSVR
XP-021574112.1-tarsier4 PPPYGAAPIGIPRPP---PPRPGMHSPPPRPAPSPG---TWESQPARSVR
XP-013219967.1-squirrel4 -----------------------MHSPPPRPAPSPG---TWESQPARSVR
VTJ66283.1-groundhog4 PPPYGAAPIGIPRPP---PPRPGMHSPPPRPAPSPG---TWESQPARSVR
XP-026261899.1-squirrel4 PPPYGAAPIGIPRPP---PPRPGMHSPPPRPAPSPG---TWESQPARSVR
XP-020827669.1-koala4 PPPYGASPIGIPRPP---PSRPGMHSPPPRPAPPPG---TWESQPARLVR
XP-020827601.1-koala4 PPPYGASPIGIPRPP---PSRPGMHSPPPRPAPPPG---TWESQPARLVR
XP-007479945.1-opossum4 PPPYGASPIGIPRPP---PPRPGMHSPPPRPAPPPG---TWESQPARLVR
XP-028933150.1-orni4 PPAYSAAPIVIPRPP---PPRPGMHSPPPRPAPPLG---TWESQPARCVR
XP-028558438.1-lizard4 PPPYTSPLGIPCPLHLGGG-RAGMHSPPPRPADLDGD--TFESQPARRVR
XP-015268203.1-lizard4 PPPYASPLGIPCPLHPGGG-RAGMHSPPPRPADLDGD--TFESQPARRVR
XP-020671557.1-lizard4 PPPYASPLGIPCPHHLSGG-RAGMHSPPPRPADLDGD--TFESQPARRVR
XP-029139806.1-snake4 PPPYASPLGIPCPMHLGGS-HAGMHSPPPRPANLDGD--TFESQPARRVR
XP-025027061.1-snake4 PPPYASPLGIPCPLHLGGG-RAGMHSPPPRPADLDGD--TFESQPARRVR
XP-026577941.1-snake4 PPPYASPLGIPCPLHLGRG-RAGMHSPPPRPANLDGD--TFESQPARQVR
XP-026543456.1-snake4 PPPYASPLGIPCPLHLGGG-RAGMHSPPPRPANLDGD--TFESQPARQVR
XP-026577940.1-snake4 PPPYASPLGIPCPLHLGRG-RAGMHSPPPRPANLDGD--TFESQPARQVR
XP-003223897.1-lizard4 PPPYASPLSIPCPLHLGSS-RAGMHSPPPRPVDLDGD--TFESQPARRVR
TFJ97687.1-turtle4 PPAYTSPLGIPCPPRLGGGPRAGMHSPPPRPARDD----TFESQPARWVR
XP-005290202.1-turtle4 PPAYASPLGIPCPPRLGGGPRAGMHSPPPRPARDD----TFESQPARWVR
XP-030395405.1-turtle4 PPAYASPLGIPCPPRLGGSPRAGMHSPPPRPARDD----TFESQPARWVR
XP-014462516.1-alligator4 PPAYASPLGIPCPPRPGGGPRAGMHSPPPRPARDD----TFESQPARRVR
KYO48245.1-alligator4 PPAYASPLGIPCPPRPGGGPRAGMHSPPPRPARDD----TFESQPARRVR
XP-006037962.2-alligator4 PPAYASPLGIPCPPRPGGGPRAGMHSPPPRPARDD----TFESQPARRVR
XP-014382388.1-alligator4 -----------------------MHSPPPRPARDD----TFESQPARRVR
XP-002934369.1-frog4 VTLNAPLNAGENGGGIACVPRAGMHSPPPRRASEQDLNGTYLSQPSRFIP
XP-018099439.1-frog4 VTLNAGG----DGGGLGCISRAGMHSPPPRRASEQDLNGTYVSQPSRFIP
XP-040272727.1-frog4 TLNLSNTCVAGGGGSGMGCARAGMHSPPPRRSSDHDINGTFLSQPSRFIP
XP-028649425.1-fish4 TNQPMRTLHAKMGGMNCAANRAGMHSPPPRPALDKNFIGTYESQPARFIQ
XP-006005383.1-fish4 ---TFTVIQPIGIPCHGASNRAGMHSPPPRPALDRDFDATYESQPARYVQ
XP-011946545.1-monkey4 LGGPGGGAGGAGGGR-VLECPSIRITSISPTPEPPAALEDNPDTWGDGSP
XP-011946546.1-monkey4 LGGPGGGAGGAGGGR-VLECPSIRITSISPTPEPPAALEDNPDTWGDGSP
XP-025247454.1-monkey4 LGGPGGGAGGAGGGR-VLECPSIRITSISPTPEPPAALEDNPDTWGDGSP
XP-031524092.1-monkey4 LGGPGGGAGGAGGGR-VLECPSIRITSISPTPEPPAALEDNPDTWGDGSP
XP-028707292.1-monkey4 LGGPGGGAGGAGGGR-VLECPSIRITSISPTPEPPAALEDNPDTWGDGSP
XP-011733048.1-monkey4 LGGPGGGAGGAGGGR-VLECPSIRITSISPTPEPPAALEDNPDTWGDGSP
XP-015309144.1-monkey4 LGGPGGGAGGAGGGR-VLECPSIRITSISPTPEPPAALEDNPDTWGDGSP
XP-011733051.1-monkey4 LGGPGGGAGGAGGGR-VLECPSIRITSISPTPEPPAALEDNPDTWGDGSP
XP-025247452.1-monkey4 LGGPGGGAGGAGGGR-VLECPSIRITSISPTPEPPAALEDNPDTWGDGSP
XP-021796785.2-monkey4 LGGPGGGAGGAGGGR-VLECPSIRITSISPTPEPPAALEDNPDTWGDGSP
XP-025247451.1-monkey4 LGGPGGGAGGAGGGR-VLECPSIRITSISPTPEPPAALEDNPDTWGDGSP
XP-011946543.1-monkey4 LGGPGGGAGGAGGGR-VLECPSIRITSISPTPEPPAALEDNPDTWGDGSP
XP-010362009.1-monkey4 LGGPGGGTGGAGGGR-VLECPSIRITSISPTPEPPAALEDNPDTWGDGSP
XP-010362008.1-monkey4 LGGPGGGTGGAGGGR-VLECPSIRITSISPTPEPPAALEDNPDTWGDGSP
XP-023083149.1-monkey4 LGGPGGGAGGAGGGR-VLECPSIRITSISPTPEPPAALEDNPDTWGDGSP
XP-031524091.1-monkey4 LGGPGGGAGGAGGGR-VLECPSIRITSISPTPEPPAALEDNPDTWGDGSP
XP-011946544.1-monkey4 LGGPGGGAGGAGGGR-VLECPSIRITSISPTPEPPAALEDNPDTWGDGSP
XP-014998947.1-monkey4 LGGPGGGAGGAGGGR-VLECPSIRITSISPTPEPPAALEDNPDTWGDGSP
XP-011733050.1-monkey4 LGGPGGGAGGAGGGR-VLECPSIRITSISPTPEPPAALEDNPDTWGDGSP
XP-030787105.1-monkey4 LGGPGGGTGGAGGGR-VLECPSIRITSISPTPEPPAALEDNPDTWGDGSP
XP-010362011.1-monkey4 LGGPGGGTGGAGGGR-VLECPSIRITSISPTPEPPAALEDNPDTWGDGSP
XP-011786122.1-monkey4 LGGPGGGAGGAGGGR-VLECPSIRITSISPTPEPPAALEDNPDTWGDGSP
XP-023083152.1-monkey4 LGGPGGGAGGAGGGR-VLECPSIRITSISPTPEPPAALEDNPDTWGDGSP
XP-023083150.1-monkey4 LGGPGGGAGGAGGGR-VLECPSIRITSISPTPEPPAALEDNPDTWGDGSP
NP-001275731-human4 LGGPGGGAGGAGGGR-VLECPSIRITSISPTPEPPAALEDNPDAWGDGSP
ACG55669.1-human4 LGGPGGGAGGAGGGR-VLECPSIRITSISPTPEPPAALEDNPDAWGDGSP
ACG55666.1-human4 LGGPGGGAGGAGGGR-VLECPSIRITSISPTPEPPAALEDNPDAWGDGSP
PNJ35476.1-orangutan4 LGGPGGGAGGAGGGR-VLECPSIRITSISPTPEPPAALEDNPDAWGDGSP
PNJ35472.1-orangutan4 LGGPGGGAGGAGGGR-VLECPSIRITSISPTPEPPAALEDNPDAWGDGSP
PNI96862.1-chimpanzee4 LGGPGGGAGGAGGGR-VLECPSIRITSISPTPEPPAALEDNPDAWGDGSP
PNI96861.1-chimpanzee4 LGGPGGGAGGAGGGR-VLECPSIRITSISPTPEPPAALEDNPDAWGDGSP
PNI96859.1-chimpanzee4 LGGPGGGAGGAGGGR-VLECPSIRITSISPTPEPPAALEDNPDAWGDGSP
PNJ35474.1-orangutan4 LGGPGGGAGGAGGGR-VLECPSIRITSISPTPEPPAALEDNPDAWGDGSP
NP-001129494-human4 LGGPGGGAGGAGGGR-VLECPSIRITSISPTPEPPAALEDNPDAWGDGSP
ACG55654.1-human4 LGGPGGGAGGAGGGR-VLECPSIRITSISPTPEPPAALEDNPDAWGDGSP
ACG55663.1-human4 LGGPGGGAGGAGGGR-VLECPSIRITSISPTPEPPAALEDNPDAWGDGSP
ACG55657.1-human4 LGGPGGGAGGAGGGR-VLECPSIRITSISPTPEPPAALEDNPDAWGDGSP
ACG55660.1-human4 LGGPGGGAGGAGGGR-VLECPSIRITSISPTPEPPAALEDNPDAWGDGSP
PNI96858.1-chimpanzee4 LGGPGGGAGGAGGGR-VLECPSIRITSISPTPEPPAALEDNPDAWGDGSP
PNI96846.1-chimpanzee4 LGGPGGGAGGAGGGR-VLECPSIRITSISPTPEPPAALEDNPDAWGDGSP
PNI96849.1-chimpanzee4 LGGPGGGAGGAGGGR-VLECPSIRITSISPTPEPPAALEDNPDAWGDGSP
PNI96851.1-chimpanzee4 LGGPGGGAGGAGGGR-VLECPSIRITSISPTPEPPAALEDNPDAWGDGSP
XP-010333291.1-monkey4 LGGPGGGTGGAGGGR-VLECPSIRITSISPTPEPPAALEDNPDAWGDGSP
XP-010333289.1-monkey4 LGGPGGGTGGAGGGR-VLECPSIRITSISPTPEPPAALEDNPDAWGDGSP
XP-010333290.1-monkey4 LGGPGGGTGGAGGGR-VLECPSIRITSISPTPEPPAALEDNPDAWGDGSP
XP-023083153.1-monkey4 LGGPGGGAGGAGGGR-VLECPSIRITSISPTPEPPAALEDNPDTWGDGSP
XP-023083151.1-monkey4 LGGPGGGAGGAGGGR-VLECPSIRITSISPTPEPPAALEDNPDTWGDGSP
NP-001350610-human4 LGGPGGGAGGAGGGR-VLECPSIRITSISPTPEPPAALEDNPDAWGDGSP
ACG55664.1-human4 LGGPGGGAGGAGGGR-VLECPSIRITSISPTPEPPAALEDNPDAWGDGSP
NP-001350611-human4 LGGPGGGAGGAGGGR-VLECPSIRITSISPTPEPPAALEDNPDAWGDGSP
ACG55665.1-human4 LGGPGGGAGGAGGGR-VLECPSIRITSISPTPEPPAALEDNPDAWGDGSP
PNJ35492.1-orangutan4 LGGPGGGAGGAGGGR-VLECPSIRITSISPTPEPPAALEDNPDAWGDGSP
PNI96864.1-chimpanzee4 LGGPGGGAGGAGGGR-VLECPSIRITSISPTPEPPAALEDNPDAWGDGSP
XP-030787106.1-monkey4 LGGPGGGTGGAGGGR-VLECPSIRITSISPTPEPPAALEDNPDTWGDGSP
XP-011786124.1-monkey4 LGGPGGGAGGAGGGR-VLECPSIRITSISPTPEPPAALEDNPDTWGDGSP
XP-025247458.1-monkey4 LGGPGGGAGGAGGGR-VLECPSIRITSISPTPEPPAALEDNPDTWGDGSP
XP-011733053.1-monkey4 LGGPGGGAGGAGGGR-VLECPSIRITSISPTPEPPAALEDNPDTWGDGSP
PNJ35488.1-orangutan4 LGGPGGGAGGAGGGR-VLECPSIRITSISPTPEPPAALEDNPDAWGDGSP
NP-001185896-human4 LGGPGGGAGGAGGGR-VLECPSIRITSISPTPEPPAALEDNPDAWGDGSP
ACG55653.1-human4 LGGPGGGAGGAGGGR-VLECPSIRITSISPTPEPPAALEDNPDAWGDGSP
XP-016781423.1-chimpanzee4 LGGPGGGAGGAGGGR-VLECPSIRITSISPTPEPPAALEDNPDAWGDGSP
PNI96847.1-chimpanzee4 LGGPGGGAGGAGGGR-VLECPSIRITSISPTPEPPAALEDNPDAWGDGSP
ACG55656.1-human4 LGGPGGGAGGAGGGR-VLECPSIRITSISPTPEPPAALEDNPDAWGDGSP
ACG55659.1-human4 LGGPGGGAGGAGGGR-VLECPSIRITSISPTPEPPAALEDNPDAWGDGSP
PNI96853.1-chimpanzee4 LGGPGGGAGGAGGGR-VLECPSIRITSISPTPEPPAALEDNPDAWGDGSP
PNI96848.1-chimpanzee4 LGGPGGGAGGAGGGR-VLECPSIRITSISPTPEPPAALEDNPDAWGDGSP
NP-001185894-human4 LGGPGGGAGGAGGGR-VLECPSIRITSISPTPEPPAALEDNPDAWGDGSP
ACG55662.1-human4 LGGPGGGAGGAGGGR-VLECPSIRITSISPTPEPPAALEDNPDAWGDGSP
XP-030857704.1-gorilla4 LGGPGGGAGGAGGGR-VLECPSIRITSISPTPEPPAALEDNPDAWGDGSP
XP-030857703.1-gorilla4 LGGPGGGAGGAGGGR-VLECPSIRITSISPTPEPPAALEDNPDAWGDGSP
PNI96854.1-chimpanzee4 LGGPGGGAGGAGGGR-VLECPSIRITSISPTPEPPAALEDNPDAWGDGSP
XP-012323485.1-monkey4 LGGPGGGAGGAGGGR-VLECPSIRITSISPTPEPPAALEDNPDAWGDGSP
XP-010333296.1-monkey4 LGGPGGGTGGAGGGR-VLECPSIRITSISPTPEPPAALEDNPDAWGDGSP
XP-030658905.1-monkey4 LGGPGGGAGGAGGGR-VLECPSIRITSISPTPEPPAALEDNPDAWGDGSP
XP-033044285.1-monkey4 LGGPGGGTGGAGGGR-VLECPSIRITSISPTPEPPAALEDNPDTWGDGSP
XP-010362013.1-monkey4 LGGPGGGTGGAGGGR-VLECPSIRITSISPTPEPPAALEDNPDTWGDGSP
XP-023083154.1-monkey4 LGGPGGGAGGAGGGR-VLECPSIRITSISPTPEPPAALEDNPDTWGDGSP
XP-025247455.1-monkey4 LGGPGGGAGGAGGGR-VLECPSIRITSISPTPEPPAALEDNPDTWGDGSP
XP-025247456.1-monkey4 LGGPGGGAGGAGGGR-VLECPSIRITSISPTPEPPAALEDNPDTWGDGSP
XP-023083155.1-monkey4 LGGPGGGAGGAGGGR-VLECPSIRITSISPTPEPPAALEDNPDTWGDGSP
XP-031524093.1-monkey4 LGGPGGGAGGAGGGR-VLECPSIRITSISPTPEPPAALEDNPDTWGDGSP
XP-028707293.1-monkey4 LGGPGGGAGGAGGGR-VLECPSIRITSISPTPEPPAALEDNPDTWGDGSP
XP-011733052.1-monkey4 LGGPGGGAGGAGGGR-VLECPSIRITSISPTPEPPAALEDNPDTWGDGSP
XP-011946547.1-monkey4 LGGPGGGAGGAGGGR-VLECPSIRITSISPTPEPPAALEDNPDTWGDGSP
PNJ35480.1-orangutan4 LGGPGGGAGGAGGGR-VLECPSIRITSISPTPEPPAALEDNPDAWGDGSP
ACG55668.1-human4 LGGPGGGAGGAGGGR-VLECPSIRITSISPTPEPPAALEDNPDAWGDGSP
PNI96863.1-chimpanzee4 LGGPGGGAGGAGGGR-VLECPSIRITSISPTPEPPAALEDNPDAWGDGSP
XP-015309145.1-monkey4 LGGPGGGAGGAGGGR-VLECPSIRITSISPTPEPPAALEDNPDTWGDGSP
NP-001185895-human4 LGGPGGGAGGAGGGR-VLECPSIRITSISPTPEPPAALEDNPDAWGDGSP
ACG55667.1-human4 LGGPGGGAGGAGGGR-VLECPSIRITSISPTPEPPAALEDNPDAWGDGSP
NP-001306972-human4 LGGPGGGAGGAGGGR-VLECPSIRITSISPTPEPPAALEDNPDAWGDGSP
ACG55652.1-human4 LGGPGGGAGGAGGGR-VLECPSIRITSISPTPEPPAALEDNPDAWGDGSP
ACG55661.1-human4 LGGPGGGAGGAGGGR-VLECPSIRITSISPTPEPPAALEDNPDAWGDGSP
AAH53855.1-human4 LGGPGGGAGGAGGGR-VLECPSIRITSISPTPEPPAALEDNPDAWGDGSP
Q14934.2-human4 LGGPGGGAGGAGGGR-VLECPSIRITSISPTPEPPAALEDNPDAWGDGSP
ACG55655.1-human4 LGGPGGGAGGAGGGR-VLECPSIRITSISPTPEPPAALEDNPDAWGDGSP
ACG55658.1-human4 LGGPGGGAGGAGGGR-VLECPSIRITSISPTPEPPAALEDNPDAWGDGSP
NP-004545-human4 LGGPGGGAGGAGGGR-VLECPSIRITSISPTPEPPAALEDNPDAWGDGSP
EAW66020.1-human4 LGGPGGGAGGAGGGR-VLECPSIRITSISPTPEPPAALEDNPDAWGDGSP
AAH08857.2-human4 LGGPGGGAGGAGGGR-VLECPSIRITSISPTPEPPAALEDNPDAWGDGSP
XP-001169973.2-chimpanzee4 LGGPGGGAGGAGGGR-VLECPSIRITSISPTPEPPAALEDNPDAWGDGSP
PNI96866.1-chimpanzee4 LGGPGGGAGGAGGGR-VLECPSIRITSISPTPEPPAALEDNPDAWGDGSP
XP-003809152.1-monkey4 LGGPGGGAGGAGGGR-VLECPSIRITSISPTPEPPAALEDNPDAWGDGSP
XP-030658904.1-monkey4 LGGPGGGAGGAGGGR-VLECPSIRITSISPTPEPPAALEDNPDAWGDGSP
PNJ35481.1-orangutan4 LGGPGGGAGGAGGGR-VLECPSIRITSISPTPEPPAALEDNPDAWGDGSP
XP-010362010.1-monkey4 LGGPGGGTGGAGGGR-VLECPSIRITSISPTPEPPAALEDNPDTWGDGSP
XP-011786121.1-monkey4 LGGPGGGAGGAGGGR-VLECPSIRITSISPTPEPPAALEDNPDTWGDGSP
XP-014998948.1-monkey4 LGGPGGGAGGAGGGR-VLECPSIRITSISPTPEPPAALEDNPDTWGDGSP
XP-015309146.1-monkey4 LGGPGGGAGGAGGGR-VLECPSIRITSISPTPEPPAALEDNPDTWGDGSP
XP-011733049.1-monkey4 LGGPGGGAGGAGGGR-VLECPSIRITSISPTPEPPAALEDNPDTWGDGSP
XP-025247453.1-monkey4 LGGPGGGAGGAGGGR-VLECPSIRITSISPTPEPPAALEDNPDTWGDGSP
XP-011946549.1-monkey4 LGGPGGGAGGAGGGR-VLECPSIRITSISPTPEPPAALEDNPDTWGDGSP
PNJ35496.1-orangutan4 LGGPGGGAGGAGGGR-VLECPSIRITSISPTPEPPAALEDNPDAWGDGSP
PNJ35494.1-orangutan4 LGGPGGGAGGAGGGR-VLECPSIRITSISPTPEPPAALEDNPDAWGDGSP
PNJ35486.1-orangutan4 LGGPGGGAGGAGGGR-VLECPSIRITSISPTPEPPAALEDNPDAWGDGSP
PNI96860.1-chimpanzee4 LGGPGGGAGGAGGGR-VLECPSIRITSISPTPEPPAALEDNPDAWGDGSP
PNI96865.1-chimpanzee4 LGGPGGGAGGAGGGR-VLECPSIRITSISPTPEPPAALEDNPDAWGDGSP
XP-030857701.1-gorilla4 LGGPGGGAGGAGGGR-VLECPSIRITSISPTPEPPAALEDNPDAWGDGSP
XP-030857702.1-gorilla4 LGGPGGGAGGAGGGR-VLECPSIRITSISPTPEPPAALEDNPDAWGDGSP
PNI96852.1-chimpanzee4 LGGPGGGAGGAGGGR-VLECPSIRITSISPTPEPPAALEDNPDAWGDGSP
JAA38460.1-chimpanzee4 LGGPGGGAGGAGGGR-VLECPSIRITSISPTPEPPAALEDNPDAWGDGSP
JAA30111.1-chimpanzee4 LGGPGGGAGGAGGGR-VLECPSIRITSISPTPEPPAALEDNPDAWGDGSP
JAA15645.1-chimpanzee4 LGGPGGGAGGAGGGR-VLECPSIRITSISPTPEPPAALEDNPDAWGDGSP
JAA02962.1-chimpanzee4 LGGPGGGAGGAGGGR-VLECPSIRITSISPTPEPPAALEDNPDAWGDGSP
PNI96850.1-chimpanzee4 LGGPGGGAGGAGGGR-VLECPSIRITSISPTPEPPAALEDNPDAWGDGSP
PNI96857.1-chimpanzee4 LGGPGGGAGGAGGGR-VLECPSIRITSISPTPEPPAALEDNPDAWGDGSP
XP-024087390.1-orangutan4 LGGPGGGAGGAGGGR-VLECPSIRITSISPTPEPPAALEDNPDAWGDGSP
XP-030658903.1-monkey4 LGGPGGGAGGAGGGR-VLECPSIRITSISPTPEPPAALEDNPDAWGDGSP
XP-010333293.1-monkey4 LGGPGGGTGGAGGGR-VLECPSIRITSISPTPEPPAALEDNPDAWGDGSP
XP-010333292.1-monkey4 LGGPGGGTGGAGGGR-VLECPSIRITSISPTPEPPAALEDNPDAWGDGSP
XP-012323467.1-monkey4 LGGPGGGAGGAGGGR-VLECPSIRITSISPTPEPPAALEDNPDAWGDGSP
XP-012323501.1-monkey4 LGGPGGGAGGAGGGR-VLECPSIRITSISPTPEPPAALEDNPDAWGDGSP
XP-012323457.1-monkey4 LGGPGGGAGGAGGGR-VLECPSIRITSISPTPEPPAALEDNPDAWGDGSP
XP-012323476.1-monkey4 LGGPGGGAGGAGGGR-VLECPSIRITSISPTPEPPAALEDNPDAWGDGSP
PNJ35479.1-orangutan4 LGGPGGGAGGAGGGR-VLECPSIRITSISPTPEPPAALEDNPDAWGDGSP
XP-008067895.1-tarsier4 LGGPGGGAGGAGGGR-VLECPSIRITSISPTPDPPAALEDTPDGWGDGSP
XP-008067894.1-tarsier4 LGGPGGGAGGAGGGR-VLECPSIRITSISPTPDPPAALEDTPDGWGDGSP
XP-008067893.1-tarsier4 LGGPGGGAGGAGGGR-VLECPSIRITSISPTPDPPAALEDTPDGWGDGSP
XP-003802024.1-galago4 LGVPGGGAGSAGGGR-VLECPSIRITSISPTPDPPAALEDNPDAWGDGSP
XP-003802020.1-galago4 LGVPGGGAGSAGGGR-VLECPSIRITSISPTPDPPAALEDNPDAWGDGSP
XP-012611526.1-lemur4 LGGPGGGAGGAGGGR-VLECPSIRITSISPTPDPPAALEDNPDAWGDGSP
XP-012611528.1-lemur4 LGGPGGGAGGAGGGR-VLECPSIRITSISPTPDPPAALEDNPDAWGDGSP
XP-012611527.1-lemur4 LGGPGGGAGGAGGGR-VLECPSIRITSISPTPDPPAALEDNPDAWGDGSP
XP-012502772.1-lemur4 LGGPGGGAGGTGGGR-VLECPSIRITSISPTPDPPAALEDNPDAWGDGSP
XP-012502771.1-lemur4 LGGPGGGAGGTGGGR-VLECPSIRITSISPTPDPPAALEDNPDAWGDGSP
XP-005338767.1-squirrel4 LGGPGGSAGGTGGGR-VLECPSIRITSISPTPEPPAPLEDNPDAWGDSSP
XP-015347392.1-groundhog4 LGGPGGSAGGTGGGR-VLECPSIRITSISPTPEPPAPLEDNPDAWGDSSP
KAF7468716.1-groundhog4 LGGPGGSAGGTGGGR-VLECPSIRITSISPTPEPPAPLEDNPDAWGDSSP
VTJ66282.1-groundhog4 LGGPGGSAGGTGGGR-VLECPSIRITSISPTPEPPAPLEDNPDAWGDSSP
XP-015347400.1-groundhog4 LGGPGGSAGGTGGGR-VLECPSIRITSISPTPEPPAPLEDNPDAWGDSSP
XP-026261898.1-squirrel4 LGGPGGSAGGTGGGR-VLECPSIRITSISPTPEPPAPLEDNPDAWGDSSP
XP-008570519.1-lemur4 LGGPGGSAGGAGGGR-VLECPSIRITSISPTPDPPAPLEDNPDAWGDGSP
XP-008570518.1-lemur4 LGGPGGSAGGAGGGR-VLECPSIRITSISPTPDPPAPLEDNPDAWGDGSP
XP-014389751.1-bat4 HWHSPATTPSAWHAL-AATPPSPLPWHLGEPARSFATLEDNPDAWGDGSP
EPQ03541.1-bat4 --------------------------------------------------
ELK32452.1-bat4 --------------------------------------------------
VFV17602.1-lynx4 ----------------------------------------------MTNM
VFV17601.1-lynx4 ----------------------------------------------MTNM
XP-025775077.1-puma4 --------------------------------------------------
XP-015400147.1-tiger4 --------------------------------------------------
XP-019823302.1-zebu4 --------------------------------------------------
XP-029422711.1-caecilia4 ----------------------------------------------MLPF
XP-029422710.1-spalax4 -----------MRSW-NLSWCSGRKRRPPRWARGVLGKSWTQRMPRHAAV
XP-017655336.1-spalax4 --------------------------------------------------
XP-010598852.1-elephant4 --------------------------------------------------
XP-004694649.1-mole4 LGVLGGGPGGTGGGR-VLECPSIRITSISPTPDPLTTQEDNPDAWGDGSP
XP-537395.2-dog4 LGGPGGASGGAGGGR-VLECPSIRITSISPTPDPPATLEDNPDAWGDGSP
XP-025863415.1-fox4 LGGPGGASGGAGGGR-VLECPSIRITSISPTPDPPATLEDNPDAWGDGSP
XP-025299008.1-dog4 LGGPGGASGGAGGGR-VLECPSIRITSISPTPDPPATLEDNPDAWGDGSP
XP-004755248.1-ferret4 LGGPGGASGGTGGGR-VLECPSIRITSISPTPDPPATLEDNPDAWGDGSP
XP-004755246.1-ferret4 LGGPGGASGGTGGGR-VLECPSIRITSISPTPDPPATLEDNPDAWGDGSP
XP-004755245.1-ferret4 LGGPGGASGGTGGGR-VLECPSIRITSISPTPDPPATLEDNPDAWGDGSP
XP-022379060.1-seaotter4 LGGPGGASGGAGGGR-VLECPSIRITSISPTPDPPATLEDNPDAWGDGSP
XP-029808361.1-suricata4 LGGPGGASGGAGGGR-VLECPSIRITSISPTPDPPATLEDNPDAWGDGSP
XP-030174695.1-lynx4 LGGPGGASGGVGGGR-VLECPSIRITSISPTPDPPATLEDNPDAWGDGSP
XP-023111379.1-cat4 LGGAGGASGGVGGGR-VLECPSIRITSISPTPDPPATLEDNPDAWGDGSP
XP-026921295.1-cheetah4 LGGPGGASGGVGGGR-VLECPSIRITSISPTPDPPATLEDNPDAWGDGSP
XP-030890642.1-seal4 LGGPGGGSGGAGGGR-VLECPSIRITSISPPPDPPAALEDNPDTWGDGSP
XP-030890640.1-seal4 LGGPGGGSGGAGGGR-VLECPSIRITSISPPPDPPAALEDNPDTWGDGSP
XP-021551053.1-seal4 LGGPGGGSGGAGGGR-VLECPSIRITSISPPPDPPAVLEDNPDTWGDGSP
XP-027970744.1-sealion4 LGGPGGASGGAGGGR-VLECPSIRITSISPPPDPPAALEDNPDTWGDGSP
XP-025726025.1-seal4 LGGPGGASGGAGGGR-VLECPSIRITSISPPPDPPAALEDNPDTWGDGSP
XP-027970745.1-sealion4 LGGPGGASGGAGGGR-VLECPSIRITSISPPPDPPAALEDNPDTWGDGSP
XP-004402083.1-walrus4 LGGPGGASRGAGGGR-VLECPSIRITSISPPPDPPVALEDNPDTWGDGSP
XP-008707066.1-bear4 --------------------------------------------------
XP-004402085.2-walrus4 LGGPGGASRGAGGGR-VLECPSIRITSISPPPDPPVALEDNPDTWGDGSP
XP-014589526.1-horse4 LGGLGGGSGGAGGGR-ILECPSIRITSISPTPEPPATLEDNPDAWVDGSP
XP-001489052.2-horse4 LGGLGGGSGGAGGGR-ILECPSIRITSISPTPEPPATLEDNPDAWVDGSP
XP-014724104.1-donkey4 LGGLGGGSGGAGGGR-VLECPSIRITSISPTPEPPATLEDNPDAWVDGSP
XP-014724103.1-donkey4 LGGLGGGSGGAGGGR-VLECPSIRITSISPTPEPPATLEDNPDAWVDGSP
XP-014635932.1-rhino4 LGGPGGCSGGAGGGR-VLECPSIRITSISPTPDPPATLEDNADAWGDGSP
XP-004421225.1-rhino4 LGGPGGCSGGAGGGR-VLECPSIRITSISPTPDPPATLEDNADAWGDGSP
XP-029094854.1-whale4 LGGPGGGSGGAGGGR-VLECPSIRITSISPSPDPPAALEDNPDAWGEGSP
XP-007447965.1-dolphin4 LGGPGGGSGGAGGGR-VLECPSIRITSISPTPDPPAALEDNPDAWGEGSP
XP-024609067.1-dolphin4 LGGPGGGSGGAGGGR-VLECPSIRITSISPTPDPPAALEDNPDAWGEGSP
XP-004283165.1-whale4 LGGPGGGSGGAGGGR-VLECPSIRITSISPTPDPPAALEDNPDAWGEGSP
XP-029094853.1-whale4 LGGPGGGSGGAGGGR-VLECPSIRITSISPSPDPPAALEDNPDAWGEGSP
XP-022409327.1-whale4 LGGPGGGSGGAGGGR-VLECPSIRITSISPSPDPPAALEDNPDAWGEGSP
XP-030710540.1-whale4 LGGPGGGSGGAGGGR-VLECPSIRITSISPTPDPPAALEDNPDAWGEGSP
XP-026966755.1-dolphin4 LGGPGGGSGGAGGGR-VLECPSIRITSISPTPDPPAALEDNPDAWGEGSP
TEA29215.1-dolphin4 LGGPGGGSGGAGGGR-VLECPSIRITSISPTPDPPAALEDNPDAWGEGSP
XP-024609066.1-dolphin4 LGGPGGGSGGAGGGR-VLECPSIRITSISPTPDPPAALEDNPDAWGEGSP
XP-007447964.1-dolphin4 LGGPGGGSGGAGGGR-VLECPSIRITSISPTPDPPAALEDNPDAWGEGSP
XP-007447963.1-dolphin4 LGGPGGGSGGAGGGR-VLECPSIRITSISPTPDPPAALEDNPDAWGEGSP
XP-007130092.1-whale4 LGGPGGGSGGAGGGR-VLECPSIRITSISPTPDPPAALEDNPDAWGEGSP
XP-007180707.1-whale4 LGGPGGGSGGAGGGR-VLECPSIRITSISPTPDPPAALEDNPDAWGEGSP
XP-007180708.2-whale4 LGGPGGGSGGAGGGR-VLECPSIRITSISPTPDPPAALEDNPDAWGEGSP
XP-013833628.1-boar4 LGGPGGSSGGAGGGR-VLECPSIRITSISPTPDPPATLEDNPDAWGEGSP
XP-013833626.1-boar4 LGGPGGSSGGAGGGR-VLECPSIRITSISPTPDPPATLEDNPDAWGEGSP
XP-013833629.1-boar4 LGGPGGSSGGAGGGR-VLECPSIRITSISPTPDPPATLEDNPDAWGEGSP
NP-001096006.1-cattle4 LGGPGGSSGGAGGGR-VLECPSIRITSISPTPDPPAALEDNPDPWGEGSP
AAI48982.1-cattle4 LGGPGGSSGGAGGGR-VLECPSIRITSISPTPDPPAALEDNPDPWGEGSP
ELR45680.1-cattle4 LGGPGGSSGGAGGGRRVLECPSIRITSISPTPDPPAALEDNPDPWGEGSP
XP-005910344.1-cattle4 LGGPGGSSGGAGGGR-VLECPSIRITSISPTPDPPAALEDNPDPWGEGSP
XP-013833627.1-boar4 LGGPGGSSGGAGGGR-VLECPSIRITSISPTPDPPATLEDNPDAWGEGSP
KAB0343097.1-deer4 LGGPGGSSGGAGGGR-VLECPSIRITSISPTPDPPAALEDNPDPWGEGSP
KAB0375394.1-deer4 LGGPGGSSGGAGGGR-VLECPSIRITSISPTPDPPAALEDNPDPWGEGSP
XP-020736651.1-deer4 LGGAGGSSGGAGGGR-VLECPSIRITSISPTPDPPPALEDNPDPWGEGSP
OWK09293.1-deer4 LGGPGGSSGGAGGGR-VLECPSIRITSISPTPDPPAALEDNPDPWGEGSP
XP-024853650.1-cattle4 LGGPGGSSGGAGGGR-VLECPSIRITSISPTPDPPAALEDNPDPWGEGSP
XP-010829665.1-bison4 LGGPGGSSGGAGGGR-VLECPSIRITSISPTPDPPAALEDNPDPWGEGSP
XP-005910343.1-cattle4 LGGPGGSSGGAGGGR-VLECPSIRITSISPTPDPPAALEDNPDPWGEGSP
XP-025151949.1-buffalo4 LGGPGGSSGGAGGGR-VLECPSIRITSISPTPDPPAALEDNPDPWGEGSP
KAB1277880.1-camel4 LAGPGGGAGGAGGGR-VLECPSIRITSISPTPDPPATLEDNPDAWGDGSP
XP-014407826.2-camel4 LAGPGGGAGGAGGGR-VLECPSIRITSISPTPDPPATLEDNPDAWGDGSP
XP-031309368.1-camel4 LAGPGGGAGGAGGGR-VLECPSIRITSISPTPDPPATLEDNPDAWGDGSP
KAB1277881.1-camel4 LAGPGGGAGGAGGGR-VLECPSIRITSISPTPDPPATLEDNPDAWGDGSP
XP-010953094.1-camel4 LAGPGGGAGGAGGGR-VLECPSIRITSISPTPDPPATLEDNPDAWGDGSP
XP-006217357.1-alpaca4 LAGPGGGAGGAGGGR-VLECPSIRITSISPTPDTPATLEDNPDAWGDGSP
XP-015976116.1-bat4 LGGPGGSSGGTGGGR-VLECPSIRITSISPTPDPPGTLEDNPDAWGDGSP
XP-015976118.1-bat4 LGGPGGSSGGTGGGR-VLECPSIRITSISPTPDPPGTLEDNPDAWGDGSP
XP-024903796.1-bat4 LGGPGGSSGGTGGGR-VLECPSIRITSISPTPDPPATLEDNPDAWGDGSP
XP-011383839.1-bat4 LGGPGGSSGGTGGGR-VLECPSIRITSISPTPDPPATLEDNPDAWGDGSP
ELK11204.1-bat4 LGGPGGSSGGTGGGR-VLECPSIRITSISPTPDPPATLEDNPDAWGDGSP
XP-024411615.1-bat4 LGGPGGSSGGAGGGR-VLECPSIRITSISPTPDPPSTLEDNPDAWGDGSP
XP-024411610.1-bat4 LGGPGGSSGGAGGGR-VLECPSIRITSISPTPDPPSTLEDNPDAWGDGSP
XP-028361688.1-bat4 LGGPGGSSGGAGGGR-VLECPSIRITSISPTPDPPATLEDNPDAWGDGSP
XP-006102281.1-bat4 LGGPGGGSGGAGGGR-VLECPSIRITSISPTPDPPATLEDNPDAWGDGSP
XP-006760938.1-bat4 --GPGGGSGGAGGGR-VLECPSIRITSISPTPDPPATLEDNPDAWGDGSP
XP-005859631.2-bat4 LGGPGGGSGGAGGGR-VLECPSIRITSISPTPDPPATLEDNPDAWGDGSP
XP-008156658.1-bat4 LGGPGGASGGAGGGR-VLECPSIRITSISPTPDPPATLEDNPDAWGDGSP
XP-016061374.1-bat4 LGGPGGGSGGAGGGR-VLECPSIRITSISPTPDPPATLEDNPDAWGDGSP
XP-007536262.1-hedgehog4 LGVPGGSSGGAGGTR-VLECPSIRITSISPTPDPPATLEDNPDAWGDGSP
XP-007536255.1-hedgehog4 LGVPGGSSGGAGGTR-VLECPSIRITSISPTPDPPATLEDNPDAWGDGSP
XP-004462599.1-armadillo4 LGGPGGASAGTVGGR-VFECPSIRITSISPTSDLPAPLEDNPDAWGDGSP
XP-006903322.1-shrew4 LGGTGTGPGGAGGGR-VLECPSIRITSISPTPEPPASLEDNPDGWGDSSP
XP-006903321.1-shrew4 LGGTGTGPGGAGGGR-VLECPSIRITSISPTPEPPASLEDNPDGWGDSSP
XP-007947430.1-antbear4 LGGPGGGPGGAGGGR-VLECPSIRITSISPTPDPPAPLEDNPDAWGDGSP
XP-007947428.1-antbear4 LGGPGGGPGGAGGGR-VLECPSIRITSISPTPDPPAPLEDNPDAWGDGSP
XP-007947427.1-antbear4 LGGPGGGPGGAGGGR-VLECPSIRITSISPTPDPPAPLEDNPDAWGDGSP
XP-006835446.1-mole4 LGGPGGGPGVAGGGR-VLECPSIRITSISPTPDPPTPLEDNPDAWGDGSP
XP-006835444.1-mole4 LGGPGGGPGVAGGGR-VLECPSIRITSISPTPDPPTPLEDNPDAWGDGSP
XP-006835443.1-mole4 LGGPGGGPGVAGGGR-VLECPSIRITSISPTPDPPTPLEDNPDAWGDGSP
XP-006144640.1-shrew4 LGAPGGGAGSAGGGR-VLECPSIRITSISPTPDPPAPLEDNPDAWGDSSP
XP-006144639.1-shrew4 LGAPGGGAGSAGGGR-VLECPSIRITSISPTPDPPAPLEDNPDAWGDSSP
Q8K120.2-mouse4 LGGPGGNAGGAGGGR-VLECPSIRITSISPTPDPPTSLEDTSETWGDGSP
ACG55676.1-mouse4 LGGPGGNAGGAGGGR-VLECPSIRITSISPTPDPPTSLEDTSETWGDGSP
NP-076188.3-mouse4 LGGPGGNAGGAGGGR-VLECPSIRITSISPTPDPPTSLEDTSETWGDGSP
EDL36234.1-mouse4 LGGPGGNAGGAGGGR-VLECPSIRITSISPTPDPPTSLEDTSETWGDGSP
AAF98174.1-mouse4 LGGPGGNAGGAGGGR-VLECPSIRITSISPTPDPPTSLEDTSETWGDGSP
ACG55677.1-mouse4 LGGPGGNAGGAGGGR-VLECPSIRITSISPTPDPPTSLEDTSETWGDGSP
NP-001161818.1-mouse4 LGGPGGNAGGAGGGR-VLECPSIRITSISPTPDPPTSLEDTSETWGDGSP
AAH28928.1-mouse4 LGGPGGNAGGAGGGR-VLECPSIRITSISPTPDPPTSLEDTPETWGDGSP
XP-021037076.1-mouse4 LGGPGGNAGGAGGGR-VLECPSIRITSISPTPDPPTSLEDTPETWGDGSP
XP-021059854.1-mouse4 LGGPGGNAGGAGGGR-VLECPSIRITSISPTPDPPTSLEDTPETWGDGSP
XP-021037079.1-mouse4 LGGPGGNAGGAGGGR-VLECPSIRITSISPTPDPPTSLEDTPETWGDGSP
XP-031217563.1-mouse4 LGGPGGNAGGTGGGR-VLECPSIRITSISPTPDPPTSLEDTPETWGDGSP
XP-031217564.1-mouse4 LGGPGGNAGGTGGGR-VLECPSIRITSISPTPDPPTSLEDTPETWGDGSP
XP-031217565.1-mouse4 LGGPGGNAGGTGGGR-VLECPSIRITSISPTPDPPTSLEDTPETWGDGSP
D3Z9H7.1-rat4 LGGPGGTAGGTGGGR-VLECPSIRITSISPTPDPPTSLEDAPETWGDGSP
NP-001100734.1-rat4 LGGPGGTAGGTGGGR-VLECPSIRITSISPTPDPPTSLEDAPETWGDGSP
EDM14287.1-rat4 LGGPGGTAGGTGGGR-VLECPSIRITSISPTPDPPTSLEDAPETWGDGSP
XP-028643182.1-rat4 LGGPGGNAGGAGGGR-VLECPSIRITSISPTPDPPTSLEDTPETWGDGSP
XP-021485798.1-rodent4 LGGPGGGAGGAGGGR-VLECPSIRITSISPTPDPPTSLEDAPEPWGDGSP
ERE89443.1-hamster4 LGGPGGSAGGSGGGR-VLECPSIRITSISPTPDPPTSLEDTPETWGDSSP
ERE89442.1-hamster4 LGGPGGSAGGSGGGR-VLECPSIRITSISPTPDPPTSLEDTPETWGDSSP
EGW11538.1-hamster4 LGGPGGSAGGSGGRS-VLECPSIRITSISPTPDPPTSLEDTPETWGDSSP
XP-021091890.1-hamster4 LGGPGGSAGGAGGGR-VLECPSIRITSISPTPDPPTSLEDTPETWGDGSP
XP-005370470.1-rodent4 LGGPGGSAGGAGGGR-VLECPSIRITSISPTPDPPTSLEDTPETWGDGSP
XP-028748050.1-mouse4 LGGPGGGAGGAGGGR-VLECPSIRITSISPTPDPPTSLEDTPETWGDGSP
XP-015862521.1-mouse4 LGGPGGGAGGAGGGR-VLECPSIRITSISPTPDPPTSLEDTPETWGDGSP
XP-029422709.1-spalax4 LGGPGGGAGGTGGGR-VLECPSIRITSISPTPDPPAPLDDTPDAWGDGSP
XP-004661895.1-rodent4 LGGPGGGAGGPGGGR-VLECPSIRITSISPTPDPPAPLEDAPDVWGDGSP
XP-004661894.1-rodent4 LGGPGGGAGGPGGGR-VLECPSIRITSISPTPDPPAPLEDAPDVWGDGSP
XP-012880788.1-rodent4 LGGPGESAGGAGGGR-VLECPSIRITSISPTPDPPAPLEDNADAWGDGSP
XP-012880787.1-rodent4 LGGPGESAGGAGGGR-VLECPSIRITSISPTPDPPAPLEDNADAWGDGSP
XP-020018476.1-beaver4 LGGPGGGAGGTGGGR-VLECPSIRITSISPTPDPPAPLEDNPDAWGDSSP
XP-004584785.1-pika4 LGGPGSGAGGAGGGR-VLECPSIRITSISPTPDPPAPLDDNPDAWGDGSP
XP-004584782.1-pika4 LGGPGSGAGGAGGGR-VLECPSIRITSISPTPDPPAPLDDNPDAWGDGSP
XP-004584784.1-pika4 LGGPGSGAGGAGGGR-VLECPSIRITSISPTPDPPAPLDDNPDAWGDGSP
XP-004584783.1-pika4 LGGPGSGAGGAGGGR-VLECPSIRITSISPTPDPPAPLDDNPDAWGDGSP
XP-017203716.1-rabbit4 LGGPGGGAGGPGGGR-VLECPSIRITSISPTPDPPASLDDNPDAWGDGSP
XP-008267673.1-rabbit4 LGGPGGGAGGPGGGR-VLECPSIRITSISPTPDPPASLDDNPDAWGDGSP
XP-008267672.1-rabbit4 LGGPGGGAGGPGGGR-VLECPSIRITSISPTPDPPASLDDNPDAWGDGSP
XP-008267671.1-rabbit4 LGGPGGGAGGPGGGR-VLECPSIRITSISPTPDPPASLDDNPDAWGDGSP
XP-002718153.1-rabbit4 LGGPGGGAGGPGGGR-VLECPSIRITSISPTPDPPASLDDNPDAWGDGSP
XP-005377062.1-rodent4 LGGPGGGTGGACGG-RVLECPSIRITSISPTPDPPAPLEDNPDAWGDGSP
XP-005377061.1-rodent4 LGGPGGGTGGACGG-RVLECPSIRITSISPTPDPPAPLEDNPDAWGDGSP
XP-010625261.1-mole-rat4 LGGPGGGSGGASGGGRVLECPSIRITSISPTPDPPAPLEDNPDPWGDGSP
KFO32093.1-molerat4 LGGPGGGSGGASGGGRVLECPSIRITSISPTPDPPAPLEDNPDPWGDGSP
XP-004864135.1-rat4 LGGPGGGSGGACGG-RVLECPSIRITSISPTPDPPAPLEDNPDAWGDGSP
EHB03382.1-rat4 LGGPGGGSGGACGG-RVLECPSIRITSISPTPDPPAPLEDNPDAWGDGSP
JAO02007.1-rat4 LGGPGGGSGGACGG-RVLECPSIRITSISPTPDPPAPLEDNPDAWGDGSP
XP-013013205.1-pig4 LGGPGGGIGGACGGR-VLECPSIRITSISPTPDPPAPLEDNPDAWGDGSP
XP-003474332.2-pig4 LGGPGGGIGGACGGR-VLECPSIRITSISPTPDPPAPLEDNPDAWGDGSP
XP-004647531.1-rodent4 LGGPGGGTGGACGGR-VLECPSIRITSISPTPDPPAPLEDNPDAWGDGSP
XP-004647529.1-rodent4 LGGPGGGTGGACGGR-VLECPSIRITSISPTPDPPAPLEDNPDAWGDGSP
XP-004390593.1-manatee4 LGGPGGGSAGAGAGR-VLECPSIRITSISPTPDPPAPLEDNPDAWGDSSS
XP-004390592.1-manatee4 LGGPGGGSAGAGAGR-VLECPSIRITSISPTPDPPAPLEDNPDAWGDSSS
XP-004390589.1-manatee4 LGGPGGGSAGAGAGR-VLECPSIRITSISPTPDPPAPLEDNPDAWGDSSS
XP-004390591.1-manatee4 LGGPGGGSAGAGAGR-VLECPSIRITSISPTPDPPAPLEDNPDAWGDSSS
XP-004390588.1-manatee4 LGGPGGGSAGAGAGR-VLECPSIRITSISPTPDPPAPLEDNPDAWGDSSS
XP-004390590.1-manatee4 LGGPGGGSAGAGAGR-VLECPSIRITSISPTPDPPAPLEDNPDAWGDSSS
XP-004390587.1-manatee4 LGGPGGGSAGAGAGR-VLECPSIRITSISPTPDPPAPLEDNPDAWGDSSS
XP-004609492.1-shrew4 LGGAGAGAGGAGGGR-VLECPSIRITSISPTHDPPAALDDHPDAWADGSP
XP-004609490.1-shrew4 LGGAGAGAGGAGGGR-VLECPSIRITSISPTHDPPAALDDHPDAWADGSP
XP-004609491.1-shrew4 LGGAGAGAGGAGGGR-VLECPSIRITSISPTHDPPAALDDHPDAWADGSP
XP-004609489.1-shrew4 LGGAGAGAGGAGGGR-VLECPSIRITSISPTHDPPAALDDHPDAWADGSP
XP-004609488.1-shrew4 LGGAGAGAGGAGGGR-VLECPSIRITSISPTHDPPAALDDHPDAWADGSP
XP-004609487.1-shrew4 LGGAGAGAGGAGGGR-VLECPSIRITSISPTHDPPAALDDHPDAWADGSP
XP-012859089.1-hedgehog4 LGGPSGGPGGTGGGR-VLECPSIRITSISPTPEPPTPLEDNPDAWGDGSP
XP-004698560.1-hedgehog4 LGGPSGGPGGTGGGR-VLECPSIRITSISPTPEPPTPLEDNPDAWGDGSP
XP-004698563.1-hedgehog4 LGGPSGGPGGTGGGR-VLECPSIRITSISPTPEPPTPLEDNPDAWGDGSP
XP-004698561.1-hedgehog4 LGGPSGGPGGTGGGR-VLECPSIRITSISPTPEPPTPLEDNPDAWGDGSP
XP-004698564.1-hedgehog4 LGGPSGGPGGTGGGR-VLECPSIRITSISPTPEPPTPLEDNPDAWGDGSP
XP-004698559.1-hedgehog4 LGGPSGGPGGTGGGR-VLECPSIRITSISPTPEPPTPLEDNPDAWGDGSP
XP-004698565.1-hedgehog4 LGGPSGGPGGTGGGR-VLECPSIRITSISPTPEPPTPLEDNPDAWGDGSP
XP-004698562.1-hedgehog4 LGGPSGGPGGTGGGR-VLECPSIRITSISPTPEPPTPLEDNPDAWGDGSP
XP-005623333.1-dog4 LGGPGGASGGAGGGR-VLECPSIRITSISPTPDPPATLEDNPDAWGDGSP
XP-025863416.1-fox4 LGGPGGASGGAGGGR-VLECPSIRITSISPTPDPPATLEDNPDAWGDGSP
XP-025299009.1-dog4 LGGPGGASGGAGGGR-VLECPSIRITSISPTPDPPATLEDNPDAWGDGSP
XP-022379070.1-seaotter4 LGGPGGASGGAGGGR-VLECPSIRITSISPTPDPPATLEDNPDAWGDGSP
XP-030890643.1-seal4 LGGPGGGSGGAGGGR-VLECPSIRITSISPPPDPPAALEDNPDTWGDGSP
XP-004402086.2-walrus4 LGGPGGASRGAGGGR-VLECPSIRITSISPPPDPPVALEDNPDTWGDGSP
XP-007536269.1-hedgehog4 LGVPGGSSGGAGGTR-VLECPSIRITSISPTPDPPATLEDNPDAWGDGSP
XP-004694651.1-mole4 LGVLGGGPGGTGGGR-VLECPSIRITSISPTPDPLTTQEDNPDAWGDGSP
XP-004421227.1-rhino4 LGGPGGCSGGAGGGR-VLECPSIRITSISPTPDPPATLEDNADAWGDGSP
XP-024411619.1-bat4 LGGPGGSSGGAGGGR-VLECPSIRITSISPTPDPPSTLEDNPDAWGDGSP
XP-010953095.1-camel4 LAGPGGGAGGAGGGR-VLECPSIRITSISPTPDPPATLEDNPDAWGDGSP
XP-007947431.1-antbear4 LGGPGGGPGGAGGGR-VLECPSIRITSISPTPDPPAPLEDNPDAWGDGSP
XP-007947429.1-antbear4 LGGPGGGPGGAGGGR-VLECPSIRITSISPTPDPPAPLEDNPDAWGDGSP
XP-006903323.1-shrew4 LGGTGTGPGGAGGGR-VLECPSIRITSISPTPEPPASLEDNPDGWGDSSP
XP-006835447.1-mole4 LGGPGGGPGVAGGGR-VLECPSIRITSISPTPDPPTPLEDNPDAWGDGSP
XP-006835445.1-mole4 LGGPGGGPGVAGGGR-VLECPSIRITSISPTPDPPTPLEDNPDAWGDGSP
XP-020018477.1-beaver4 LGGPGGGAGGTGGGR-VLECPSIRITSISPTPDPPAPLEDNPDAWGDSSP
XP-012880789.1-rodent4 LGGPGESAGGAGGGR-VLECPSIRITSISPTPDPPAPLEDNADAWGDGSP
XP-004661896.1-rodent4 LGGPGGGAGGPGGGR-VLECPSIRITSISPTPDPPAPLEDAPDVWGDGSP
XP-012611529.1-lemur4 LGGPGGGAGGAGGGR-VLECPSIRITSISPTPDPPAALEDNPDAWGDGSP
XP-012502773.1-lemur4 LGGPGGGAGGTGGGR-VLECPSIRITSISPTPDPPAALEDNPDAWGDGSP
XP-012611530.1-lemur4 LGGPGGGAGGAGGGR-VLECPSIRITSISPTPDPPAALEDNPDAWGDGSP
XP-003802021.1-galago4 LGVPGGGAGSAGGGR-VLECPSIRITSISPTPDPPAALEDNPDAWGDGSP
XP-008570520.1-lemur4 LGGPGGSAGGAGGGR-VLECPSIRITSISPTPDPPAPLEDNPDAWGDGSP
XP-021574112.1-tarsier4 LGGPGGGAGGAGGGR-VLECPSIRITSISPTPDPPAALEDTPDGWGDGSP
XP-013219967.1-squirrel4 LGGPGGSAGGTGGGR-VLECPSIRITSISPTPEPPAPLEDNPDAWGDSSP
VTJ66283.1-groundhog4 LGGPGGSAGGTGGGR-VLECPSIRITSISPTPEPPAPLEDNPDAWGDSSP
XP-026261899.1-squirrel4 LGGPGGSAGGTGGGR-VLECPSIRITSISPTPEPPAPLEDNPDAWGDSSP
XP-020827669.1-koala4 LGAPGGGPGGAGGGR-ILECPSIRITSISPTPEPPPSLEDTPDNWGDGSP
XP-020827601.1-koala4 LGAPGGGPGGAGGGR-ILECPSIRITSISPTPEPPPSLEDTPDNWGDGSP
XP-007479945.1-opossum4 LGGPGGGPGGSGGGR-ILECPSIRITSISPTPEPPPSLEDTPDNWGDGSP
XP-028933150.1-orni4 LGVPGVGPGGAGGGR-VLECPSIRITSISPTPDPPPPLDDASDVWGDGSP
XP-028558438.1-lizard4 LGG-----------SRVLECPSIQITTISPGRRAEEDDWDS-------SP
XP-015268203.1-lizard4 LGG-----------SRVLECPSIQITTISPGRRTEEDDWDS-------SP
XP-020671557.1-lizard4 LGG-----------SRVLECPSIQITTISPSHRIEEDDWDS-------SP
XP-029139806.1-snake4 LGG-----------SRVLECPSIQITTISPSQRTEEDDWDS-------SP
XP-025027061.1-snake4 LGG-----------SRVLECPSIQITTISPGRRTDEDDWDS-------SP
XP-026577941.1-snake4 LGG-----------SRVLECPSIQITTISPSQRMDEDEWDS-------SP
XP-026543456.1-snake4 LGG-----------SRVLECPSIQITTISPSQRMDEDEWDS-------SP
XP-026577940.1-snake4 LGG-----------SRVLECPSIQITTISPSQRMDEDEWDS-------SP
XP-003223897.1-lizard4 LGG-----------SRVLECPSIQITTISPSRRCEEDDWDS-------SP
TFJ97687.1-turtle4 LGAD----------ARVLECPSIQITTISPS-----ADWDC-------SP
XP-005290202.1-turtle4 LGAD----------ARVLECPSIQITTISPG-----ADWDC-------SP
XP-030395405.1-turtle4 LGAN----------ARVLECPSIQITTISPG-----TDWDC-------SP
XP-014462516.1-alligator4 LGGG----------SRVLECPSIQITTISPGG---GGDWDC-------SP
KYO48245.1-alligator4 LGGG----------SRVLECPSIQITTISPGG---GGDWDC-------SP
XP-006037962.2-alligator4 LGGS----------SRVLECPSIQITTISPGG---GGDWDC-------SP
XP-014382388.1-alligator4 LGGS----------SRVLECPSIQITTISPGG---GGDWDC-------SP
XP-002934369.1-frog4 LGGSR-----------FIECPSIRITSDSPGNSDGESEEQSRRDLWDDRP
XP-018099439.1-frog4 LGGSR-----------FIECPSIRITSDSPGNSDGESEEQGRRDIWDDRP
XP-040272727.1-frog4 LGGSR-----------FLECPSIRITSDSPSNSDGEQEEQGRRDIWDERP
XP-028649425.1-fish4 LGGSR-----------ILECPSIQITTISPENHYSEENEPYSG---WERM
XP-006005383.1-fish4 VGGSR-----------VLECPSIRITTISPQNGHGDFEEDFCPNGWDSTP
XP-011946545.1-monkey4 RDYPPPEGFGGYREAGG-QGGGAFFSPSPGSSSLSSWSFFSDASDEAALY
XP-011946546.1-monkey4 RDYPPPEGFGGYREAGG-QGGGAFFSPSPGSSSLSSWSFFSDASDEAALY
XP-025247454.1-monkey4 RDYPPPEGFGGYREAGG-QGGGAFFSPSPGSSSLSSWSFFSDASDEAALY
XP-031524092.1-monkey4 RDYPPPEGFGGYREAGG-QGGGAFFSPSPGSSSLSSWSFFSDASDEAALY
XP-028707292.1-monkey4 RDYPPPEGFGGYREAGG-QGGGAFFSPSPGSSSLSSWSFFSDASDEAALY
XP-011733048.1-monkey4 RDYPPPEGFGGYREAGG-QGGGAFFSPSPGSSSLSSWSFFSDASDEAALY
XP-015309144.1-monkey4 RDYPPPEGFGGYREAGG-QGGGAFFSPSPGSSSLSSWSFFSDASDEAALY
XP-011733051.1-monkey4 RDYPPPEGFGGYREAGG-QGGGAFFSPSPGSSSLSSWSFFSDASDEAALY
XP-025247452.1-monkey4 RDYPPPEGFGGYREAGG-QGGGAFFSPSPGSSSLSSWSFFSDASDEAALY
XP-021796785.2-monkey4 RDYPPPEGFGGYREAGG-QGGGAFFSPSPGSSSLSSWSFFSDASDEAALY
XP-025247451.1-monkey4 RDYPPPEGFGGYREAGG-QGGGAFFSPSPGSSSLSSWSFFSDASDEAALY
XP-011946543.1-monkey4 RDYPPPEGFGGYREAGG-QGGGAFFSPSPGSSSLSSWSFFSDASDEAALY
XP-010362009.1-monkey4 RDYPPPEGFGGYREAGG-QGGGAFFSPSPGSSSLSSWSFFSDASDEAALY
XP-010362008.1-monkey4 RDYPPPEGFGGYREAGG-QGGGAFFSPSPGSSSLSSWSFFSDASDEAALY
XP-023083149.1-monkey4 RDYPPPEGFGGYREAGG-QGGGAFFSPSPGSSSLSSWSFFSDASDEAALY
XP-031524091.1-monkey4 RDYPPPEGFGGYREAGG-QGGGAFFSPSPGSSSLSSWSFFSDASDEAALY
XP-011946544.1-monkey4 RDYPPPEGFGGYREAGG-QGGGAFFSPSPGSSSLSSWSFFSDASDEAALY
XP-014998947.1-monkey4 RDYPPPEGFGGYREAGG-QGGGAFFSPSPGSSSLSSWSFFSDASDEAALY
XP-011733050.1-monkey4 RDYPPPEGFGGYREAGG-QGGGAFFSPSPGSSSLSSWSFFSDASDEAALY
XP-030787105.1-monkey4 RDYPPPEGFGGYREAGG-QGGGAFFSPSPGSSSLSSWSFFSDASDEAALY
XP-010362011.1-monkey4 RDYPPPEGFGGYREAGG-QGGGAFFSPSPGSSSLSSWSFFSDASDEAALY
XP-011786122.1-monkey4 RDYPPPEGFGGYREAGG-QGGGAFFSPSPGSSSLSSWSFFSDASDEAALY
XP-023083152.1-monkey4 RDYPPPEGFGGYREAGG-QGGGAFFSPSPGSSSLSSWSFFSDASDEAALY
XP-023083150.1-monkey4 RDYPPPEGFGGYREAGG-QGGGAFFSPSPGSSSLSSWSFFSDASDEAALY
NP-001275731-human4 RDYPPPEGFGGYREAGG-QGGGAFFSPSPGSSSLSSWSFFSDASDEAALY
ACG55669.1-human4 RDYPPPEGFGGYREAGG-QGGGAFFSPSPGSSSLSSWSFFSDASDEAALY
ACG55666.1-human4 RDYPPPEGFGGYREAGG-QGGGAFFSPSPGSSSLSSWSFFSDASDEAALY
PNJ35476.1-orangutan4 RDYPPPEGFGGYREAGG-QGGGAFFSPSPGSSSLSSWSFFSDASDEAALY
PNJ35472.1-orangutan4 RDYPPPEGFGGYREAGG-QGGGAFFSPSPGSSSLSSWSFFSDASDEAALY
PNI96862.1-chimpanzee4 RDYPPPEGFGGYREAGG-QGGGAFFSPSPGSSSLSSWSFFSDASDEAALY
PNI96861.1-chimpanzee4 RDYPPPEGFGGYREAGG-QGGGAFFSPSPGSSSLSSWSFFSDASDEAALY
PNI96859.1-chimpanzee4 RDYPPPEGFGGYREAGG-QGGGAFFSPSPGSSSLSSWSFFSDASDEAALY
PNJ35474.1-orangutan4 RDYPPPEGFGGYREAGG-QGGGAFFSPSPGSSSLSSWSFFSDASDEAALY
NP-001129494-human4 RDYPPPEGFGGYREAGG-QGGGAFFSPSPGSSSLSSWSFFSDASDEAALY
ACG55654.1-human4 RDYPPPEGFGGYREAGG-QGGGAFFSPSPGSSSLSSWSFFSDASDEAALY
ACG55663.1-human4 RDYPPPEGFGGYREAGG-QGGGAFFSPSPGSSSLSSWSFFSDASDEAALY
ACG55657.1-human4 RDYPPPEGFGGYREAGG-QGGGAFFSPSPGSSSLSSWSFFSDASDEAALY
ACG55660.1-human4 RDYPPPEGFGGYREAGG-QGGGAFFSPSPGSSSLSSWSFFSDASDEAALY
PNI96858.1-chimpanzee4 RDYPPPEGFGGYREAGG-QGGGAFFSPSPGSSSLSSWSFFSDASDEAALY
PNI96846.1-chimpanzee4 RDYPPPEGFGGYREAGG-QGGGAFFSPSPGSSSLSSWSFFSDASDEAALY
PNI96849.1-chimpanzee4 RDYPPPEGFGGYREAGG-QGGGAFFSPSPGSSSLSSWSFFSDASDEAALY
PNI96851.1-chimpanzee4 RDYPPPEGFGGYREAGG-QGGGAFFSPSPGSSSLSSWSFFSDASDEAALY
XP-010333291.1-monkey4 RDYPSPEGFGGYREAGG-QGGGAFFSPSPGSSSLSSWSFFSDASDEAALY
XP-010333289.1-monkey4 RDYPSPEGFGGYREAGG-QGGGAFFSPSPGSSSLSSWSFFSDASDEAALY
XP-010333290.1-monkey4 RDYPSPEGFGGYREAGG-QGGGAFFSPSPGSSSLSSWSFFSDASDEAALY
XP-023083153.1-monkey4 RDYPPPEGFGGYREAGG-QGGGAFFSPSPGSSSLSSWSFFSDASDEAALY
XP-023083151.1-monkey4 RDYPPPEGFGGYREAGG-QGGGAFFSPSPGSSSLSSWSFFSDASDEAALY
NP-001350610-human4 RDYPPPEGFGGYREAGG-QGGGAFFSPSPGSSSLSSWSFFSDASDEAALY
ACG55664.1-human4 RDYPPPEGFGGYREAGG-QGGGAFFSPSPGSSSLSSWSFFSDASDEAALY
NP-001350611-human4 RDYPPPEGFGGYREAGG-QGGGAFFSPSPGSSSLSSWSFFSDASDEAALY
ACG55665.1-human4 RDYPPPEGFGGYREAGG-QGGGAFFSPSPGSSSLSSWSFFSDASDEAALY
PNJ35492.1-orangutan4 RDYPPPEGFGGYREAGG-QGGGAFFSPSPGSSSLSSWSFFSDASDEAALY
PNI96864.1-chimpanzee4 RDYPPPEGFGGYREAGG-QGGGAFFSPSPGSSSLSSWSFFSDASDEAALY
XP-030787106.1-monkey4 RDYPPPEGFGGYREAGG-QGGGAFFSPSPGSSSLSSWSFFSDASDEAALY
XP-011786124.1-monkey4 RDYPPPEGFGGYREAGG-QGGGAFFSPSPGSSSLSSWSFFSDASDEAALY
XP-025247458.1-monkey4 RDYPPPEGFGGYREAGG-QGGGAFFSPSPGSSSLSSWSFFSDASDEAALY
XP-011733053.1-monkey4 RDYPPPEGFGGYREAGG-QGGGAFFSPSPGSSSLSSWSFFSDASDEAALY
PNJ35488.1-orangutan4 RDYPPPEGFGGYREAGG-QGGGAFFSPSPGSSSLSSWSFFSDASDEAALY
NP-001185896-human4 RDYPPPEGFGGYREAGG-QGGGAFFSPSPGSSSLSSWSFFSDASDEAALY
ACG55653.1-human4 RDYPPPEGFGGYREAGG-QGGGAFFSPSPGSSSLSSWSFFSDASDEAALY
XP-016781423.1-chimpanzee4 RDYPPPEGFGGYREAGG-QGGGAFFSPSPGSSSLSSWSFFSDASDEAALY
PNI96847.1-chimpanzee4 RDYPPPEGFGGYREAGG-QGGGAFFSPSPGSSSLSSWSFFSDASDEAALY
ACG55656.1-human4 RDYPPPEGFGGYREAGG-QGGGAFFSPSPGSSSLSSWSFFSDASDEAALY
ACG55659.1-human4 RDYPPPEGFGGYREAGG-QGGGAFFSPSPGSSSLSSWSFFSDASDEAALY
PNI96853.1-chimpanzee4 RDYPPPEGFGGYREAGG-QGGGAFFSPSPGSSSLSSWSFFSDASDEAALY
PNI96848.1-chimpanzee4 RDYPPPEGFGGYREAGG-QGGGAFFSPSPGSSSLSSWSFFSDASDEAALY
NP-001185894-human4 RDYPPPEGFGGYREAGG-QGGGAFFSPSPGSSSLSSWSFFSDASDEAALY
ACG55662.1-human4 RDYPPPEGFGGYREAGG-QGGGAFFSPSPGSSSLSSWSFFSDASDEAALY
XP-030857704.1-gorilla4 RDYPPPEGFGGYREAGG-QGGGAFFSPSPGSSSLSSWSFFSDASDEAALY
XP-030857703.1-gorilla4 RDYPPPEGFGGYREAGG-QGGGAFFSPSPGSSSLSSWSFFSDASDEAALY
PNI96854.1-chimpanzee4 RDYPPPEGFGGYREAGG-QGGGAFFSPSPGSSSLSSWSFFSDASDEAALY
XP-012323485.1-monkey4 RDYPPPEGFGGYREAGG-QGGGAFFSPSPGSSSLSSWSFFSDASDEAALY
XP-010333296.1-monkey4 RDYPSPEGFGGYREAGG-QGGGAFFSPSPGSSSLSSWSFFSDASDEAALY
XP-030658905.1-monkey4 RDYAPPEGFGGYREAGG-QGGGAFFSPSPGSSSLSSWSFFSDASDEAALY
XP-033044285.1-monkey4 RDYPPPEGFGGYREAGG-QGGGAFFSPSPGSSSLSSWSFFSDASDEAALY
XP-010362013.1-monkey4 RDYPPPEGFGGYREAGG-QGGGAFFSPSPGSSSLSSWSFFSDASDEAALY
XP-023083154.1-monkey4 RDYPPPEGFGGYREAGG-QGGGAFFSPSPGSSSLSSWSFFSDASDEAALY
XP-025247455.1-monkey4 RDYPPPEGFGGYREAGG-QGGGAFFSPSPGSSSLSSWSFFSDASDEAALY
XP-025247456.1-monkey4 RDYPPPEGFGGYREAGG-QGGGAFFSPSPGSSSLSSWSFFSDASDEAALY
XP-023083155.1-monkey4 RDYPPPEGFGGYREAGG-QGGGAFFSPSPGSSSLSSWSFFSDASDEAALY
XP-031524093.1-monkey4 RDYPPPEGFGGYREAGG-QGGGAFFSPSPGSSSLSSWSFFSDASDEAALY
XP-028707293.1-monkey4 RDYPPPEGFGGYREAGG-QGGGAFFSPSPGSSSLSSWSFFSDASDEAALY
XP-011733052.1-monkey4 RDYPPPEGFGGYREAGG-QGGGAFFSPSPGSSSLSSWSFFSDASDEAALY
XP-011946547.1-monkey4 RDYPPPEGFGGYREAGG-QGGGAFFSPSPGSSSLSSWSFFSDASDEAALY
PNJ35480.1-orangutan4 RDYPPPEGFGGYREAGG-QGGGAFFSPSPGSSSLSSWSFFSDASDEAALY
ACG55668.1-human4 RDYPPPEGFGGYREAGG-QGGGAFFSPSPGSSSLSSWSFFSDASDEAALY
PNI96863.1-chimpanzee4 RDYPPPEGFGGYREAGG-QGGGAFFSPSPGSSSLSSWSFFSDASDEAALY
XP-015309145.1-monkey4 RDYPPPEGFGGYREAGG-QGGGAFFSPSPGSSSLSSWSFFSDASDEAALY
NP-001185895-human4 RDYPPPEGFGGYREAGG-QGGGAFFSPSPGSSSLSSWSFFSDASDEAALY
ACG55667.1-human4 RDYPPPEGFGGYREAGG-QGGGAFFSPSPGSSSLSSWSFFSDASDEAALY
NP-001306972-human4 RDYPPPEGFGGYREAGG-QGGGAFFSPSPGSSSLSSWSFFSDASDEAALY
ACG55652.1-human4 RDYPPPEGFGGYREAGG-QGGGAFFSPSPGSSSLSSWSFFSDASDEAALY
ACG55661.1-human4 RDYPPPEGFGGYREAGG-QGGGAFFSPSPGSSSLSSWSFFSDASDEAALY
AAH53855.1-human4 RDYPPPEGFGGYREAGG-QGGGAFFSPSPGSSSLSSWSFFSDASDEAALY
Q14934.2-human4 RDYPPPEGFGGYREAGG-QGGGAFFSPSPGSSSLSSWSFFSDASDEAALY
ACG55655.1-human4 RDYPPPEGFGGYREAGG-QGGGAFFSPSPGSSSLSSWSFFSDASDEAALY
ACG55658.1-human4 RDYPPPEGFGGYREAGG-QGGGAFFSPSPGSSSLSSWSFFSDASDEAALY
NP-004545-human4 RDYPPPEGFGGYREAGG-QGGGAFFSPSPGSSSLSSWSFFSDASDEAALY
EAW66020.1-human4 RDYPPPEGFGGYREAGA-QGGGAFFSPSPGSSSLSSWSFFSDASDEAALY
AAH08857.2-human4 RDYPPPEGFGGYREAGA-QGGGAFFSPSPGSSSLSSWSFFSDASDEAALY
XP-001169973.2-chimpanzee4 RDYPPPEGFGGYREAGG-QGGGAFFSPSPGSSSLSSWSFFSDASDEAALY
PNI96866.1-chimpanzee4 RDYPPPEGFGGYREAGG-QGGGAFFSPSPGSSSLSSWSFFSDASDEAALY
XP-003809152.1-monkey4 RDYPPPEGFGGYREAGG-QGGGAFFSPSPGSSSLSSWSFFSDASDEAALY
XP-030658904.1-monkey4 RDYAPPEGFGGYREAGG-QGGGAFFSPSPGSSSLSSWSFFSDASDEAALY
PNJ35481.1-orangutan4 RDYPPPEGFGGYREAGG-QGGGAFFSPSPGSSSLSSWSFFSDASDEAALY
XP-010362010.1-monkey4 RDYPPPEGFGGYREAGG-QGGGAFFSPSPGSSSLSSWSFFSDASDEAALY
XP-011786121.1-monkey4 RDYPPPEGFGGYREAGG-QGGGAFFSPSPGSSSLSSWSFFSDASDEAALY
XP-014998948.1-monkey4 RDYPPPEGFGGYREAGG-QGGGAFFSPSPGSSSLSSWSFFSDASDEAALY
XP-015309146.1-monkey4 RDYPPPEGFGGYREAGG-QGGGAFFSPSPGSSSLSSWSFFSDASDEAALY
XP-011733049.1-monkey4 RDYPPPEGFGGYREAGG-QGGGAFFSPSPGSSSLSSWSFFSDASDEAALY
XP-025247453.1-monkey4 RDYPPPEGFGGYREAGG-QGGGAFFSPSPGSSSLSSWSFFSDASDEAALY
XP-011946549.1-monkey4 RDYPPPEGFGGYREAGG-QGGGAFFSPSPGSSSLSSWSFFSDASDEAALY
PNJ35496.1-orangutan4 RDYPPPEGFGGYREAGG-QGGGAFFSPSPGSSSLSSWSFFSDASDEAALY
PNJ35494.1-orangutan4 RDYPPPEGFGGYREAGG-QGGGAFFSPSPGSSSLSSWSFFSDASDEAALY
PNJ35486.1-orangutan4 RDYPPPEGFGGYREAGG-QGGGAFFSPSPGSSSLSSWSFFSDASDEAALY
PNI96860.1-chimpanzee4 RDYPPPEGFGGYREAGG-QGGGAFFSPSPGSSSLSSWSFFSDASDEAALY
PNI96865.1-chimpanzee4 RDYPPPEGFGGYREAGG-QGGGAFFSPSPGSSSLSSWSFFSDASDEAALY
XP-030857701.1-gorilla4 RDYPPPEGFGGYREAGG-QGGGAFFSPSPGSSSLSSWSFFSDASDEAALY
XP-030857702.1-gorilla4 RDYPPPEGFGGYREAGG-QGGGAFFSPSPGSSSLSSWSFFSDASDEAALY
PNI96852.1-chimpanzee4 RDYPPPEGFGGYREAGG-QGGGAFFSPSPGSSSLSSWSFFSDASDEAALY
JAA38460.1-chimpanzee4 RDYPPPEGFGGYREAGG-QGGGAFFSPSPGSSSLSSWSFFSDASDEAALY
JAA30111.1-chimpanzee4 RDYPPPEGFGGYREAGG-QGGGAFFSPSPGSSSLSSWSFFSDASDEAALY
JAA15645.1-chimpanzee4 RDYPPPEGFGGYREAGG-QGGGAFFSPSPGSSSLSSWSFFSDASDEAALY
JAA02962.1-chimpanzee4 RDYPPPEGFGGYREAGG-QGGGAFFSPSPGSSSLSSWSFFSDASDEAALY
PNI96850.1-chimpanzee4 RDYPPPEGFGGYREAGG-QGGGAFFSPSPGSSSLSSWSFFSDASDEAALY
PNI96857.1-chimpanzee4 RDYPPPEGFGGYREAGG-QGGGAFFSPSPGSSSLSSWSFFSDASDEAALY
XP-024087390.1-orangutan4 RDYPPPEGFGGYREAGG-QGGGAFFSPSPGSSSLSSWSFFSDASDEAALY
XP-030658903.1-monkey4 RDYAPPEGFGGYREAGG-QGGGAFFSPSPGSSSLSSWSFFSDASDEAALY
XP-010333293.1-monkey4 RDYPSPEGFGGYREAGG-QGGGAFFSPSPGSSSLSSWSFFSDASDEAALY
XP-010333292.1-monkey4 RDYPSPEGFGGYREAGG-QGGGAFFSPSPGSSSLSSWSFFSDASDEAALY
XP-012323467.1-monkey4 RDYPPPEGFGGYREAGG-QGGGAFFSPSPGSSSLSSWSFFSDASDEAALY
XP-012323501.1-monkey4 RDYPPPEGFGGYREAGG-QGGGAFFSPSPGSSSLSSWSFFSDASDEAALY
XP-012323457.1-monkey4 RDYPPPEGFGGYREAGG-QGGGAFFSPSPGSSSLSSWSFFSDASDEAALY
XP-012323476.1-monkey4 RDYPPPEGFGGYREAGG-QGGGAFFSPSPGSSSLSSWSFFSDASDEAALY
PNJ35479.1-orangutan4 RDYPPPEGFGGYREAGG-QGGGAFFSPSPGSSSLSSWSFFSDASDEAALY
XP-008067895.1-tarsier4 KDYPPPEGFGGYREAGG-QGGGAFFSPSPGSSSLSSWSFFSDASDEAALY
XP-008067894.1-tarsier4 KDYPPPEGFGGYREAGG-QGGGAFFSPSPGSSSLSSWSFFSDASDEAALY
XP-008067893.1-tarsier4 KDYPPPEGFGGYREAGG-QGGGAFFSPSPGSSSLSSWSFFSDASDEAALY
XP-003802024.1-galago4 RDYPPPEGFGGYRETGG-QSRGAFFSPSPGSSSLSSWSFFSDASDEAALY
XP-003802020.1-galago4 RDYPPPEGFGGYRETGG-QSRGAFFSPSPGSSSLSSWSFFSDASDEAALY
XP-012611526.1-lemur4 RDYPPPEGFGGYREAGG-QSRGAFFSPSPGSSSLSSWSFFSDASDEAALY
XP-012611528.1-lemur4 RDYPPPEGFGGYREAGG-QSRGAFFSPSPGSSSLSSWSFFSDASDEAALY
XP-012611527.1-lemur4 RDYPPPEGFGGYREAGG-QSRGAFFSPSPGSSSLSSWSFFSDASDEAALY
XP-012502772.1-lemur4 RDYPPPEGFGGYREAGG-QSRGAFFSPSPGSSSLSSWSFFSDASDEAALY
XP-012502771.1-lemur4 RDYPPPEGFGGYREAGG-QSRGAFFSPSPGSSSLSSWSFFSDASDEAALY
XP-005338767.1-squirrel4 RDYPPPEGFGGYREAGG-QGGGAFFSPSPGSSSLSSWSFFSDASDEAALY
XP-015347392.1-groundhog4 RDYPPPEGFGGYREAGG-QGGGAFFSPSPGSSSLSSWSFFSDASDEAALY
KAF7468716.1-groundhog4 RDYPPPEGFGGYREAGG-QGGGAFFSPSPGSSSLSSWSFFSDASDEAALY
VTJ66282.1-groundhog4 RDYPPPEGFGGYREAGG-QGGGAFFSPSPGSSSLSSWSFFSDASDEAALY
XP-015347400.1-groundhog4 RDYPPPEGFGGYREAGG-QGGGAFFSPSPGSSSLSSWSFFSDASDEAALY
XP-026261898.1-squirrel4 RDYPPPEGFGGYREAGG-QGGGAFFSPSPGSSSLSSWSFFSDASDEAALY
XP-008570519.1-lemur4 RDYPPPEGFGGYREAGG-QGGGAFFSPSPGSSSLSSWSFFSDASDEAALY
XP-008570518.1-lemur4 RDYPPPEGFGGYREAGG-QGGGAFFSPSPGSSSLSSWSFFSDASDEAALY
XP-014389751.1-bat4 RDYPPPEGFGGYREAGG-QGGGPFFSPSPGSSSLSSWSFFSDASDEAALY
EPQ03541.1-bat4 --------------------------------------------------
ELK32452.1-bat4 --------------------------------------------------
VFV17602.1-lynx4 ALKQNPRQIGGFSESRG-CPAPLPPEKLGTLSSLQARSYYFCS-------
VFV17601.1-lynx4 ALKQNPRQIGGFSESRG-CPAPLPPEKLGTLSSLQARSYYFCS-------
XP-025775077.1-puma4 --------------------------------------------------
XP-015400147.1-tiger4 --------------------------------------------------
XP-019823302.1-zebu4 --------------------------------------------------
XP-029422711.1-caecilia4 GPGGTPSLWCCPYWYSP-TTTPSARHALTTAPPRPLTWHLGEPAGPVALY
XP-029422710.1-spalax4 WPWGNPLPMVLPLLVFP-DHHPLG-QACTHHRPAPPPHLAPGRASRPALY
XP-017655336.1-spalax4 -------------MGAA-SCEDEELEFKLVFGEEKEAPPLGAGGSGEALY
XP-010598852.1-elephant4 --------------------------------------------------
XP-004694649.1-mole4 RDYPPPEGFGGYREAGG-QGGGPFFSPSPGSSSLSSWSFFSDASDEAALY
XP-537395.2-dog4 RDYPPPEGFGGYRETGS-QGGGPFFSPSPGSSSLSSWSFFSDASDEAALY
XP-025863415.1-fox4 RDYPPPEGFGGYRETGS-QGGGPFFSPSPGSSSLSSWSFFSDASDEAALY
XP-025299008.1-dog4 RDYPPPEGFGGYRETGS-QGGGPFFSPSPGSSSLSSWSFFSDASDEAALY
XP-004755248.1-ferret4 RDYPPPEGFGGYRETGG-QGGGPFFSPSPGSSSLSSWSFFSDASDEAALY
XP-004755246.1-ferret4 RDYPPPEGFGGYRETGG-QGGGPFFSPSPGSSSLSSWSFFSDASDEAALY
XP-004755245.1-ferret4 RDYPPPEGFGGYRETGG-QGGGPFFSPSPGSSSLSSWSFFSDASDEAALY
XP-022379060.1-seaotter4 RDYPPPEGFGGYRETGG-QGGGPFFSPSPGSSSLSSWSFFSDASDEAALY
XP-029808361.1-suricata4 RDYPPPEGFGGYRETGG-QGVGPFFSPSPGSSSLSSWSFFSDASDEAALY
XP-030174695.1-lynx4 RDYPPPEGFGGYRETGG-QGGGPFFSPSPGSSSLSSWSFFSDASDEAALY
XP-023111379.1-cat4 RDYPPPEGFGGYRETGG-QGGGPFFSPSPGSSSLSSWSFFSDASDEAALY
XP-026921295.1-cheetah4 RDYPPPEGFGGYRETGG-QGGGPFFSPSPGSSSLSSWSFFSDASDEAALY
XP-030890642.1-seal4 RDYPPPEGFGGYRETGG-QGGGPFFSPSPGSSSLSSWSFFSDASDEAALY
XP-030890640.1-seal4 RDYPPPEGFGGYRETGG-QGGGPFFSPSPGSSSLSSWSFFSDASDEAALY
XP-021551053.1-seal4 RDYPPPEGFGGYRETGG-QGGGPFFSPSPGSSSLSSWSFFSDASDEAALY
XP-027970744.1-sealion4 RDYPPPEGFGGYRETGG-QGGGPFFSPSPGSSSLSSWSFFSDASDEAALY
XP-025726025.1-seal4 RDYPPPEGFGGYRETGG-QGGGPFFSPSPGSSSLSSWSFFSDASDEAALY
XP-027970745.1-sealion4 RDYPPPEGFGGYRETGG-QGGGPFFSPSPGSSSLSSWSFFSDASDEAALY
XP-004402083.1-walrus4 RDYPPPEGFGGYRETGG-QGGGPFFSPSPGSSSLSSWSFFSDASDEAALY
XP-008707066.1-bear4 -----------YRETGG-QGGGPFFSPSPGSSSLSSWSFFSDASDEAALY
XP-004402085.2-walrus4 RDYPPPEGFGGYRETGG-QGGGPFFSPSPGSSSLSSWSFFSDASDEAALY
XP-014589526.1-horse4 RDYPPPEGFGGYREAGG-QGGGPFFSPSPGSSSLSSWSFFSDASDEAALY
XP-001489052.2-horse4 RDYPPPEGFGGYREAGG-QGGGPFFSPSPGSSSLSSWSFFSDASDEAALY
XP-014724104.1-donkey4 RDYPPPEGFGGYREAGG-QGGGPFFSPSPGSSSLSSWSFFSDASDEAALY
XP-014724103.1-donkey4 RDYPPPEGFGGYREAGG-QGGGPFFSPSPGSSSLSSWSFFSDASDEAALY
XP-014635932.1-rhino4 RDYPPPEGFGGYREAGG-QGGGPFFSPSPGSSSLSSWSFFSDASDEAALY
XP-004421225.1-rhino4 RDYPPPEGFGGYREAGG-QGGGPFFSPSPGSSSLSSWSFFSDASDEAALY
XP-029094854.1-whale4 RDYPPPEGFGGYREAGG-QGGGPFFSPSPGSSSLSSWSFFSDASDEAALY
XP-007447965.1-dolphin4 RDYPPPEGFGGYREAGA-QGGGPFFSPSPGSSSLSSWSFFSDASDEAALY
XP-024609067.1-dolphin4 RDYPPPEGFGGYREAGG-QGGGPFFSPSPGSSSLSSWSFFSDASDEAALY
XP-004283165.1-whale4 RDYPPPEGFGGYREAGG-QGGGPFFSPSPGSSSLSSWSFFSDASDEAALY
XP-029094853.1-whale4 RDYPPPEGFGGYREAGG-QGGGPFFSPSPGSSSLSSWSFFSDASDEAALY
XP-022409327.1-whale4 RDYPPPEGFGGYREAGG-QGGGPFFSPSPGSSSLSSWSFFSDASDEAALY
XP-030710540.1-whale4 RDYPPPEGFGGYREAGG-QGGGPFFSPSPGSSSLSSWSFFSDASDEAALY
XP-026966755.1-dolphin4 RDYPPPEGFGGYREAGG-QGGGPFFSPSPGSSSLSSWSFFSDASDEAALY
TEA29215.1-dolphin4 RDYPPPEGFGGYREAGG-QGGGPFFSPSPGSSSLSSWSFFSDASDEAALY
XP-024609066.1-dolphin4 RDYPPPEGFGGYREAGG-QGGGPFFSPSPGSSSLSSWSFFSDASDEAALY
XP-007447964.1-dolphin4 RDYPPPEGFGGYREAGA-QGGGPFFSPSPGSSSLSSWSFFSDASDEAALY
XP-007447963.1-dolphin4 RDYPPPEGFGGYREAGA-QGGGPFFSPSPGSSSLSSWSFFSDASDEAALY
XP-007130092.1-whale4 RDYPPPEGFGGYREAGG-QGGGPFFSPSPGSSSLSSWSFFSDASDEAALY
XP-007180707.1-whale4 RDYPPPEGFGGYREAGG-LGGGPFFSPSPGSSSLSSWSFFSDASDEAALY
XP-007180708.2-whale4 RDYPPPEGFGGYREAGG-LGGGPFFSPSPGSSSLSSWSFFSDASDEAALY
XP-013833628.1-boar4 RDYPPPEGFGGYREAGG-QGGGPFFSPSPGSSSLSSWSFFSDASDEAALY
XP-013833626.1-boar4 RDYPPPEGFGGYREAGG-QGGGPFFSPSPGSSSLSSWSFFSDASDEAALY
XP-013833629.1-boar4 RDYPPPEGFGGYREAGG-QGGGPFFSPSPGSSSLSSWSFFSDASDEAALY
NP-001096006.1-cattle4 RDYPPPEGFGGYREAGG-QGGGPFFSPSPGSSSLSSWSFFSDASDEAALY
AAI48982.1-cattle4 RDYPPPEGFGGYREAGG-QGGGPFFSPSPGSSSLSSWSFFSDASDEAALY
ELR45680.1-cattle4 RDYPPPEGFGGYREAGG-QGGGPFFSPSPGSSSLSSWSFFSDASDEAALY
XP-005910344.1-cattle4 RDYPPPEGFGGYREAGG-QGGGPFFSPSPGSSSLSSWSFFSDASDEAALY
XP-013833627.1-boar4 RDYPPPEGFGGYREAGG-QGGGPFFSPSPGSSSLSSWSFFSDASDEAALY
KAB0343097.1-deer4 RDYPPPEGFGGYREAGG-QGGGPFFSPSPGSSSLSSWSFFSDASDEAALY
KAB0375394.1-deer4 RDYPPPEGFGGYREAGG-QGGGPFFSPSPGSSSLSSWSFFSDASDEAALY
XP-020736651.1-deer4 RDYPPPEGFGGYREAGG-QGGGPFFSPSPGSSSLSSWSFFSDASDEAALY
OWK09293.1-deer4 RDYPPPEGFGGYREAGG-QGGGPFFSPSPGSSSLSSWSFFSDASDEAALY
XP-024853650.1-cattle4 RDYPPPEGFGGYREAGG-QGGGPFFSPSPGSSSLSSWSFFSDASDEAALY
XP-010829665.1-bison4 RDYPPPEGFGGYREAGG-QGGGPFFSPSPGSSSLSSWSFFSDASDEAALY
XP-005910343.1-cattle4 RDYPPPEGFGGYREAGG-QGGGPFFSPSPGSSSLSSWSFFSDASDEAALY
XP-025151949.1-buffalo4 RDYPPPEGFGGYREAGG-QGGGPFFSPSPGSSSLSSWSFFSDASDEAALY
KAB1277880.1-camel4 RDYPPPEGFGGYREAGG-QGGGPFFSPSPGSSSLSSWSFFSDASDEAALY
XP-014407826.2-camel4 RDYPPPEGFGGYREAGG-QGGGPFFSPSPGSSSLSSWSFFSDASDEAALY
XP-031309368.1-camel4 RDYPPPEGFGGYREAGG-QGGGPFFSPSPGSSSLSSWSFFSDASDEAALY
KAB1277881.1-camel4 RDYPPPEGFGGYREAGG-QGGGPFFSPSPGSSSLSSWSFFSDASDEAALY
XP-010953094.1-camel4 RDYPPPEGFGGYREAGG-QGGGPFFSPSPGSSSLSSWSFFSDASDEAALY
XP-006217357.1-alpaca4 RDYPPPEGFGGYREAGG-QGGGPFFSPSPGSSSLSSWSFFSDASDEAALY
XP-015976116.1-bat4 RDYPPPEAFGGYREAGG-QGGGAFFSPSPGSSSLSSWSFFSDASDEAALY
XP-015976118.1-bat4 RDYPPPEAFGGYREAGG-QGGGAFFSPSPGSSSLSSWSFFSDASDEAALY
XP-024903796.1-bat4 RDYPPPEGFGGYREAGG-QGGGAFFSPSPGSSSLSSWSFFSDTSDEAALY
XP-011383839.1-bat4 RDYPPPEGFGGYREAGG-QGGGAFFSPSPGSSSLSSWSFFSDTSDEAALY
ELK11204.1-bat4 RDYPPPEGFGGYREAGG-QGGGAFFSPSPGSSSLSSWSFFSDTSDEAALY
XP-024411615.1-bat4 RDYPPPEGFGGYREAGG-QGGGPFFSPSPGSSSLSSWSFFSDASDEAALY
XP-024411610.1-bat4 RDYPPPEGFGGYREAGG-QGGGPFFSPSPGSSSLSSWSFFSDASDEAALY
XP-028361688.1-bat4 RDYPPPEGFGGYREAGG-QGGGPFFSPSPGSSSLSSWSFFSDASDEAALY
XP-006102281.1-bat4 RDYPPPEGFGGYREAGG-QGGGPFFSPSPGSSSLSSWSFFSDASDEAALY
XP-006760938.1-bat4 RDYPPPEGFGGYREAGG-QGGGPFFSPSPGSSSLSSWSFFSDASDEAALY
XP-005859631.2-bat4 RDYPPPEGFGGYREAGG-QGGGPFFSPSPGSSSLSSWSFFSDASDEAALY
XP-008156658.1-bat4 RDYPPPEGFGGYREAGG-QGGGPFFSPSPGSSSLSSWSFFSDASDEAALY
XP-016061374.1-bat4 RDYPPPEGFGGYREAGG-QGGGPFFSPSPGSSSLSSWSFFSDASDEAALY
XP-007536262.1-hedgehog4 REYPPPEGFGGYREAGG-PGGGSFFSPSPGSSSLSSWSFFSDASDEAALY
XP-007536255.1-hedgehog4 REYPPPEGFGGYREAGG-PGGGSFFSPSPGSSSLSSWSFFSDASDEAALY
XP-004462599.1-armadillo4 RDYPPPESFGGYREVGG-QGGGPFFSPSPGSSSLSSWSFFSDASDEAALY
XP-006903322.1-shrew4 RDYAPPEGFGGYREVG--QSSGPFFSPSPGSSSLSSWSFFSDASDEAALY
XP-006903321.1-shrew4 RDYAPPEGFGGYREVG--QSSGPFFSPSPGSSSLSSWSFFSDASDEAALY
XP-007947430.1-antbear4 RDYPPPEGFGGYREAGG-QGGGPFFSPSPGSSSLSSWSFFSDASDEAALY
XP-007947428.1-antbear4 RDYPPPEGFGGYREAGG-QGGGPFFSPSPGSSSLSSWSFFSDASDEAALY
XP-007947427.1-antbear4 RDYPPPEGFGGYREAGG-QGGGPFFSPSPGSSSLSSWSFFSDASDEAALY
XP-006835446.1-mole4 RDYLPPEGFGGYREAGG-QGGGPFFSPSPGSSSLSSWSFFSDASDEAALY
XP-006835444.1-mole4 RDYLPPEGFGGYREAGG-QGGGPFFSPSPGSSSLSSWSFFSDASDEAALY
XP-006835443.1-mole4 RDYLPPEGFGGYREAGG-QGGGPFFSPSPGSSSLSSWSFFSDASDEAALY
XP-006144640.1-shrew4 RDYPPPEGFGGYREAGG-QGAGAFFSPSPGSSSLSSWSFFSDASDEAALY
XP-006144639.1-shrew4 RDYPPPEGFGGYREAGG-QGAGAFFSPSPGSSSLSSWSFFSDASDEAALY
Q8K120.2-mouse4 RDYPPPEGFGGYREAGG-QGGGAFFSPSPGSSSLSSWSFFSDASDEAALY
ACG55676.1-mouse4 RDYPPPEGFGGYREAGG-QGGGAFFSPSPGSSSLSSWSFFSDASDEAALY
NP-076188.3-mouse4 RDYPPPEGFGGYREAGG-QGGGAFFSPSPGSSSLSSWSFFSDASDEAALY
EDL36234.1-mouse4 RDYPPPEGFGGYREAGG-QGGGAFFSPSPGSSSLSSWSFFSDASDEAALY
AAF98174.1-mouse4 RDYPPPEGFGGYREAGG-QGGGAFFSPSPGSSSLSSWSFFSDASDEAALY
ACG55677.1-mouse4 RDYPPPEGFGGYREAGG-QGGGAFFSPSPGSSSLSSWSFFSDASDEAALY
NP-001161818.1-mouse4 RDYPPPEGFGGYREAGG-QGGGAFFSPSPGSSSLSSWSFFSDASDEAALY
AAH28928.1-mouse4 RDYPPPEGFGGYREAGG-QGGGAFFSPSPGSSSLSSWSFFSDASDEAALY
XP-021037076.1-mouse4 RDYPPPEGFGGYREAGG-QGGGAFFSPSPGSSSLSSWSFFSDASDEAALY
XP-021059854.1-mouse4 RDYPPPEGFGGYREAGG-QGGGAFFSPSPGSSSLSSWSFFSDASDEAALY
XP-021037079.1-mouse4 RDYPPPEGFGGYREAGG-QGGGAFFSPSPGSSSLSSWSFFSDASDEAALY
XP-031217563.1-mouse4 RDYPPPEGFGGYREAGG-QGGGAFFSPSPGSSSLSSWSFFSDASDEAALY
XP-031217564.1-mouse4 RDYPPPEGFGGYREAGG-QGGGAFFSPSPGSSSLSSWSFFSDASDEAALY
XP-031217565.1-mouse4 RDYPPPEGFGGYREAGG-QGGGAFFSPSPGSSSLSSWSFFSDASDEAALY
D3Z9H7.1-rat4 RDYPPPEGFGGYREAGG-QGGGAFFSPSPGSSSLSSWSFFSDASDEAALY
NP-001100734.1-rat4 RDYPPPEGFGGYREAGG-QGGGAFFSPSPGSSSLSSWSFFSDASDEAALY
EDM14287.1-rat4 RDYPPPEGFGGYREAGG-QGGGAFFSPSPGSSSLSSWSFFSDASDEAALY
XP-028643182.1-rat4 RDYPPPEGFGGYREAGG-QGGGAFFSPSPGSSSLSSWSFFSDASDEAALY
XP-021485798.1-rodent4 REYPPPEGFGGYREAGG-QGGGAFFSPSPGSSSLSSWSFFSDASDEAALY
ERE89443.1-hamster4 RDYPPPEGYGGYREAGG-QGGGAFFSPSPGSSSLSSWSFFSDASDEAALY
ERE89442.1-hamster4 RDYPPPEGYGGYREAGG-QGGGAFFSPSPGSSSLSSWSFFSDASDEAALY
EGW11538.1-hamster4 RDYPPPEGYGGYREAGG-QGGAASSSPSPGSSSLSSWSFFSDASDEAALY
XP-021091890.1-hamster4 RDYPPPEGFGGYREAGG-QGGGAFFSPSPGSSSLSSWSFFSDASDEAALY
XP-005370470.1-rodent4 RDYPPPEGFGGYREAGS-QGGGAFFSPSPGSSSLSSWSFFSDASDEAALY
XP-028748050.1-mouse4 RDYPPPEGFGGYREAGG-QGGGAFFSPSPGSSSLSSWSFFSDASDEAALY
XP-015862521.1-mouse4 RDYPPPEGFGGYREAGG-QGGGAFFSPSPGSSSLSSWSFFSDASDEAALY
XP-029422709.1-spalax4 RDYPPPEGFGGYREAGG-QGGGAFFSPSPGSSSLSSWSFFSDASDEAALY
XP-004661895.1-rodent4 RDYPPPEGFGGYREAGA-QGGGAFFSPSPGSSSLSSWSFFSDASDEAALY
XP-004661894.1-rodent4 RDYPPPEGFGGYREAGA-QGGGAFFSPSPGSSSLSSWSFFSDASDEAALY
XP-012880788.1-rodent4 RDYPAVEGFGGYREAGG-QGGGAFFSPSPGSSSLSSWSLFSDASDEAALY
XP-012880787.1-rodent4 RDYPAVEGFGGYREAGG-QGGGAFFSPSPGSSSLSSWSLFSDASDEAALY
XP-020018476.1-beaver4 RDYPPAEGFGGYREAGG-QGGGAFFSPSPGSSSLSSWSLFSDASDEAALY
XP-004584785.1-pika4 RDYPPPDGFGGYREAGA-QGSGAFFSPSPGSSSLSSWSFFSDASDEAALY
XP-004584782.1-pika4 RDYPPPDGFGGYREAGA-QGSGAFFSPSPGSSSLSSWSFFSDASDEAALY
XP-004584784.1-pika4 RDYPPPDGFGGYREAGA-QGSGAFFSPSPGSSSLSSWSFFSDASDEAALY
XP-004584783.1-pika4 RDYPPPDGFGGYREAGA-QGSGAFFSPSPGSSSLSSWSFFSDASDEAALY
XP-017203716.1-rabbit4 RDYPPPEGFGGYREAGG-QGGSAFFSPSPGSSSLSSWSFFSDASDEAALY
XP-008267673.1-rabbit4 RDYPPPEGFGGYREAGG-QGGSAFFSPSPGSSSLSSWSFFSDASDEAALY
XP-008267672.1-rabbit4 RDYPPPEGFGGYREAGG-QGGSAFFSPSPGSSSLSSWSFFSDASDEAALY
XP-008267671.1-rabbit4 RDYPPPEGFGGYREAGG-QGGSAFFSPSPGSSSLSSWSFFSDASDEAALY
XP-002718153.1-rabbit4 RDYPPPEGFGGYREAGG-QGGSAFFSPSPGSSSLSSWSFFSDASDEAALY
XP-005377062.1-rodent4 RDYPPPEGFGGYREAGA-QGGGAFFSPSPGSSSLSSWSFFSDASDEAALY
XP-005377061.1-rodent4 RDYPPPEGFGGYREAGA-QGGGAFFSPSPGSSSLSSWSFFSDASDEAALY
XP-010625261.1-mole-rat4 RDYPPPEGFGGYREAGA-QGGGAFFSPSPGSSSLSSWSFFSDASDEAALY
KFO32093.1-molerat4 RDYPPPEGFGGYREAGA-QGGGAFFSPSPGSSSLSSWSFFSDASDEAALY
XP-004864135.1-rat4 RDYPPPEGFGGYREAGG-QGGGAFFSPSPGSSSLSSWSFFSDASDEAALY
EHB03382.1-rat4 RDYPPPEGFGGYREAGG-QGGGAFFSPSPGSSSLSSWSFFSDASDEAALY
JAO02007.1-rat4 RDYPPPEGFGGYREAGG-QGGGAFFSPSPGSSSLSSWSFFSDASDEAALY
XP-013013205.1-pig4 RDYPPTEGFGGYREAGA-QGGGAFFSPSPGSSSLSSWSFFSDASDEAALY
XP-003474332.2-pig4 RDYPPTEGFGGYREAGA-QGGGAFFSPSPGSSSLSSWSFFSDASDEAALY
XP-004647531.1-rodent4 RDYPPPEGFGGYREAGA-QGGGAFFSPSPGSSSLSSWSFFSDASDEAALY
XP-004647529.1-rodent4 RDYPPPEGFGGYREAGA-QGGGAFFSPSPGSSSLSSWSFFSDASDEAALY
XP-004390593.1-manatee4 RDYPPPEGFGGYREAAG-QGGGPFFSPSPGSSSLSSWSFFSDASDEAALY
XP-004390592.1-manatee4 RDYPPPEGFGGYREAAG-QGGGPFFSPSPGSSSLSSWSFFSDASDEAALY
XP-004390589.1-manatee4 RDYPPPEGFGGYREAAG-QGGGPFFSPSPGSSSLSSWSFFSDASDEAALY
XP-004390591.1-manatee4 RDYPPPEGFGGYREAAG-QGGGPFFSPSPGSSSLSSWSFFSDASDEAALY
XP-004390588.1-manatee4 RDYPPPEGFGGYREAAG-QGGGPFFSPSPGSSSLSSWSFFSDASDEAALY
XP-004390590.1-manatee4 RDYPPPEGFGGYREAAG-QGGGPFFSPSPGSSSLSSWSFFSDASDEAALY
XP-004390587.1-manatee4 RDYPPPEGFGGYREAAG-QGGGPFFSPSPGSSSLSSWSFFSDASDEAALY
XP-004609492.1-shrew4 REYPAPEGFAGYREAGG-PAGGPFFSPSPGSSSLSSWSFFSDASDEAALY
XP-004609490.1-shrew4 REYPAPEGFAGYREAGG-PAGGPFFSPSPGSSSLSSWSFFSDASDEAALY
XP-004609491.1-shrew4 REYPAPEGFAGYREAGG-PAGGPFFSPSPGSSSLSSWSFFSDASDEAALY
XP-004609489.1-shrew4 REYPAPEGFAGYREAGG-PAGGPFFSPSPGSSSLSSWSFFSDASDEAALY
XP-004609488.1-shrew4 REYPAPEGFAGYREAGG-PAGGPFFSPSPGSSSLSSWSFFSDASDEAALY
XP-004609487.1-shrew4 REYPAPEGFAGYREAGG-PAGGPFFSPSPGSSSLSSWSFFSDASDEAALY
XP-012859089.1-hedgehog4 RDYPPPEGFGGYRDAGG-QGGGPFFSPSPGSSSLSSWSFFSDASDEAALY
XP-004698560.1-hedgehog4 RDYPPPEGFGGYRDAGG-QGGGPFFSPSPGSSSLSSWSFFSDASDEAALY
XP-004698563.1-hedgehog4 RDYPPPEGFGGYRDAGG-QGGGPFFSPSPGSSSLSSWSFFSDASDEAALY
XP-004698561.1-hedgehog4 RDYPPPEGFGGYRDAGG-QGGGPFFSPSPGSSSLSSWSFFSDASDEAALY
XP-004698564.1-hedgehog4 RDYPPPEGFGGYRDAGG-QGGGPFFSPSPGSSSLSSWSFFSDASDEAALY
XP-004698559.1-hedgehog4 RDYPPPEGFGGYRDAGG-QGGGPFFSPSPGSSSLSSWSFFSDASDEAALY
XP-004698565.1-hedgehog4 RDYPPPEGFGGYRDAGG-QGGGPFFSPSPGSSSLSSWSFFSDASDEAALY
XP-004698562.1-hedgehog4 RDYPPPEGFGGYRDAGG-QGGGPFFSPSPGSSSLSSWSFFSDASDEAALY
XP-005623333.1-dog4 RDYPPPEGFGGYRETGS-QGGGPFFSPSPGSSSLSSWSFFSDASDEAALY
XP-025863416.1-fox4 RDYPPPEGFGGYRETGS-QGGGPFFSPSPGSSSLSSWSFFSDASDEAALY
XP-025299009.1-dog4 RDYPPPEGFGGYRETGS-QGGGPFFSPSPGSSSLSSWSFFSDASDEAALY
XP-022379070.1-seaotter4 RDYPPPEGFGGYRETGG-QGGGPFFSPSPGSSSLSSWSFFSDASDEAALY
XP-030890643.1-seal4 RDYPPPEGFGGYRETGG-QGGGPFFSPSPGSSSLSSWSFFSDASDEAALY
XP-004402086.2-walrus4 RDYPPPEGFGGYRETGG-QGGGPFFSPSPGSSSLSSWSFFSDASDEAALY
XP-007536269.1-hedgehog4 REYPPPEGFGGYREAGG-PGGGSFFSPSPGSSSLSSWSFFSDASDEAALY
XP-004694651.1-mole4 RDYPPPEGFGGYREAGG-QGGGPFFSPSPGSSSLSSWSFFSDASDEAALY
XP-004421227.1-rhino4 RDYPPPEGFGGYREAGG-QGGGPFFSPSPGSSSLSSWSFFSDASDEAALY
XP-024411619.1-bat4 RDYPPPEGFGGYREAGG-QGGGPFFSPSPGSSSLSSWSFFSDASDEAALY
XP-010953095.1-camel4 RDYPPPEGFGGYREAGG-QGGGPFFSPSPGSSSLSSWSFFSDASDEAALY
XP-007947431.1-antbear4 RDYPPPEGFGGYREAGG-QGGGPFFSPSPGSSSLSSWSFFSDASDEAALY
XP-007947429.1-antbear4 RDYPPPEGFGGYREAGG-QGGGPFFSPSPGSSSLSSWSFFSDASDEAALY
XP-006903323.1-shrew4 RDYAPPEGFGGYREVGG-QSSGPFFSPSPGSSSLSSWSFFSDASDEAALY
XP-006835447.1-mole4 RDYLPPEGFGGYREAGG-QGGGPFFSPSPGSSSLSSWSFFSDASDEAALY
XP-006835445.1-mole4 RDYLPPEGFGGYREAGG-QGGGPFFSPSPGSSSLSSWSFFSDASDEAALY
XP-020018477.1-beaver4 RDYPPAEGFGGYREAGG-QGGGAFFSPSPGSSSLSSWSLFSDASDEAALY
XP-012880789.1-rodent4 RDYPAVEGFGGYREAGG-QGGGAFFSPSPGSSSLSSWSLFSDASDEAALY
XP-004661896.1-rodent4 RDYPPPEGFGGYREAGA-QGGGAFFSPSPGSSSLSSWSFFSDASDEAALY
XP-012611529.1-lemur4 RDYPPPEGFGGYREAGG-QSRGAFFSPSPGSSSLSSWSFFSDASDEAALY
XP-012502773.1-lemur4 RDYPPPEGFGGYREAGG-QSRGAFFSPSPGSSSLSSWSFFSDASDEAALY
XP-012611530.1-lemur4 RDYPPPEGFGGYREAGG-QSRGAFFSPSPGSSSLSSWSFFSDASDEAALY
XP-003802021.1-galago4 RDYPPPEGFGGYRETGG-QSRGAFFSPSPGSSSLSSWSFFSDASDEAALY
XP-008570520.1-lemur4 RDYPPPEGFGGYREAGG-QGGGAFFSPSPGSSSLSSWSFFSDASDEAALY
XP-021574112.1-tarsier4 KDYPPPEGFGGYREAGG-QGGGAFFSPSPGSSSLSSWSFFSDASDEAALY
XP-013219967.1-squirrel4 RDYPPPEGFGGYREAGG-QGGGAFFSPSPGSSSLSSWSFFSDASDEAALY
VTJ66283.1-groundhog4 RDYPPPEGFGGYREAGG-QGGGAFFSPSPGSSSLSSWSFFSDASDEAALY
XP-026261899.1-squirrel4 RDYPPPEGFGGYREAGG-QGGGAFFSPSPGSSSLSSWSFFSDASDEAALY
XP-020827669.1-koala4 RDYPPPDGFGAYREAGGTGSGGSFFSPSPGSSSLSSWSFFSDASDEAALY
XP-020827601.1-koala4 RDYPPPDGFGAYREAGGTGSGGSFFSPSPGSSSLSSWSFFSDASDEAALY
XP-007479945.1-opossum4 RDYPPPDGFGGYREAGGTGSGGSFFSPSPGSSSLSSWSFFSDASDEAALY
XP-028933150.1-orni4 RDHPAADGFGGYREAGGPGGAGGFFSPSPGSSSLSSWSFFSDASDEAALY
XP-028558438.1-lizard4 RDYLLLEAFGGYRETTP--SSGFFTPSPASSGSVSPWSFFSDDEAPAG--
XP-015268203.1-lizard4 RDYLLLEAFGGYREAPP--ASGFFTPSPASSGSASPWSFFSDDEAPAG--
XP-020671557.1-lizard4 RDYLLLEAFGGYREAAP--ASGFFTPSPASSGSVSPWSFFSDDEAPAG--
XP-029139806.1-snake4 RDYLLLEAFGGYREAAP--SSGFFTPSPASSGSVSPWSFFSDDEAPAG--
XP-025027061.1-snake4 RDYLLLEAFGGYREAAP--SSGFFTPSPASSGSVSPWSFFSDDEAPAG--
XP-026577941.1-snake4 RDYLLLEAFGGYREAVP--SSGFFTPSPASSGSVSPWSFFSDDEAPAG--
XP-026543456.1-snake4 RDYLLLEAFGGYREAVP--SSGFFTPSPASSGSVSPWSFFSDDEAPAG--
XP-026577940.1-snake4 RDYLLLEAFGGYREAVP--SSGFFTPSPASSGSVSPWSFFSDDEAPAG--
XP-003223897.1-lizard4 RDYLLLEAFGGYRESTS--SSGFFTPSPASSGSVSPWSFFSDDEAPAG--
TFJ97687.1-turtle4 RDYLPLEAYSGYREAPP--ASGFFTPSPASSGSASPWSFFSDDDGAGG--
XP-005290202.1-turtle4 RDYLPLEAYSGYREAPL--ASGFFTPSPASSGSASPWSFFSDDDGTGG--
XP-030395405.1-turtle4 RDYLPLEAYGGYREAPP--ASGFFTPSPASSGSASPWSFFSDDDGAGG--
XP-014462516.1-alligator4 RDYLSLEAYGTYREAPL--ASGFFTPSPASSGSASPWSFFSDDDCSAG--
KYO48245.1-alligator4 RDYLSLEAYGTYREAPL--ASGFFTPSPASSGSASPWSFFSDDDCSAG--
XP-006037962.2-alligator4 RDYLSLEAYGTYREAPL--ASGFFTPSPASSGSASPWSFFSDDDCSAG--
XP-014382388.1-alligator4 RDYLSLEAYGTYREAPL--ASGFFTPSPASSGSASPWSFFSDDDCSAG--
XP-002934369.1-frog4 P----RDQLFLPPDPFG-YRES-FLSPSPASSHSSWSFLSSEASSCDSLG
XP-018099439.1-frog4 P----RDQLFLPPDPFG-YRES-FLSPSPASSHSSWSFLSSEASSCDSLG
XP-040272727.1-frog4 H----RDQLFLPPDPFV-YRDS-FLSPSPASSHSSWSILSSEASSCDSLG
XP-028649425.1-fish4 S----RDHLYLPLDPFA-YRDAGSLSPSPASSLSSRSWIS-EASSCESLQ
XP-006005383.1-fish4 SERLSRDYLYLPLDPYS-YRDA-SLSPSPASSLSSRSWFS-DASSCESLH
XP-011946545.1-monkey4 AACDEVESELNEAASRFGLGSPLPSPRASPRPWTPEDPWSLYGPSPGG--
XP-011946546.1-monkey4 AACDEVESELNEAASRFGLGSPLPSPRASPRPWTPEDPWSLYGPSPGG--
XP-025247454.1-monkey4 AACDEVESELNEAASRFGLGSPLPSPRASPRPWTPEDPWSLYGPSPGG--
XP-031524092.1-monkey4 AACDEVESELNEAASRFGLGSPLPSPRASPRPWTPEDPWSLYGPSPGG--
XP-028707292.1-monkey4 AACDEVESELNEAASRFGLGSPLPSPRASPRPWTPEDPWSLYGPSPGG--
XP-011733048.1-monkey4 AACDEVESELNEAASRFGLGSPLPSPRASPRPWTPEDPWSLYGPSPGG--
XP-015309144.1-monkey4 AACDEVESELNEAASRFGLGSPLPSPRASPRPWTPEDPWSLYGPSPGG--
XP-011733051.1-monkey4 AACDEVESELNEAASRFGLGSPLPSPRASPRPWTPEDPWSLYGPSPGG--
XP-025247452.1-monkey4 AACDEVESELNEAASRFGLGSPLPSPRASPRPWTPEDPWSLYGPSPGG--
XP-021796785.2-monkey4 AACDEVESELNEAASRFGLGSPLPSPRASPRPWTPEDPWSLYGPSPGG--
XP-025247451.1-monkey4 AACDEVESELNEAASRFGLGSPLPSPRASPRPWTPEDPWSLYGPSPGG--
XP-011946543.1-monkey4 AACDEVESELNEAASRFGLGSPLPSPRASPRPWTPEDPWSLYGPSPGG--
XP-010362009.1-monkey4 AACDEVESELNEAASRFGLGSPLPSPRASPRPWTPEDPWSLYGPSPGG--
XP-010362008.1-monkey4 AACDEVESELNEAASRFGLGSPLPSPRASPRPWTPEDPWSLYGPSPGG--
XP-023083149.1-monkey4 AACDEVESELNEAASRFGLGSPLPSPRASPRPWTPEDPWSLYGPSPGG--
XP-031524091.1-monkey4 AACDEVESELNEAASRFGLGSPLPSPRASPRPWTPEDPWSLYGPSPGG--
XP-011946544.1-monkey4 AACDEVESELNEAASRFGLGSPLPSPRASPRPWTPEDPWSLYGPSPGG--
XP-014998947.1-monkey4 AACDEVESELNEAASRFGLGSPLPSPRASPRPWTPEDPWSLYGPSPGG--
XP-011733050.1-monkey4 AACDEVESELNEAASRFGLGSPLPSPRASPRPWTPEDPWSLYGPSPGG--
XP-030787105.1-monkey4 AACDEVESELNEAASRFGLGSPLPSPRASPRPWTPEDPWSLYGPSPGG--
XP-010362011.1-monkey4 AACDEVESELNEAASRFGLGSPLPSPRASPRPWTPEDPWSLYGPSPGG--
XP-011786122.1-monkey4 AACDEVESELNEAASRFGLGSPLPSPRASPRPWTPEDPWSLYGPSPGG--
XP-023083152.1-monkey4 AACDEVESELNEAASRFGLGSPLPSPRASPRPWTPEDPWSLYGPSPGG--
XP-023083150.1-monkey4 AACDEVESELNEAASRFGLGSPLPSPRASPRPWTPEDPWSLYGPSPGG--
NP-001275731-human4 AACDEVESELNEAASRFGLGSPLPSPRASPRPWTPEDPWSLYGPSPGG--
ACG55669.1-human4 AACDEVESELNEAASRFGLGSPLPSPRASPRPWTPEDPWSLYGPSPGG--
ACG55666.1-human4 AACDEVESELNEAASRFGLGSPLPSPRASPRPWTPEDPWSLYGPSPGG--
PNJ35476.1-orangutan4 AACDEVESELNEAASRFGLGSPLPSPRASPRPWTPEDPWSLYGPSPGG--
PNJ35472.1-orangutan4 AACDEVESELNEAASRFGLGSPLPSPRASPRPWTPEDPWSLYGPSPGG--
PNI96862.1-chimpanzee4 AACDEVESELNEAASRFGLGSPLPSPRASPRPWTPEDPWSLYGPSPGG--
PNI96861.1-chimpanzee4 AACDEVESELNEAASRFGLGSPLPSPRASPRPWTPEDPWSLYGPSPGG--
PNI96859.1-chimpanzee4 AACDEVESELNEAASRFGLGSPLPSPRASPRPWTPEDPWSLYGPSPGG--
PNJ35474.1-orangutan4 AACDEVESELNEAASRFGLGSPLPSPRASPRPWTPEDPWSLYGPSPGG--
NP-001129494-human4 AACDEVESELNEAASRFGLGSPLPSPRASPRPWTPEDPWSLYGPSPGG--
ACG55654.1-human4 AACDEVESELNEAASRFGLGSPLPSPRASPRPWTPEDPWSLYGPSPGG--
ACG55663.1-human4 AACDEVESELNEAASRFGLGSPLPSPRASPRPWTPEDPWSLYGPSPGG--
ACG55657.1-human4 AACDEVESELNEAASRFGLGSPLPSPRASPRPWTPEDPWSLYGPSPGG--
ACG55660.1-human4 AACDEVESELNEAASRFGLGSPLPSPRASPRPWTPEDPWSLYGPSPGG--
PNI96858.1-chimpanzee4 AACDEVESELNEAASRFGLGSPLPSPRASPRPWTPEDPWSLYGPSPGG--
PNI96846.1-chimpanzee4 AACDEVESELNEAASRFGLGSPLPSPRASPRPWTPEDPWSLYGPSPGG--
PNI96849.1-chimpanzee4 AACDEVESELNEAASRFGLGSPLPSPRASPRPWTPEDPWSLYGPSPGG--
PNI96851.1-chimpanzee4 AACDEVESELNEAASRFGLGSPLPSPRASPRPWTPEDPWSLYGPSPGG--
XP-010333291.1-monkey4 AACDEVESELNEAASRFGLGSPLPSPRASPRPWTPEDPWSLYGPSPGG--
XP-010333289.1-monkey4 AACDEVESELNEAASRFGLGSPLPSPRASPRPWTPEDPWSLYGPSPGG--
XP-010333290.1-monkey4 AACDEVESELNEAASRFGLGSPLPSPRASPRPWTPEDPWSLYGPSPGG--
XP-023083153.1-monkey4 AACDEVESELNEAASRFGLGSPLPSPRASPRPWTPEDPWSLYGPSPGG--
XP-023083151.1-monkey4 AACDEVESELNEAASRFGLGSPLPSPRASPRPWTPEDPWSLYGPSPGG--
NP-001350610-human4 AACDEVESELNEAASRFGLGSPLPSPRASPRPWTPEDPWSLYGPSPGG--
ACG55664.1-human4 AACDEVESELNEAASRFGLGSPLPSPRASPRPWTPEDPWSLYGPSPGG--
NP-001350611-human4 AACDEVESELNEAASRFGLGSPLPSPRASPRPWTPEDPWSLYGPSPGG--
ACG55665.1-human4 AACDEVESELNEAASRFGLGSPLPSPRASPRPWTPEDPWSLYGPSPGG--
PNJ35492.1-orangutan4 AACDEVESELNEAASRFGLGSPLPSPRASPRPWTPEDPWSLYGPSPGG--
PNI96864.1-chimpanzee4 AACDEVESELNEAASRFGLGSPLPSPRASPRPWTPEDPWSLYGPSPGG--
XP-030787106.1-monkey4 AACDEVESELNEAASRFGLGSPLPSPRASPRPWTPEDPWSLYGPSPGG--
XP-011786124.1-monkey4 AACDEVESELNEAASRFGLGSPLPSPRASPRPWTPEDPWSLYGPSPGG--
XP-025247458.1-monkey4 AACDEVESELNEAASRFGLGSPLPSPRASPRPWTPEDPWSLYGPSPGG--
XP-011733053.1-monkey4 AACDEVESELNEAASRFGLGSPLPSPRASPRPWTPEDPWSLYGPSPGG--
PNJ35488.1-orangutan4 AACDEVESELNEAASRFGLGSPLPSPRASPRPWTPEDPWSLYGPSPGG--
NP-001185896-human4 AACDEVESELNEAASRFGLGSPLPSPRASPRPWTPEDPWSLYGPSPGG--
ACG55653.1-human4 AACDEVESELNEAASRFGLGSPLPSPRASPRPWTPEDPWSLYGPSPGG--
XP-016781423.1-chimpanzee4 AACDEVESELNEAASRFGLGSPLPSPRASPRPWTPEDPWSLYGPSPGG--
PNI96847.1-chimpanzee4 AACDEVESELNEAASRFGLGSPLPSPRASPRPWTPEDPWSLYGPSPGG--
ACG55656.1-human4 AACDEVESELNEAASRFGLGSPLPSPRASPRPWTPEDPWSLYGPSPGG--
ACG55659.1-human4 AACDEVESELNEAASRFGLGSPLPSPRASPRPWTPEDPWSLYGPSPGG--
PNI96853.1-chimpanzee4 AACDEVESELNEAASRFGLGSPLPSPRASPRPWTPEDPWSLYGPSPGG--
PNI96848.1-chimpanzee4 AACDEVESELNEAASRFGLGSPLPSPRASPRPWTPEDPWSLYGPSPGG--
NP-001185894-human4 AACDEVESELNEAASRFGLGSPLPSPRASPRPWTPEDPWSLYGPSPGG--
ACG55662.1-human4 AACDEVESELNEAASRFGLGSPLPSPRASPRPWTPEDPWSLYGPSPGG--
XP-030857704.1-gorilla4 AACDEVESELNEAASRFGLGSPLPSPRASPRPWTPEDPWSLYGPSPGG--
XP-030857703.1-gorilla4 AACDEVESELNEAASRFGLGSPLPSPRASPRPWTPEDPWSLYGPSPGG--
PNI96854.1-chimpanzee4 AACDEVESELNEAASRFGLGSPLPSPRASPRPWTPEDPWSLYGPSPGG--
XP-012323485.1-monkey4 AACDEVESELNEAASRFGLGSPLPSPRASPRPWTPEDPWSLYGPSPGG--
XP-010333296.1-monkey4 AACDEVESELNEAASRFGLGSPLPSPRASPRPWTPEDPWSLYGPSPGG--
XP-030658905.1-monkey4 AACDEVESELNEAASRFGLGSPLPSPRASPRPWTPEDPWSLYGPSPGG--
XP-033044285.1-monkey4 AACDEVESELNEAASRFGLGSPLPSPRASPRPWTPEDPWSLYGPSPGG--
XP-010362013.1-monkey4 AACDEVESELNEAASRFGLGSPLPSPRASPRPWTPEDPWSLYGPSPGG--
XP-023083154.1-monkey4 AACDEVESELNEAASRFGLGSPLPSPRASPRPWTPEDPWSLYGPSPGG--
XP-025247455.1-monkey4 AACDEVESELNEAASRFGLGSPLPSPRASPRPWTPEDPWSLYGPSPGG--
XP-025247456.1-monkey4 AACDEVESELNEAASRFGLGSPLPSPRASPRPWTPEDPWSLYGPSPGG--
XP-023083155.1-monkey4 AACDEVESELNEAASRFGLGSPLPSPRASPRPWTPEDPWSLYGPSPGG--
XP-031524093.1-monkey4 AACDEVESELNEAASRFGLGSPLPSPRASPRPWTPEDPWSLYGPSPGG--
XP-028707293.1-monkey4 AACDEVESELNEAASRFGLGSPLPSPRASPRPWTPEDPWSLYGPSPGG--
XP-011733052.1-monkey4 AACDEVESELNEAASRFGLGSPLPSPRASPRPWTPEDPWSLYGPSPGG--
XP-011946547.1-monkey4 AACDEVESELNEAASRFGLGSPLPSPRASPRPWTPEDPWSLYGPSPGG--
PNJ35480.1-orangutan4 AACDEVESELNEAASRFGLGSPLPSPRASPRPWTPEDPWSLYGPSPGG--
ACG55668.1-human4 AACDEVESELNEAASRFGLGSPLPSPRASPRPWTPEDPWSLYGPSPGG--
PNI96863.1-chimpanzee4 AACDEVESELNEAASRFGLGSPLPSPRASPRPWTPEDPWSLYGPSPGG--
XP-015309145.1-monkey4 AACDEVESELNEAASRFGLGSPLPSPRASPRPWTPEDPWSLYGPSPGG--
NP-001185895-human4 AACDEVESELNEAASRFGLGSPLPSPRASPRPWTPEDPWSLYGPSPGG--
ACG55667.1-human4 AACDEVESELNEAASRFGLGSPLPSPRASPRPWTPEDPWSLYGPSPGG--
NP-001306972-human4 AACDEVESELNEAASRFGLGSPLPSPRASPRPWTPEDPWSLYGPSPGG--
ACG55652.1-human4 AACDEVESELNEAASRFGLGSPLPSPRASPRPWTPEDPWSLYGPSPGG--
ACG55661.1-human4 AACDEVESELNEAASRFGLGSPLPSPRASPRPWTPEDPWSLYGPSPGG--
AAH53855.1-human4 AACDEVESELNEAASRFGLGSPLPSPRASPRPWTPEDPWSLYGPSPGG--
Q14934.2-human4 AACDEVESELNEAASRFGLGSPLPSPRASPRPWTPEDPWSLYGPSPGG--
[truncated: 7,530 more rows]
